# Supplementary material for: Temperature-Biased miRNA Expression Patterns during European Sea Bass (Dicentrarchus labrax) Development
Source: Int J Mol Sci. 2022 Sep 22;23(19):11164. doi: 10.3390/ijms231911164 (PMC9570215; doi:10.3390/ijms231911164)
Supplement: Supplementary file 1 [file ijms-23-11164-s001.zip]

Archive with 7 entries (7 files):
- S1-Figure.jpg
- S1-Table_Sequencing output.xlsx
- S2-Figure.jpg
- S2-Table_onlymiRNA-EXPRESSION-padj_lgFC1.xlsx
- S3-Table_Pathways.xlsx
- S4-Table_RNAhybrid.xlsx
- S5-Table.pdf
