# Supplementary material for: Temperature-Biased miRNA Expression Patterns during European Sea Bass (Dicentrarchus labrax) Development
Source: Int J Mol Sci. 2022 Sep 22;23(19):11164. doi: 10.3390/ijms231911164 (PMC9570215; doi:10.3390/ijms231911164)
Supplement: Supplementary file 1 [file ijms-23-11164-s001.zip › S1-Table_Sequencing output.xlsx]

## Sheet: sncRNA reads
	Sample ID	TOTAL Million reads	% GC content	Mean sequencing quality score (integer numbers)	% of trimmed reads	% of annotated reads
15°C	15-mouth open-R1	11.4618	49	35	99.46	86.3
	15-mouth open-R2	13.6461	49	34	98.89	84.1
	15-mouth open-R3	13.2743	48	34	98.21	87.2
	15-mouth open-R4	15.5977	49	35	99.31	86.7
	15- Flexion-R1	26.2964	50	35	97.92	30
	15- Flexion-R2	28.4091	49	35	99.6	56.8
	15- Flexion-R3	26.7783	49	35	99.07	68.1
	15- Flexion-R4	21.1656	50	35	98.59	70.3
	15-All fins-R1	9.56076	49	34	97.42	80.1
	15-All fins-R2	10.2474	49	35	99.45	69
	15-All fins-R3	9.83123	50	35	97.82	73.1
	15-All fins-R4	10.7657	49	35	98.65	74.3
	15-Metamorphosis-R1	5.50798	48	35	98.93	82.4
	15-Metamorphosis-R2	10.7287	48	35	99.37	74.7
	15-Metamorphosis-R3	9.99487	49	35	99.04	82
	15-Metamorphosis-R4	9.96541	49	35	97.51	69.2
17°C	17-mouth open-R1	14.5493	49	35	98.97	80.6
	17-mouth open-R2	6.57707	48	35	98.72	86
	17-mouth open-R3	14.4322	50	35	98.7	70.4
	17-mouth open-R4	9.56056	51	35	99.28	66.9
	17-Flexion-R1	17.2122	50	35	98.9	59.8
	17-Flexion-R2	21.8227	50	35	99.37	60.3
	17-Flexion-R3	19.5324	49	35	98.77	38.1
	17-Flexion-R4	25.6203	50	34	99.01	37.9
	17-All fins-R1	9.78002	48	34	99.25	87.7
	17-All fins-R2	8.08	49	35	99.5	83.8
	17-All fins-R3	8.4423	49	35	98.81	77.6
	17-All fins-R4	7.74457	49	35	94.56	84.6
	17-Metamorphosis-R1	9.57449	49	35	99.63	76.1
	17-Metamorphosis-R2	9.5345	49	35	99.7	73.4
	17-Metamorphosis-R3	9.87109	51	35	99.72	64.4
	17-Metamorphosis-R4	7.69818	49	35	99.09	77.6
20°C	20-mouth open-R1	13.4229	49	36	99.27	68.6
	20-mouth open-R2	25.6827	50	35	99.65	59.5
	20-mouth open-R3	7.93022	49	35	98.3	82.7
	20-mouth open-R4	17.3706	50	35	97.96	86.2
	20-Flexion-R1	16.6769	50	35	98.8	66.1
	20-Flexion-R2	18.3854	50	35	96.38	66.4
	20-Flexion-R3	31.2864	49	35	99.45	66.9
	20-Flexion-R4	15.3899	49	35	98.69	72
	20-All fins-R1	7.82042	50	35	97.16	62.6
	20-All fins-R2	7.87468	49	35	95.58	82.2
	20-All fins-R3	6.23475	49	35	94.44	74.5
	20-All fins-R4	5.6992	49	35	98.27	81.5
	20-Metamorphosis-1	13.0215	49	35	97.68	62.6
	20-Metamorphosis-2	7.70915	50	35	99.8	82.2
	20-Metamorphosis-3	17.2823	49	35	99	74.5
	20-Metamorphosis-4	8.74532	49	35	99.86	81.5
