# Supplementary material for: Temperature-Biased miRNA Expression Patterns during European Sea Bass (Dicentrarchus labrax) Development
Source: Int J Mol Sci. 2022 Sep 22;23(19):11164. doi: 10.3390/ijms231911164 (PMC9570215; doi:10.3390/ijms231911164)
Supplement: Supplementary file 1 [file ijms-23-11164-s001.zip › S2-Table_onlymiRNA-EXPRESSION-padj_lgFC1.xlsx]

## Sheet: Mo15vs17
Id	15mo-1	15mo-2	15mo-3	15mo-4	17mo-3	17mo-1	17mo-4	log2FoldChange	pvalue	padj	Biotype
ENSGACT00000029518.1 (Gasterosteus_aculeatus.BROADS1.ncrna)	1354	406	673	1753	7604	4454	1066	-2.391	4.12542e-08	6.68319e-06	miRNA
ENSGACT00000029563.1 (Gasterosteus_aculeatus.BROADS1.ncrna)	1356	410	695	1763	7634	4427	1076	-2.381	4.06379e-08	6.68319e-06	miRNA
ENSGACT00000029608.1 (Gasterosteus_aculeatus.BROADS1.ncrna)	1348	409	688	1763	7646	4421	1082	-2.39	3.71408e-08	6.68319e-06	miRNA
ENSGACT00000029647.1 (Gasterosteus_aculeatus.BROADS1.ncrna)	1267	366	655	1563	6887	4143	1042	-2.397	2.2843e-08	6.68319e-06	miRNA
ENSGACT00000029681.1 (Gasterosteus_aculeatus.BROADS1.ncrna)	1359	413	693	1762	7637	4443	1081	-2.383	3.79063e-08	6.68319e-06	miRNA
ENSGACT00000029628.1 (Gasterosteus_aculeatus.BROADS1.ncrna)	1361	405	675	1781	7600	4433	1073	-2.379	5.14386e-08	6.9442e-06	miRNA
ENSGACT00000029550.1 (Gasterosteus_aculeatus.BROADS1.ncrna)	419	150	240	588	2835	1722	317	-2.512	1.30171e-07	1.31798e-05	miRNA
ENSGACT00000029679.1 (Gasterosteus_aculeatus.BROADS1.ncrna)	434	161	237	591	2831	1741	320	-2.489	1.2931e-07	1.31798e-05	miRNA
ENSGACT00000029667.1 (Gasterosteus_aculeatus.BROADS1.ncrna)	6083	2135	3840	11135	25164	16518	7276	-1.994	5.32668e-07	4.79401e-05	miRNA
mir-7550 (Ictalurus punctatus)	1041	582	777	1444	2109	1646	4347	-2.623	8.42567e-07	6.82479e-05	miRNA
mir-4454 (Homo sapiens)	42	61	46	80	152	66	217	-2.428	1.27861e-06	9.41519e-05	miRNA
ENSGACT00000029508.1 (Gasterosteus_aculeatus.BROADS1.ncrna)	116	26	44	152	878	472	106	-2.834	2.52976e-06	0.000170759	miRNA
ENSGACT00000029658.1 (Gasterosteus_aculeatus.BROADS1.ncrna)	121	25	46	153	887	466	105	-2.802	3.99684e-06	0.000249034	miRNA
ENSGACT00000029666.1 (Gasterosteus_aculeatus.BROADS1.ncrna)	131	29	50	162	905	473	108	-2.721	5.47992e-06	0.000317052	miRNA
ENSGACT00000029669.1 (Gasterosteus_aculeatus.BROADS1.ncrna)	120	28	48	165	875	460	102	-2.721	6.03342e-06	0.000325805	miRNA
mir-7550 (Gadus morhua)	1432	728	1012	1872	2474	1860	4295	-2.264	9.70524e-06	0.000491328	miRNA
ENSGACT00000028935.1 (Gasterosteus_aculeatus.BROADS1.ncrna)	81	28	38	158	353	233	80	-1.988	1.08157e-05	0.000515337	miRNA
ENSGACT00000028949.1 (Gasterosteus_aculeatus.BROADS1.ncrna)	146	52	77	244	875	511	95	-2.237	3.62154e-05	0.00162969	miRNA
ENSGACT00000028936.1 (Gasterosteus_aculeatus.BROADS1.ncrna)	1106	339	405	1693	5216	2721	518	-1.97	0.000101445	0.00342376	miRNA
ENSGACT00000028938.1 (Gasterosteus_aculeatus.BROADS1.ncrna)	1100	336	416	1687	5221	2733	521	-1.975	8.80418e-05	0.00342376	miRNA
ENSGACT00000028950.1 (Gasterosteus_aculeatus.BROADS1.ncrna)	1106	329	408	1708	5232	2734	529	-1.976	0.000100209	0.00342376	miRNA
ENSGACT00000028953.1 (Gasterosteus_aculeatus.BROADS1.ncrna)	1098	329	409	1656	5221	2704	502	-1.981	9.64923e-05	0.00342376	miRNA
ENSGACT00000028954.1 (Gasterosteus_aculeatus.BROADS1.ncrna)	1096	319	400	1687	5234	2730	526	-1.995	9.53675e-05	0.00342376	miRNA
mir-206 (Salmo salar)	92	46	45	171	29	29	0	1.908	9.86858e-05	0.00342376	miRNA
ENSGACT00000028010.1 (Gasterosteus_aculeatus.BROADS1.ncrna)	72	89	83	90	42	48	12	0.861	0.000113832	0.00364028	miRNA
ENSGACT00000028937.1 (Gasterosteus_aculeatus.BROADS1.ncrna)	1114	324	407	1707	5205	2740	516	-1.966	0.000116849	0.00364028	miRNA
ENSGACT00000029034.1 (Gasterosteus_aculeatus.BROADS1.ncrna)	72	90	84	88	40	49	13	0.858	0.00013257	0.0039771	miRNA
ENSGACT00000028293.1 (Gasterosteus_aculeatus.BROADS1.ncrna)	79	94	86	95	42	52	14	0.86	0.000141966	0.00410688	miRNA
mir-145 (Astatotilapia burtoni)	60	82	63	44	110	119	56	-1.127	0.000149541	0.00417684	miRNA
ENSGACT00000029641.1 (Gasterosteus_aculeatus.BROADS1.ncrna)	41	9	14	106	636	199	51	-3.151	0.000202738	0.00529735	miRNA
mir-144 (Oryzias latipes)	124	102	152	132	209	257	124	-1.183	0.000199853	0.00529735	miRNA
ENSGACT00000028940.1 (Gasterosteus_aculeatus.BROADS1.ncrna)	75	91	86	93	44	50	14	0.819	0.00021984	0.00550685	miRNA
ENSGACT00000029632.1 (Gasterosteus_aculeatus.BROADS1.ncrna)	44	11	17	112	637	199	51	-3.036	0.000224353	0.00550685	miRNA
ENSGACT00000029071.1 (Gasterosteus_aculeatus.BROADS1.ncrna)	72	92	84	90	42	48	15	0.822	0.000234769	0.00559302	miRNA
ENSGACT00000028967.1 (Gasterosteus_aculeatus.BROADS1.ncrna)	74	90	84	89	43	49	14	0.811	0.00024373	0.00564061	miRNA
ENSGACT00000028947.1 (Gasterosteus_aculeatus.BROADS1.ncrna)	69	90	86	86	38	50	15	0.821	0.000276435	0.00593058	miRNA
ENSGACT00000029008.1 (Gasterosteus_aculeatus.BROADS1.ncrna)	73	90	88	88	41	49	16	0.81	0.000284815	0.00593058	miRNA
ENSGACT00000029079.1 (Gasterosteus_aculeatus.BROADS1.ncrna)	78	94	89	93	42	52	17	0.805	0.000300115	0.00593058	miRNA
ENSGACT00000029517.1 (Gasterosteus_aculeatus.BROADS1.ncrna)	46	10	19	116	635	200	55	-2.996	0.000292076	0.00593058	miRNA
ENSGACT00000029541.1 (Gasterosteus_aculeatus.BROADS1.ncrna)	44	10	16	123	648	202	56	-3.017	0.00030019	0.00593058	miRNA
ENSGACT00000029629.1 (Gasterosteus_aculeatus.BROADS1.ncrna)	46	11	16	117	637	200	52	-2.996	0.000293498	0.00593058	miRNA
ENSGACT00000029661.1 (Gasterosteus_aculeatus.BROADS1.ncrna)	40	9	13	113	626	192	48	-3.08	0.000314306	0.00606161	miRNA
ENSGACT00000028974.1 (Gasterosteus_aculeatus.BROADS1.ncrna)	74	92	87	90	43	51	14	0.813	0.00032476	0.00611756	miRNA
ENSGACT00000028019.1 (Gasterosteus_aculeatus.BROADS1.ncrna)	73	93	88	91	43	52	14	0.809	0.000376094	0.00671511	miRNA
ENSGACT00000028026.1 (Gasterosteus_aculeatus.BROADS1.ncrna)	78	94	86	90	42	52	16	0.8	0.000392784	0.00671511	miRNA
ENSGACT00000028033.1 (Gasterosteus_aculeatus.BROADS1.ncrna)	73	90	87	88	42	51	15	0.786	0.000385786	0.00671511	miRNA
ENSGACT00000029053.1 (Gasterosteus_aculeatus.BROADS1.ncrna)	76	92	85	88	42	51	15	0.801	0.000388306	0.00671511	miRNA
ENSGACT00000029106.1 (Gasterosteus_aculeatus.BROADS1.ncrna)	75	90	88	89	44	50	15	0.79	0.000397932	0.00671511	miRNA
ENSGACT00000028006.1 (Gasterosteus_aculeatus.BROADS1.ncrna)	77	93	84	90	42	51	16	0.794	0.000428711	0.0069239	miRNA
ENSGACT00000028009.1 (Gasterosteus_aculeatus.BROADS1.ncrna)	74	92	89	92	42	54	15	0.788	0.000428848	0.0069239	miRNA
ENSGACT00000028986.1 (Gasterosteus_aculeatus.BROADS1.ncrna)	77	90	82	90	42	52	15	0.779	0.000444498	0.0069239	miRNA
ENSGACT00000029080.1 (Gasterosteus_aculeatus.BROADS1.ncrna)	73	94	85	87	41	51	16	0.785	0.000443683	0.0069239	miRNA
ENSGACT00000028021.1 (Gasterosteus_aculeatus.BROADS1.ncrna)	73	91	83	88	41	50	16	0.78	0.000473683	0.00719719	miRNA
ENSGACT00000028997.1 (Gasterosteus_aculeatus.BROADS1.ncrna)	72	89	83	86	42	49	15	0.776	0.000488698	0.00719719	miRNA
ENSGACT00000029089.1 (Gasterosteus_aculeatus.BROADS1.ncrna)	72	88	86	88	39	52	16	0.778	0.000480746	0.00719719	miRNA
ENSGACT00000029087.1 (Gasterosteus_aculeatus.BROADS1.ncrna)	75	92	82	86	42	51	15	0.775	0.000520226	0.0075247	miRNA
ENSGACT00000028994.1 (Gasterosteus_aculeatus.BROADS1.ncrna)	73	90	82	90	42	52	15	0.76	0.000575109	0.00817261	miRNA
ENSGACT00000028941.1 (Gasterosteus_aculeatus.BROADS1.ncrna)	73	88	86	87	45	51	13	0.767	0.000587972	0.00818052	miRNA
ENSGACT00000028976.1 (Gasterosteus_aculeatus.BROADS1.ncrna)	74	92	86	88	43	52	15	0.771	0.000595865	0.00818052	miRNA
mir-181c (Gadus morhua)	109	218	138	118	49	96	12	1.153	0.00066352	0.00895752	miRNA
ENSGACT00000029047.1 (Gasterosteus_aculeatus.BROADS1.ncrna)	79	98	91	95	43	56	16	0.802	0.000691249	0.00917888	miRNA
ENSGACT00000028014.1 (Gasterosteus_aculeatus.BROADS1.ncrna)	76	93	86	91	45	52	16	0.753	0.000763907	0.00985925	miRNA
ENSGACT00000028016.1 (Gasterosteus_aculeatus.BROADS1.ncrna)	75	91	84	90	45	53	14	0.751	0.000791175	0.00985925	miRNA
ENSGACT00000028032.1 (Gasterosteus_aculeatus.BROADS1.ncrna)	75	93	89	91	46	52	16	0.748	0.000783744	0.00985925	miRNA
ENSGACT00000029057.1 (Gasterosteus_aculeatus.BROADS1.ncrna)	72	90	81	87	43	52	14	0.744	0.000786671	0.00985925	miRNA
ENSGACT00000028015.1 (Gasterosteus_aculeatus.BROADS1.ncrna)	74	88	86	88	43	53	15	0.742	0.000805964	0.00989138	miRNA
ENSGACT00000029110.1 (Gasterosteus_aculeatus.BROADS1.ncrna)	74	93	85	91	41	53	17	0.759	0.000823057	0.00995039	miRNA
ENSGACT00000028004.1 (Gasterosteus_aculeatus.BROADS1.ncrna)	74	88	85	86	44	51	15	0.74	0.000875288	0.0103397	miRNA
ENSGACT00000028027.1 (Gasterosteus_aculeatus.BROADS1.ncrna)	75	93	86	90	44	51	17	0.75	0.000898065	0.0103397	miRNA
ENSGACT00000028969.1 (Gasterosteus_aculeatus.BROADS1.ncrna)	75	90	85	93	45	54	15	0.733	0.000906321	0.0103397	miRNA
ENSGACT00000028978.1 (Gasterosteus_aculeatus.BROADS1.ncrna)	77	94	91	92	43	56	17	0.748	0.00088489	0.0103397	miRNA
ENSGACT00000029094.1 (Gasterosteus_aculeatus.BROADS1.ncrna)	75	92	88	90	45	54	15	0.743	0.000927887	0.0104387	miRNA
ENSGACT00000029067.1 (Gasterosteus_aculeatus.BROADS1.ncrna)	78	93	86	91	43	54	17	0.746	0.000953188	0.0105765	miRNA
ENSGACT00000028963.1 (Gasterosteus_aculeatus.BROADS1.ncrna)	78	94	88	90	47	51	16	0.757	0.000966581	0.0105801	miRNA
mir-8159 (Gadus morhua)	5212	8236	8080	7554	10654	12120	5138	-0.896	0.00100881	0.0108951	miRNA
ENSGACT00000028012.1 (Gasterosteus_aculeatus.BROADS1.ncrna)	77	93	89	93	45	54	17	0.737	0.00102997	0.0109773	miRNA
ENSGACT00000029088.1 (Gasterosteus_aculeatus.BROADS1.ncrna)	72	87	83	88	42	52	16	0.721	0.00104557	0.0109989	miRNA
let-7f (Danio rerio)	94	108	100	144	98	233	129	-1.148	0.00107377	0.0111507	miRNA
ENSGACT00000028005.1 (Gasterosteus_aculeatus.BROADS1.ncrna)	75	92	86	90	46	52	16	0.728	0.00119187	0.0122001	miRNA
ENSGACT00000028018.1 (Gasterosteus_aculeatus.BROADS1.ncrna)	77	91	87	90	47	55	14	0.726	0.00120494	0.0122001	miRNA
ENSGACT00000028031.1 (Gasterosteus_aculeatus.BROADS1.ncrna)	79	95	92	93	45	55	17	0.756	0.00125019	0.0123494	miRNA
ENSGACT00000028977.1 (Gasterosteus_aculeatus.BROADS1.ncrna)	80	97	91	96	45	55	18	0.757	0.00123588	0.0123494	miRNA
ENSGACT00000028933.1 (Gasterosteus_aculeatus.BROADS1.ncrna)	73	87	86	89	46	52	15	0.711	0.00126892	0.0123834	miRNA
ENSGACT00000029489.1 (Gasterosteus_aculeatus.BROADS1.ncrna)	51	22	28	123	354	152	34	-2.035	0.00129979	0.0125337	miRNA
ENSGACT00000029082.1 (Gasterosteus_aculeatus.BROADS1.ncrna)	77	93	86	88	47	52	16	0.721	0.00132773	0.0126525	miRNA
ENSGACT00000029063.1 (Gasterosteus_aculeatus.BROADS1.ncrna)	72	92	83	90	43	51	18	0.714	0.00134892	0.012705	miRNA
ENSGACT00000028022.1 (Gasterosteus_aculeatus.BROADS1.ncrna)	73	92	81	88	45	51	16	0.713	0.00137381	0.0127907	miRNA
ENSGACT00000029003.1 (Gasterosteus_aculeatus.BROADS1.ncrna)	77	93	89	97	45	55	17	0.741	0.00144776	0.013326	miRNA
ENSGACT00000029028.1 (Gasterosteus_aculeatus.BROADS1.ncrna)	75	91	86	89	45	53	17	0.703	0.00159886	0.0145213	miRNA
ENSGACT00000029046.1 (Gasterosteus_aculeatus.BROADS1.ncrna)	76	96	93	95	46	56	17	0.735	0.00161348	0.0145213	miRNA
ENSGACT00000028020.1 (Gasterosteus_aculeatus.BROADS1.ncrna)	82	97	92	95	48	58	16	0.735	0.0016739	0.0148996	miRNA
ENSGACT00000028030.1 (Gasterosteus_aculeatus.BROADS1.ncrna)	78	95	88	96	47	54	17	0.733	0.00171974	0.0151412	miRNA
ENSGACT00000028075.1 (Gasterosteus_aculeatus.BROADS1.ncrna)	76	94	89	94	46	54	17	0.728	0.00175342	0.0152717	miRNA
ENSGACT00000028934.1 (Gasterosteus_aculeatus.BROADS1.ncrna)	74	91	87	87	46	53	16	0.7	0.00179385	0.0154576	miRNA
ENSGACT00000028028.1 (Gasterosteus_aculeatus.BROADS1.ncrna)	76	91	84	87	44	52	18	0.697	0.00185248	0.0156997	miRNA
ENSGACT00000029086.1 (Gasterosteus_aculeatus.BROADS1.ncrna)	74	92	84	91	47	55	15	0.69	0.00188009	0.0156997	miRNA
ENSGACT00000029268.1 (Gasterosteus_aculeatus.BROADS1.ncrna)	12	6	10	18	26	8	63	-2.735	0.00186212	0.0156997	miRNA
ENSGACT00000028013.1 (Gasterosteus_aculeatus.BROADS1.ncrna)	79	96	89	91	48	56	15	0.73	0.00190771	0.0157678	miRNA
ENSGACT00000028007.1 (Gasterosteus_aculeatus.BROADS1.ncrna)	73	91	87	92	45	52	19	0.686	0.00196302	0.0159854	miRNA
ENSGACT00000029061.1 (Gasterosteus_aculeatus.BROADS1.ncrna)	74	90	82	89	45	54	16	0.683	0.00199325	0.0159854	miRNA
let-7e (Tetraodon nigroviridis)	36	53	53	52	41	107	37	-0.848	0.00198178	0.0159854	miRNA
ENSGACT00000028017.1 (Gasterosteus_aculeatus.BROADS1.ncrna)	78	93	88	93	47	55	16	0.721	0.00209889	0.0165058	miRNA
ENSGACT00000029095.1 (Gasterosteus_aculeatus.BROADS1.ncrna)	72	92	87	90	46	55	16	0.684	0.00209762	0.0165058	miRNA
ENSGACT00000028966.1 (Gasterosteus_aculeatus.BROADS1.ncrna)	74	92	84	91	45	55	17	0.679	0.00215999	0.016823	miRNA
ENSGACT00000029049.1 (Gasterosteus_aculeatus.BROADS1.ncrna)	73	90	85	87	46	51	17	0.688	0.00219314	0.0169185	miRNA
ENSGACT00000028008.1 (Gasterosteus_aculeatus.BROADS1.ncrna)	77	94	86	92	45	56	17	0.703	0.00221446	0.0169218	miRNA
ENSGACT00000028002.1 (Gasterosteus_aculeatus.BROADS1.ncrna)	78	94	88	94	46	54	18	0.715	0.00228386	0.017289	miRNA
mir-192 (Astatotilapia burtoni)	93665	99635	120690	137121	118994	176453	54407	-0.517	0.00233479	0.0175109	miRNA
ENSGACT00000029009.1 (Gasterosteus_aculeatus.BROADS1.ncrna)	73	89	83	90	46	52	17	0.675	0.00236567	0.0175798	miRNA
ENSGACT00000028023.1 (Gasterosteus_aculeatus.BROADS1.ncrna)	79	95	87	93	48	54	17	0.711	0.002425	0.0178568	miRNA
ENSGACT00000029052.1 (Gasterosteus_aculeatus.BROADS1.ncrna)	79	94	91	96	46	56	19	0.701	0.00256064	0.0186857	miRNA
ENSGACT00000028029.1 (Gasterosteus_aculeatus.BROADS1.ncrna)	78	92	86	91	45	55	18	0.689	0.00267989	0.0193206	miRNA
ENSGACT00000028034.1 (Gasterosteus_aculeatus.BROADS1.ncrna)	77	95	87	91	46	55	17	0.707	0.00269534	0.0193206	miRNA
ENSGACT00000028025.1 (Gasterosteus_aculeatus.BROADS1.ncrna)	76	92	87	94	46	53	19	0.687	0.00283633	0.019442	miRNA
ENSGACT00000029017.1 (Gasterosteus_aculeatus.BROADS1.ncrna)	76	88	82	89	46	53	17	0.666	0.00282187	0.019442	miRNA
mir-124-2 (Danio rerio)	3946	3042	3110	5499	1744	2665	455	0.941	0.00284362	0.019442	miRNA
mir-124-5 (Danio rerio)	3942	3045	3112	5505	1748	2668	456	0.939	0.0028803	0.019442	miRNA
mir-21-1 (Astatotilapia burtoni)	157484	140107	129434	193158	101302	109042	29031	0.562	0.00287399	0.019442	miRNA
mir-21-2 (Astatotilapia burtoni)	157476	140102	129444	193150	101295	109038	29031	0.562	0.0028294	0.019442	miRNA
mir-459 (Gadus morhua)	237	405	550	290	1207	801	270	-1.444	0.00285587	0.019442	miRNA
ENSGACT00000029048.1 (Gasterosteus_aculeatus.BROADS1.ncrna)	75	95	87	95	47	56	17	0.69	0.00293285	0.0196331	miRNA
mir-124-3 (Danio rerio)	3949	3050	3115	5506	1752	2674	457	0.937	0.00296052	0.0196559	miRNA
ENSGACT00000029073.1 (Gasterosteus_aculeatus.BROADS1.ncrna)	80	94	90	94	47	55	19	0.693	0.00299329	0.0197119	miRNA
ENSGACT00000029027.1 (Gasterosteus_aculeatus.BROADS1.ncrna)	78	96	92	93	47	59	17	0.689	0.00306747	0.0200375	miRNA
ENSGACT00000028992.1 (Gasterosteus_aculeatus.BROADS1.ncrna)	44	67	30	50	17	34	0	1.2	0.00317343	0.0205638	miRNA
ENSGACT00000028003.1 (Gasterosteus_aculeatus.BROADS1.ncrna)	83	97	88	93	47	57	19	0.686	0.0032561	0.0209321	miRNA
ENSGACT00000028011.1 (Gasterosteus_aculeatus.BROADS1.ncrna)	75	93	90	94	46	54	19	0.688	0.0033161	0.0211499	miRNA
ENSGACT00000028960.1 (Gasterosteus_aculeatus.BROADS1.ncrna)	76	94	88	95	48	55	18	0.676	0.00348022	0.0220232	miRNA
ENSGACT00000029084.1 (Gasterosteus_aculeatus.BROADS1.ncrna)	80	99	94	98	50	60	18	0.676	0.0036259	0.0227673	miRNA
ENSGACT00000028991.1 (Gasterosteus_aculeatus.BROADS1.ncrna)	73	91	84	86	47	55	16	0.644	0.00372228	0.0231927	miRNA
ENSGACT00000029025.1 (Gasterosteus_aculeatus.BROADS1.ncrna)	75	92	88	94	47	55	18	0.671	0.00385514	0.0238371	miRNA
mir-218a-1 (Oryzias latipes)	5554	5068	6724	7853	7957	7802	6040	-0.928	0.0045008	0.0276185	miRNA
ENSGACT00000028024.1 (Gasterosteus_aculeatus.BROADS1.ncrna)	77	92	88	94	44	55	21	0.663	0.00460508	0.027737	miRNA
mir-146a (Oryzias latipes)	33	38	39	55	51	71	24	-0.708	0.00465708	0.027737	miRNA
mir-210 (Oryzias latipes)	107	117	135	116	178	200	90	-0.924	0.00465393	0.027737	miRNA
mir-218a-2 (Oryzias latipes)	5563	5070	6725	7853	7953	7811	6037	-0.927	0.0045746	0.027737	miRNA
mir-365-1 (Ictalurus punctatus)	30	34	25	34	9	7	2	1.917	0.00484035	0.0286181	miRNA
ENSGACT00000029020.1 (Gasterosteus_aculeatus.BROADS1.ncrna)	77	96	88	92	47	57	19	0.651	0.00513722	0.0299363	miRNA
mir-194 (Tetraodon nigroviridis)	4614	5338	5910	6421	9048	6605	3674	-0.774	0.00513039	0.0299363	miRNA
ENSGACT00000029044.1 (Gasterosteus_aculeatus.BROADS1.ncrna)	79	96	92	95	51	58	18	0.65	0.00519217	0.0300404	miRNA
mir-146a (Danio rerio)	3122	3369	4009	4082	4030	5347	2981	-0.818	0.00548341	0.0315004	miRNA
ENSGACT00000029539.1 (Gasterosteus_aculeatus.BROADS1.ncrna)	24	5	6	75	300	71	37	-2.76	0.00570935	0.0325674	miRNA
mir-135a (Tetraodon nigroviridis)	3074	6060	6733	4173	7000	6918	4493	-0.953	0.00672041	0.0380667	miRNA
mir-7977 (Homo sapiens)	119	107	99	165	171	124	146	-1.065	0.00705474	0.0396829	miRNA
mir-10d (Danio rerio)	108666	80147	87691	134089	47400	66717	25974	0.612	0.00710668	0.0396994	miRNA
mir-365-2 (Ictalurus punctatus)	29	35	25	35	10	7	3	1.734	0.00815744	0.045257	miRNA
mir-26a-1 (Astatotilapia burtoni)	54341	75293	68561	85447	81425	94507	34383	-0.485	0.00850426	0.0464145	miRNA
mir-26a-2 (Astatotilapia burtoni)	54288	75051	68424	85401	81215	94271	34341	-0.485	0.00853797	0.0464145	miRNA
mir-26a-3 (Astatotilapia burtoni)	54209	74986	68345	85296	81144	94162	34305	-0.485	0.00842823	0.0464145	miRNA
mir-26a-4 (Astatotilapia burtoni)	54514	75544	68816	85674	81623	94752	34467	-0.484	0.00865718	0.0467488	miRNA
ENSGACT00000029549.1 (Gasterosteus_aculeatus.BROADS1.ncrna)	339	123	155	719	1570	567	381	-1.871	0.0088247	0.0470967	miRNA
mir-106a (Homo sapiens)	135	128	131	144	99	73	15	0.745	0.00883789	0.0470967	miRNA
ENSGACT00000028196.1 (Gasterosteus_aculeatus.BROADS1.ncrna)	43	63	80	69	40	42	5	0.752	0.00891896	0.047218	miRNA
mir-459 (Oryzias latipes)	209	388	452	259	1006	653	190	-1.292	0.00899396	0.0473059	miRNA
mir-23a-2 (Danio rerio)	63	92	80	90	49	60	10	0.631	0.00927821	0.0484862	miRNA
mir-9985 (Homo sapiens)	30	15	34	39	38	63	16	-0.825	0.00954981	0.0495856	miRNA
ENSGACT00000029697.1 (Gasterosteus_aculeatus.BROADS1.ncrna)	330	118	153	711	1554	545	371	-1.869	0.0096663	0.0498707	miRNA
ENSGACT00000029589.1 (Gasterosteus_aculeatus.BROADS1.ncrna)	349	130	154	726	1559	563	391	-1.851	0.00978346	0.0501557	miRNA
ENSGACT00000029627.1 (Gasterosteus_aculeatus.BROADS1.ncrna)	339	117	153	715	1555	551	376	-1.864	0.00985215	0.0501902	miRNA
mir-194b (Astatotilapia burtoni)	955	2778	3160	1154	4019	3579	1413	-1.063	0.00992645	0.0502527	miRNA
mir-144 (Astatotilapia burtoni)	231	216	271	217	370	376	205	-1.017	0.0102839	0.0517387	miRNA
mir-10b (Oryzias latipes)	1400	1090	1174	1582	508	841	226	0.898	0.0112977	0.0564883	miRNA
ENSGACT00000029015.1 (Gasterosteus_aculeatus.BROADS1.ncrna)	5	5	8	13	0	0	0	5.762	0.0123863	0.0612573	miRNA
mir-125a (Oryzias latipes)	50	26	26	61	11	31	0	1.304	0.012554	0.0612573	miRNA
mir-135a-2 (Oryzias latipes)	47	129	150	71	137	161	75	-0.883	0.012448	0.0612573	miRNA
mir-194 (Gorilla gorilla)	43	63	47	62	86	84	15	-0.589	0.012547	0.0612573	miRNA
mir-135a-1 (Oryzias latipes)	47	129	149	70	135	160	75	-0.881	0.012752	0.0618511	miRNA
mir-218b (Oryzias latipes)	1027	721	909	1112	1187	953	1068	-0.988	0.0133105	0.0641755	miRNA
ENSGACT00000028284.1 (Gasterosteus_aculeatus.BROADS1.ncrna)	14	8	14	35	51	33	7	-1.163	0.0136764	0.0655497	miRNA
ENSGACT00000028093.1 (Gasterosteus_aculeatus.BROADS1.ncrna)	10	5	6	10	0	0	0	5.817	0.0147498	0.0702786	miRNA
ENSGACT00000029601.1 (Gasterosteus_aculeatus.BROADS1.ncrna)	2289	1288	1675	3881	2219	1855	4164	-1.37	0.0164539	0.0757251	miRNA
ENSGACT00000029621.1 (Gasterosteus_aculeatus.BROADS1.ncrna)	2283	1285	1672	3875	2216	1853	4165	-1.373	0.0163233	0.0757251	miRNA
ENSGACT00000029635.1 (Gasterosteus_aculeatus.BROADS1.ncrna)	2282	1273	1658	3861	2211	1854	4138	-1.372	0.0162606	0.0757251	miRNA
mir-181b-2 (Gadus morhua)	105	113	71	129	63	79	9	0.723	0.0161616	0.0757251	miRNA
mir-183 (Ictalurus punctatus)	28523	38511	31734	41504	20296	29350	6457	0.525	0.0163719	0.0757251	miRNA
mir-26d (Salmo salar)	230	290	285	380	327	430	308	-1.001	0.0162816	0.0757251	miRNA
mir-10c (Tetraodon nigroviridis)	153	146	158	161	84	133	8	0.811	0.0171613	0.0785348	miRNA
mir-132-2 (Astatotilapia burtoni)	6954	5059	6028	10543	7673	10641	5222	-0.747	0.0173561	0.07898	miRNA
mir-20b (Danio rerio)	4768	5043	3466	5334	3258	2925	663	0.682	0.0174575	0.0789976	miRNA
mir-212-1 (Gadus morhua)	2525	3034	2934	3628	3402	4959	1722	-0.653	0.017958	0.0808109	miRNA
mir-10b-1 (Tetraodon nigroviridis)	116696	80293	90567	123229	52628	74148	26498	0.52	0.0188301	0.0838043	miRNA
mir-146 (Astatotilapia burtoni)	3236	3522	4491	4684	4007	5871	2633	-0.65	0.0187847	0.0838043	miRNA
mir-133a-2 (Danio rerio)	2705	4147	3497	4096	2332	2347	574	0.658	0.0199525	0.0883141	miRNA
mir-10b-2 (Tetraodon nigroviridis)	116101	79909	90127	122574	52386	73812	26418	0.518	0.0202448	0.0891209	miRNA
mir-182 (Hippoglossus hippoglossus)	10820	13836	11274	17980	7554	10333	2599	0.562	0.0224204	0.0981652	miRNA
mir-181b-2 (Oryzias latipes)	11098	14157	10441	13655	8351	8891	2081	0.569	0.0227831	0.0992169	miRNA
mir-181b-1 (Oryzias latipes)	11104	14166	10438	13664	8355	8896	2078	0.569	0.022981	0.0995432	miRNA
let-7d-1 (Astatotilapia burtoni)	11939	12513	11080	14326	11599	15100	10068	-0.678	0.0235723	0.101155	miRNA
let-7d-2 (Astatotilapia burtoni)	11944	12519	11079	14327	11597	15098	10068	-0.678	0.0236839	0.101155	miRNA
mir-200b (Danio rerio)	544	357	319	989	244	205	84	1.124	0.0237278	0.101155	miRNA
mir-10400 (Homo sapiens)	11	0	6	11	32	20	5	-1.765	0.0243507	0.103267	miRNA
mir-18a (Petromyzon marinus)	6	8	5	5	0	0	0	5.451	0.0247607	0.104459	miRNA
let-7b-1 (Astatotilapia burtoni)	139	140	154	202	153	226	149	-0.855	0.0251292	0.105465	miRNA
mir-219-4 (Astatotilapia burtoni)	153	394	385	234	166	175	32	0.887	0.0254898	0.106427	miRNA
ENSGACT00000027999.1 (Gasterosteus_aculeatus.BROADS1.ncrna)	162	192	248	225	81	184	33	0.692	0.0272914	0.113364	miRNA
mir-10d (Tetraodon nigroviridis)	3519	2479	2605	4366	1486	2152	742	0.662	0.0275849	0.113919	miRNA
mir-130b (Homo sapiens)	3088	2912	3186	4965	4534	4177	2732	-0.77	0.0277062	0.113919	miRNA
ENSGACT00000028323.1 (Gasterosteus_aculeatus.BROADS1.ncrna)	29	0	22	14	5	0	0	2.918	0.0280273	0.114657	miRNA
mir-137-1 (Danio rerio)	78	24	27	94	18	28	12	1.012	0.0287257	0.116924	miRNA
mir-182 (Astatotilapia burtoni)	89567	83646	83787	145467	58891	86022	21633	0.437	0.0322802	0.130735	miRNA
mir-219-1 (Astatotilapia burtoni)	151	385	376	232	170	178	31	0.845	0.0329651	0.132844	miRNA
mir-183-2 (Astatotilapia burtoni)	17496	18292	15179	26624	11301	15474	3540	0.55	0.0338078	0.135566	miRNA
mir-1260b (Gorilla gorilla)	2526	1210	1651	3041	1948	1591	2846	-1.006	0.0340905	0.136026	miRNA
mir-183-1 (Astatotilapia burtoni)	17571	18376	15252	26757	11361	15538	3573	0.548	0.0343849	0.136528	miRNA
let-7c (Astatotilapia burtoni)	9180	8045	7033	10625	7271	9597	8542	-0.768	0.034624	0.136807	miRNA
mir-29c (Astatotilapia burtoni)	16	5	16	28	0	6	0	2.731	0.0355269	0.13961	miRNA
mir-455 (Tetraodon nigroviridis)	32	0	12	51	6	7	0	2.166	0.0356782	0.13961	miRNA
mir-205 (Tetraodon nigroviridis)	49	40	48	50	18	34	0	1.241	0.0363149	0.141419	miRNA
mir-219-3 (Astatotilapia burtoni)	144	338	333	212	159	168	31	0.76	0.0367553	0.142449	miRNA
mir-103-2 (Gadus morhua)	25	62	74	26	19	25	0	1.473	0.0382097	0.144821	miRNA
mir-146 (Gadus morhua)	119	151	175	201	194	301	82	-0.697	0.0380283	0.144821	miRNA
mir-204a (Tetraodon nigroviridis)	24	20	15	29	20	35	26	-0.985	0.0382614	0.144821	miRNA
mir-219-2 (Astatotilapia burtoni)	145	338	311	210	160	162	31	0.742	0.0377624	0.144821	miRNA
mir-3618 (Mus musculus)	1024	267	579	1483	275	294	182	1.093	0.0381977	0.144821	miRNA
mir-202 (Gadus morhua)	0	0	0	0	0	6	0	-4.005	0.0389675	0.146808	miRNA
mir-218a-1 (Danio rerio)	441	303	364	743	509	530	483	-0.934	0.0396959	0.14886	miRNA
mir-137-2 (Danio rerio)	79	23	28	96	19	29	13	0.948	0.0399178	0.149002	miRNA
mir-181d (Gorilla gorilla)	100	102	73	134	59	87	15	0.549	0.0417188	0.152906	miRNA
mir-205a (Petromyzon marinus)	48	31	19	67	25	28	0	0.942	0.0416671	0.152906	miRNA
mir-210 (Astatotilapia burtoni)	130	213	206	187	337	343	61	-0.751	0.0414863	0.152906	miRNA
mir-223 (Mus musculus)	0	0	6	11	0	0	0	4.846	0.0416963	0.152906	miRNA
mir-24b (Danio rerio)	33	22	35	55	50	47	22	-0.641	0.0419372	0.153014	miRNA
mir-30a (Gadus morhua)	34089	23476	20767	41209	15567	22983	6318	0.573	0.0446069	0.162025	miRNA
mir-135b (Oryzias latipes)	236	518	557	490	525	756	329	-0.84	0.0461118	0.166743	miRNA
mir-183 (Homo sapiens)	117	76	64	143	55	89	11	0.627	0.0495236	0.17702	miRNA
mir-192 (Gorilla gorilla)	78	102	101	99	120	153	31	-0.473	0.0496093	0.17702	miRNA
mir-99-1 (Danio rerio)	52417	50528	49827	77098	42380	40576	12672	0.413	0.0494377	0.17702	miRNA
mir-183 (Tetraodon nigroviridis)	14	22	22	22	12	6	0	1.392	0.0503967	0.179041	miRNA
mir-99-2 (Danio rerio)	52364	50489	49774	77046	42451	40667	12717	0.408	0.0514622	0.182028	miRNA
mir-217 (Gorilla gorilla)	131	168	107	147	68	141	17	0.561	0.0529413	0.186445	miRNA
mir-7 (Fugu rubripes)	19335	27482	27298	25242	23538	37722	11498	-0.433	0.0538314	0.187946	miRNA
mir-93 (Gadus morhua)	121	189	146	120	81	120	27	0.528	0.0537897	0.187946	miRNA
let-7g-1 (Astatotilapia burtoni)	5547	5662	5958	6822	6396	7915	3162	-0.479	0.0562437	0.194835	miRNA
let-7g-2 (Astatotilapia burtoni)	5549	5670	5957	6825	6401	7925	3164	-0.479	0.0562858	0.194835	miRNA
mir-218b (Cyprinus carpio)	50	106	119	120	155	118	48	-0.613	0.0567172	0.195493	miRNA
mir-138 (Cyprinus carpio)	252	462	377	408	650	468	200	-0.725	0.0603302	0.206512	miRNA
mir-215 (Gorilla gorilla)	481	542	582	642	825	1022	230	-0.674	0.0604238	0.206512	miRNA
mir-30b (Gadus morhua)	56216	32339	28304	70324	31985	32836	8276	0.562	0.0609301	0.207367	miRNA
mir-106 (Astatotilapia burtoni)	8885	10785	8256	9598	7234	7448	1152	0.55	0.0617037	0.20825	miRNA
mir-181b (Gorilla gorilla)	93	111	97	143	70	77	6	0.855	0.0616198	0.20825	miRNA
mir-139 (Gadus morhua)	118	92	72	152	67	91	17	0.514	0.0625559	0.21025	miRNA
mir-99b (Astatotilapia burtoni)	49855	52480	57483	80199	53564	59314	39369	-0.453	0.0650688	0.217792	miRNA
let-7i (Cyprinus carpio)	238	260	263	315	274	418	172	-0.649	0.0660632	0.218705	miRNA
mir-192 (Oryzias latipes)	1431	1297	1445	1952	1594	2087	901	-0.552	0.0661516	0.218705	miRNA
mir-730 (Danio rerio)	53	89	62	46	75	100	22	-0.464	0.0659933	0.218705	miRNA
let-7j (Danio rerio)	3911	2725	3167	5693	3996	4451	2527	-0.55	0.066604	0.218787	miRNA
mir-451 (Danio rerio)	0	21	25	0	59	72	9	-2.273	0.0667167	0.218787	miRNA
mir-124-6 (Danio rerio)	455	271	263	533	181	252	57	0.847	0.0681534	0.222598	miRNA
mir-27b-2 (Salmo salar)	72	80	86	101	106	119	35	-0.47	0.071199	0.231611	miRNA
mir-20a (Petromyzon marinus)	91	208	141	114	99	106	17	0.56	0.074957	0.242861	miRNA
ENSGACT00000029021.1 (Gasterosteus_aculeatus.BROADS1.ncrna)	4760	2003	2814	6568	3975	4078	3517	-0.701	0.0764827	0.246817	miRNA
mir-301c (Danio rerio)	16	14	17	26	9	8	0	1.372	0.0776616	0.249183	miRNA
mir-30d (Gadus morhua)	5	0	0	9	0	0	0	4.653	0.0778313	0.249183	miRNA
mir-20a (Astatotilapia burtoni)	36931	59670	45103	36848	32405	38123	7526	0.449	0.0783331	0.249785	miRNA
mir-30e (Petromyzon marinus)	65	40	42	76	16	48	16	0.585	0.078636	0.249785	miRNA
let-7g (Oryzias latipes)	467	462	557	578	594	659	375	-0.693	0.0791254	0.250358	miRNA
let-7a-1 (Astatotilapia burtoni)	3275	2713	2485	4067	2638	3709	2260	-0.551	0.0834282	0.26108	miRNA
mir-10551 (Astatotilapia burtoni)	8	0	9	0	0	0	0	5.078	0.0834811	0.26108	miRNA
mir-192 (Gadus morhua)	36492	42486	48206	47224	41688	58085	20734	-0.383	0.0833763	0.26108	miRNA
mir-301b (Oryzias latipes)	19	27	26	41	9	19	5	0.891	0.0839346	0.261488	miRNA
let-7a-5 (Astatotilapia burtoni)	3310	2767	2539	4145	2688	3782	2275	-0.545	0.0845981	0.262546	miRNA
mir-212-2 (Danio rerio)	1292	871	830	2053	1242	1931	764	-0.614	0.0854737	0.264251	miRNA
mir-17 (Gorilla gorilla)	986	1672	1268	977	791	920	177	0.634	0.0872181	0.268619	miRNA
ENSGACT00000028975.1 (Gasterosteus_aculeatus.BROADS1.ncrna)	21	24	16	39	28	42	13	-0.616	0.087581	0.268714	miRNA
let-7a-2 (Astatotilapia burtoni)	3434	2831	2589	4255	2740	3869	2307	-0.53	0.0926042	0.281133	miRNA
let-7a-3 (Astatotilapia burtoni)	3415	2818	2574	4233	2727	3847	2293	-0.53	0.0932221	0.281133	miRNA
let-7a-4 (Astatotilapia burtoni)	3430	2831	2591	4259	2741	3863	2305	-0.529	0.0933639	0.281133	miRNA
mir-100-2 (Astatotilapia burtoni)	160860	89004	103673	185852	77851	107313	34330	0.425	0.0932795	0.281133	miRNA
mir-135d (Astatotilapia burtoni)	6246	10654	12051	9931	10551	12191	5690	-0.539	0.0926299	0.281133	miRNA
let-7a-1 (Oryzias latipes)	1276	1197	1021	1583	1162	1544	938	-0.607	0.0940502	0.281406	miRNA
mir-100-1 (Astatotilapia burtoni)	166666	93201	107932	192012	80914	112124	35841	0.418	0.0945281	0.281406	miRNA
mir-125c (Oryzias latipes)	1216	1027	877	1488	564	1019	187	0.624	0.0948442	0.281406	miRNA
mir-27b-1 (Salmo salar)	70	80	85	99	103	115	33	-0.437	0.0944086	0.281406	miRNA
mir-4286 (Homo sapiens)	39	47	37	41	48	22	44	-0.711	0.0959198	0.283559	miRNA
mir-17 (Cyprinus carpio)	9777	14551	9759	10295	9295	8508	1410	0.505	0.0979342	0.288461	miRNA
mir-1 (Paralichthys olivaceus)	35	97	115	55	54	56	5	0.681	0.101156	0.296872	miRNA
ENSGACT00000028989.1 (Gasterosteus_aculeatus.BROADS1.ncrna)	23	6	5	28	46	23	5	-1.004	0.103442	0.302484	miRNA
mir-140 (Petromyzon marinus)	58	103	85	96	101	130	26	-0.397	0.104014	0.303062	miRNA
let-7e (Astatotilapia burtoni)	2081	2145	2269	2667	1692	3529	1325	-0.48	0.105165	0.305319	miRNA
mir-10b (Gadus morhua)	107	103	80	120	57	93	23	0.411	0.106216	0.306174	miRNA
mir-365 (Gadus morhua)	105	51	75	148	54	51	20	0.7	0.105924	0.306174	miRNA
mir-10c (Cyprinus carpio)	79785	76034	82465	91699	50607	69446	23297	0.314	0.10677	0.30632	miRNA
mir-183 (Petromyzon marinus)	371	222	228	641	157	193	91	0.725	0.107023	0.30632	miRNA
mir-20b (Astatotilapia burtoni)	3751	8488	6205	4452	3983	4530	901	0.527	0.108277	0.308819	miRNA
mir-23b-2 (Danio rerio)	140	39	43	347	57	68	27	0.924	0.109361	0.310815	miRNA
mir-206 (Paralichthys olivaceus)	453	194	207	746	219	196	77	0.786	0.111215	0.314981	miRNA
mir-135a (Gadus morhua)	242	530	619	370	689	640	235	-0.72	0.112013	0.315343	miRNA
mir-204 (Oryzias latipes)	3382	4542	3593	3732	4030	3874	2432	-0.49	0.112122	0.315343	miRNA
mir-130c-2 (Ictalurus punctatus)	18	13	19	43	42	33	11	-0.766	0.113127	0.315976	miRNA
mir-451 (Gadus morhua)	5	8	7	0	19	12	11	-2.091	0.113117	0.315976	miRNA
ENSGACT00000028958.1 (Gasterosteus_aculeatus.BROADS1.ncrna)	336	389	395	516	602	471	223	-0.609	0.113728	0.316127	miRNA
mir-7-2 (Homo sapiens)	56	26	46	62	23	37	12	0.533	0.113962	0.316127	miRNA
mir-124-3 (Gadus morhua)	696	1121	1004	885	572	695	162	0.58	0.116513	0.32039	miRNA
mir-133a-1 (Mus musculus)	649	1286	1289	1061	715	673	192	0.606	0.116685	0.32039	miRNA
mir-133a-2 (Mus musculus)	650	1285	1292	1068	715	674	193	0.606	0.116229	0.32039	miRNA
ENSGACT00000028083.1 (Gasterosteus_aculeatus.BROADS1.ncrna)	186	17	61	180	53	64	19	0.886	0.11952	0.323707	miRNA
mir-133-1 (Oryzias latipes)	601	1187	1145	925	654	640	154	0.618	0.118757	0.323707	miRNA
mir-133-2 (Oryzias latipes)	601	1186	1141	926	654	641	154	0.615	0.119891	0.323707	miRNA
mir-194b (Salmo salar)	10	32	26	20	43	29	10	-0.758	0.119042	0.323707	miRNA
mir-222a (Ictalurus punctatus)	9247	6113	9900	14846	4544	6056	3124	0.506	0.119294	0.323707	miRNA
mir-106b (Salmo salar)	93	260	194	111	116	118	27	0.536	0.122286	0.329075	miRNA
mir-184-2 (Gadus morhua)	75	90	105	83	53	79	19	0.396	0.124953	0.335139	miRNA
mir-24b (Oryzias latipes)	121	227	250	176	255	244	105	-0.577	0.126406	0.337916	miRNA
let-7c (Oryzias latipes)	983	815	674	1110	798	1011	695	-0.601	0.127133	0.338744	miRNA
mir-122 (Astatotilapia burtoni)	14991	8581	9214	18044	10734	17355	8131	-0.524	0.131941	0.349805	miRNA
mir-21 (Tetraodon nigroviridis)	5	0	0	0	0	0	0	3.477	0.132148	0.349805	miRNA
mir-7a-1 (Salmo salar)	658	571	650	893	341	522	155	0.574	0.139671	0.368512	miRNA
mir-129-1 (Astatotilapia burtoni)	8012	4551	4310	11535	6819	8809	4544	-0.541	0.142008	0.371755	miRNA
mir-129-2 (Astatotilapia burtoni)	8009	4547	4306	11534	6811	8811	4537	-0.54	0.142059	0.371755	miRNA
mir-129-3 (Astatotilapia burtoni)	8010	4542	4307	11527	6807	8805	4534	-0.539	0.142277	0.371755	miRNA
mir-130d-3 (Salmo salar)	36	33	49	99	39	42	0	0.755	0.142961	0.372343	miRNA
mir-204-2 (Astatotilapia burtoni)	7685	9144	7199	7741	8752	8545	4432	-0.436	0.147853	0.380192	miRNA
mir-217a (Petromyzon marinus)	8	12	11	7	0	5	0	2.267	0.147212	0.380192	miRNA
mir-221 (Danio rerio)	19	22	25	47	17	15	7	0.604	0.146946	0.380192	miRNA
mir-27b (Homo sapiens)	28	43	19	50	25	28	0	0.7	0.147773	0.380192	miRNA
mir-204-1 (Astatotilapia burtoni)	7692	9143	7202	7740	8758	8539	4430	-0.435	0.148757	0.381202	miRNA
mir-204-3 (Astatotilapia burtoni)	7697	9155	7210	7750	8759	8550	4438	-0.435	0.149186	0.381202	miRNA
mir-204b (Tetraodon nigroviridis)	21	21	23	16	28	23	14	-0.621	0.149803	0.381518	miRNA
mir-24-1 (Fugu rubripes)	47	88	105	73	72	102	49	-0.5	0.150252	0.381518	miRNA
mir-130c-1 (Ictalurus punctatus)	20	15	21	44	43	33	11	-0.673	0.151832	0.384326	miRNA
mir-124-4 (Danio rerio)	8941	13247	12876	11695	7738	11682	2064	0.379	0.155737	0.39176	miRNA
mir-125 (Petromyzon marinus)	0	0	0	8	0	0	0	3.74	0.155419	0.39176	miRNA
mir-143 (Salmo salar)	221	386	312	330	455	370	145	-0.533	0.156794	0.391985	miRNA
mir-192 (Petromyzon marinus)	83	115	128	148	140	170	38	-0.37	0.156462	0.391985	miRNA
let-7h (Astatotilapia burtoni)	234	297	334	305	338	446	136	-0.519	0.157364	0.3922	miRNA
mir-218b (Petromyzon marinus)	284	452	448	452	612	507	180	-0.542	0.159629	0.396623	miRNA
mir-1338 (Salmo salar)	25	28	26	39	24	31	25	-0.485	0.164825	0.407037	miRNA
mir-135b (Tetraodon nigroviridis)	1867	4169	4772	2451	3486	4443	1689	-0.465	0.164425	0.407037	miRNA
mir-122 (Ictalurus punctatus)	3109	1854	2043	4318	2261	4815	1500	-0.51	0.168048	0.413736	miRNA
ENSGACT00000027991.1 (Gasterosteus_aculeatus.BROADS1.ncrna)	133	167	138	220	108	139	34	0.392	0.169127	0.41513	miRNA
mir-16c (Danio rerio)	12	8	10	17	5	7	0	1.259	0.172665	0.422533	miRNA
mir-181b-1 (Gadus morhua)	11	17	5	11	6	0	0	2.073	0.175735	0.428751	miRNA
mir-190b (Astatotilapia burtoni)	15962	25571	27241	19948	15317	20982	4235	0.366	0.176652	0.429693	miRNA
mir-3966 (Mus musculus)	135	214	176	156	173	250	81	-0.451	0.180739	0.438319	miRNA
mir-99 (Gadus morhua)	41	43	38	71	53	27	0	0.557	0.181916	0.439856	miRNA
mir-11202 (Gadus morhua)	49	37	45	96	84	46	30	-0.472	0.185645	0.447537	miRNA
mir-133a-1 (Danio rerio)	2124	3900	3038	3023	2382	2505	485	0.417	0.187218	0.44999	miRNA
mir-128-1 (Salmo salar)	324	73	105	597	101	118	70	0.844	0.188274	0.451188	miRNA
ENSGACT00000028145.1 (Gasterosteus_aculeatus.BROADS1.ncrna)	136	90	101	177	119	161	70	-0.432	0.189002	0.451598	miRNA
mir-181c (Astatotilapia burtoni)	69661	64346	50496	87755	51505	60175	15337	0.291	0.191115	0.455303	miRNA
ENSGACT00000028307.1 (Gasterosteus_aculeatus.BROADS1.ncrna)	921	2008	1750	1892	1722	2124	795	-0.441	0.194793	0.462706	miRNA
mir-125a-1 (Gadus morhua)	2348	2021	1421	3479	1847	1819	373	0.435	0.196303	0.464929	miRNA
mir-10b (Cyprinus carpio)	541	380	397	613	246	420	104	0.507	0.201828	0.476619	miRNA
mir-137 (Homo sapiens)	42	27	28	45	30	23	5	0.479	0.204137	0.480671	miRNA
mir-125a-2 (Gadus morhua)	2341	2017	1417	3470	1852	1823	376	0.426	0.204785	0.4808	miRNA
mir-24b (Astatotilapia burtoni)	160	286	378	226	345	299	161	-0.606	0.206629	0.483727	miRNA
mir-138 (Oryzias latipes)	220	486	383	312	472	361	183	-0.496	0.210713	0.487407	miRNA
mir-15b (Gadus morhua)	978	1385	1048	1431	842	1003	230	0.424	0.209071	0.487407	miRNA
mir-218b (Astatotilapia burtoni)	2181	2276	2432	3055	2995	2680	1065	-0.345	0.210374	0.487407	miRNA
mir-730 (Astatotilapia burtoni)	413	604	523	653	801	642	219	-0.463	0.21121	0.487407	miRNA
mir-9b (Salmo salar)	1355	2917	3274	2064	2321	3356	1086	-0.39	0.211023	0.487407	miRNA
mir-125a-1 (Salmo salar)	65	43	26	117	30	63	9	0.518	0.212641	0.487929	miRNA
mir-183 (Gadus morhua)	92350	91899	84851	144661	69082	109240	22203	0.259	0.212375	0.487929	miRNA
mir-2187a (Gadus morhua)	11	14	13	14	28	21	6	-0.892	0.214577	0.49098	miRNA
mir-204-3 (Danio rerio)	627	664	533	718	742	759	333	-0.469	0.215992	0.492827	miRNA
ENSGACT00000028044.1 (Gasterosteus_aculeatus.BROADS1.ncrna)	1143	350	471	1376	412	457	236	0.599	0.218489	0.497124	miRNA
mir-183 (Hippoglossus hippoglossus)	2329	5306	4520	3306	2218	3439	899	0.394	0.219313	0.4976	miRNA
mir-25-3 (Salmo salar)	242	173	165	395	161	167	52	0.491	0.227085	0.513797	miRNA
mir-222a (Danio rerio)	8055	6508	8571	12235	4496	6645	2845	0.351	0.230607	0.520312	miRNA
mir-30a (Oryzias latipes)	831	1729	1952	1228	2074	1563	569	-0.417	0.231692	0.521308	miRNA
mir-143 (Gadus morhua)	272	378	342	361	435	426	146	-0.448	0.234579	0.52634	miRNA
mir-724 (Cyprinus carpio)	123	214	191	192	188	283	62	-0.374	0.235387	0.526695	miRNA
let-7i (Astatotilapia burtoni)	7030	4213	4813	9125	5225	7430	3574	-0.379	0.236255	0.527181	miRNA
mir-204-2 (Danio rerio)	352	398	309	373	405	448	187	-0.468	0.238568	0.53088	miRNA
ENSGACT00000029042.1 (Gasterosteus_aculeatus.BROADS1.ncrna)	128	527	426	128	166	285	31	0.659	0.240141	0.532915	miRNA
mir-10d (Astatotilapia burtoni)	1727	1515	1606	2202	1263	2060	1062	-0.365	0.241347	0.534128	miRNA
mir-30e-2 (Gadus morhua)	80	112	83	72	61	91	13	0.312	0.250397	0.552647	miRNA
mir-194 (Oryzias latipes)	746	749	816	999	1229	960	303	-0.421	0.251314	0.553163	miRNA
mir-194c (Salmo salar)	24	47	29	36	49	46	7	-0.376	0.252291	0.55381	miRNA
mir-181a (Cyprinus carpio)	53988	48475	49291	75652	62816	54100	23740	-0.238	0.253303	0.554527	miRNA
mir-194a (Astatotilapia burtoni)	33268	42196	36598	40817	50852	50958	9411	-0.271	0.254179	0.554946	miRNA
mir-184-1 (Gadus morhua)	141	139	174	169	109	140	37	0.292	0.259037	0.564031	miRNA
mir-19b-1 (Gadus morhua)	928	309	542	1095	333	411	230	0.527	0.261431	0.567718	miRNA
ENSGACT00000028308.1 (Gasterosteus_aculeatus.BROADS1.ncrna)	23	0	9	18	7	8	0	1.118	0.265643	0.573789	miRNA
mir-8160a (Gadus morhua)	9	5	0	5	8	13	5	-1.317	0.265258	0.573789	miRNA
ENSGACT00000028197.1 (Gasterosteus_aculeatus.BROADS1.ncrna)	9	5	5	15	0	5	0	2.123	0.268926	0.579336	miRNA
mir-10a-1 (Astatotilapia burtoni)	117050	97837	102133	133366	62406	106961	35691	0.23	0.271001	0.580643	miRNA
mir-10a-2 (Astatotilapia burtoni)	117057	97840	102129	133359	62410	106969	35686	0.23	0.270481	0.580643	miRNA
mir-217 (Danio rerio)	29	44	31	34	17	37	7	0.348	0.271684	0.580643	miRNA
mir-138b (Petromyzon marinus)	87	199	145	102	162	136	62	-0.361	0.278067	0.592722	miRNA
mir-135b-1 (Astatotilapia burtoni)	932	2180	2282	1355	1614	1803	988	-0.42	0.282097	0.596603	miRNA
mir-30e (Oryzias latipes)	1306	1281	1595	1646	950	1254	1136	-0.429	0.280722	0.596603	miRNA
mir-499 (Astatotilapia burtoni)	13745	8402	8198	20543	10060	9552	2906	0.33	0.28184	0.596603	miRNA
ENSGACT00000028959.1 (Gasterosteus_aculeatus.BROADS1.ncrna)	125	948	611	143	861	647	145	-0.618	0.283666	0.596804	miRNA
mir-106a (Gorilla gorilla)	52	111	82	52	61	69	9	0.346	0.283172	0.596804	miRNA
mir-10d-2 (Salmo salar)	384	369	377	503	206	396	93	0.41	0.2871	0.600906	miRNA
mir-734 (Salmo salar)	621	1009	1148	1007	958	1085	466	-0.368	0.286975	0.600906	miRNA
mir-10b-2 (Danio rerio)	0	11	10	27	5	5	0	1.489	0.289614	0.604607	miRNA
mir-181a (Astatotilapia burtoni)	2804	5248	4250	4001	3323	2740	1079	0.292	0.293797	0.608633	miRNA
mir-7-2 (Gorilla gorilla)	10	14	20	17	5	17	0	0.83	0.292439	0.608633	miRNA
mir-731 (Danio rerio)	9	0	0	13	10	9	7	-1.319	0.293179	0.608633	miRNA
mir-135b-2 (Astatotilapia burtoni)	869	2102	2180	1243	1554	1699	926	-0.417	0.296781	0.611685	miRNA
mir-214-1 (Gadus morhua)	1054	1489	1409	1448	1648	1136	701	-0.372	0.296174	0.611685	miRNA
mir-10d-1 (Salmo salar)	386	366	374	501	209	396	93	0.4	0.300524	0.614161	miRNA
mir-124-3 (Oryzias latipes)	60	109	101	124	78	74	26	0.255	0.301773	0.614161	miRNA
mir-141 (Danio rerio)	70	29	36	107	41	25	23	0.401	0.299639	0.614161	miRNA
mir-216a (Danio rerio)	510	815	709	755	496	575	137	0.402	0.298979	0.614161	miRNA
mir-338-3 (Danio rerio)	693	231	277	1198	274	393	157	0.568	0.301735	0.614161	miRNA
mir-192 (Tetraodon nigroviridis)	0	0	0	5	0	14	0	-1.975	0.30662	0.622463	miRNA
ENSGACT00000029107.1 (Gasterosteus_aculeatus.BROADS1.ncrna)	260	49	81	390	117	126	42	0.572	0.311099	0.629142	miRNA
mir-153-2 (Homo sapiens)	516	600	631	778	442	563	117	0.39	0.311464	0.629142	miRNA
mir-125a-1 (Astatotilapia burtoni)	25626	12641	12150	42612	18661	17086	4549	0.387	0.31312	0.630914	miRNA
mir-125a-2 (Astatotilapia burtoni)	25579	12600	12109	42527	18627	17056	4539	0.387	0.313914	0.630943	miRNA
mir-196a-1 (Tetraodon nigroviridis)	7	14	10	0	5	0	0	1.883	0.316044	0.633652	miRNA
mir-22b (Danio rerio)	551	489	523	887	455	474	126	0.389	0.317024	0.634049	miRNA
mir-25 (Homo sapiens)	95	77	71	145	82	87	14	0.311	0.317822	0.634078	miRNA
mir-737 (Astatotilapia burtoni)	125	295	231	188	193	227	112	-0.343	0.318754	0.634374	miRNA
mir-139 (Oryzias latipes)	693	813	733	1131	1130	1017	276	-0.345	0.319744	0.634787	miRNA
ENSGACT00000028088.1 (Gasterosteus_aculeatus.BROADS1.ncrna)	181	178	144	227	146	160	33	0.331	0.327765	0.64912	miRNA
mir-199-3 (Astatotilapia burtoni)	7973	10697	9968	10954	13285	11741	2634	-0.25	0.332418	0.656729	miRNA
mir-199-1 (Astatotilapia burtoni)	7979	10704	9979	10960	13284	11744	2636	-0.249	0.335019	0.657059	miRNA
mir-199-2 (Astatotilapia burtoni)	7972	10698	9975	10961	13278	11739	2638	-0.249	0.333729	0.657059	miRNA
mir-199-4 (Astatotilapia burtoni)	7973	10700	9973	10955	13273	11741	2630	-0.248	0.334722	0.657059	miRNA
mir-148a (Astatotilapia burtoni)	5	5	5	10	7	8	8	-1.084	0.337064	0.657884	miRNA
mir-21-1 (Oryzias latipes)	32439	34156	30887	42712	27563	32133	8706	0.209	0.336855	0.657884	miRNA
mir-30a-2 (Salmo salar)	418	256	204	462	290	289	39	0.438	0.339947	0.661916	miRNA
mir-30a-1 (Salmo salar)	419	256	204	463	290	291	40	0.431	0.347061	0.674147	miRNA
mir-205-2 (Astatotilapia burtoni)	20335	19134	16775	26851	20803	16015	3966	0.252	0.351279	0.680709	miRNA
ENSGACT00000028314.1 (Gasterosteus_aculeatus.BROADS1.ncrna)	283	268	207	414	258	230	48	0.36	0.358417	0.683279	miRNA
mir-101b-1 (Salmo salar)	18	33	26	32	14	26	5	0.45	0.358773	0.683279	miRNA
mir-19a (Danio rerio)	188	373	425	339	361	409	164	-0.439	0.357615	0.683279	miRNA
mir-205-1 (Astatotilapia burtoni)	20155	19012	16671	26642	20713	15914	3938	0.249	0.356475	0.683279	miRNA
mir-216a (Tetraodon nigroviridis)	213	309	300	326	207	226	72	0.313	0.356159	0.683279	miRNA
mir-7b (Gadus morhua)	107	94	94	139	81	114	63	-0.266	0.363203	0.683279	miRNA
mir-9-1 (Astatotilapia burtoni)	92781	190928	210636	120427	137980	179832	68898	-0.264	0.363225	0.683279	miRNA
mir-9-2 (Astatotilapia burtoni)	92792	190899	210631	120414	137960	179830	68904	-0.264	0.363572	0.683279	miRNA
mir-9-3 (Astatotilapia burtoni)	92765	190893	210631	120388	137947	179809	68876	-0.264	0.36323	0.683279	miRNA
mir-9-4 (Astatotilapia burtoni)	92782	190908	210628	120402	137953	179823	68910	-0.264	0.36316	0.683279	miRNA
mir-9-5 (Astatotilapia burtoni)	92784	190935	210656	120407	137989	179837	68909	-0.264	0.363434	0.683279	miRNA
mir-9-6 (Astatotilapia burtoni)	92759	190894	210628	120388	137960	179811	68880	-0.264	0.363225	0.683279	miRNA
mir-9-7 (Astatotilapia burtoni)	92790	190914	210640	120408	137969	179822	68914	-0.264	0.363246	0.683279	miRNA
mir-93 (Cyprinus carpio)	6	13	8	0	0	5	0	1.872	0.36449	0.68342	miRNA
ENSGACT00000028984.1 (Gasterosteus_aculeatus.BROADS1.ncrna)	5	21	24	14	33	17	7	-0.703	0.367982	0.685924	miRNA
mir-16b (Astatotilapia burtoni)	10690	14001	11914	16129	10842	11865	3070	0.213	0.368366	0.685924	miRNA
mir-30a (Danio rerio)	16	6	12	27	6	7	6	0.617	0.366965	0.685924	miRNA
let-7g (Homo sapiens)	8	19	11	24	17	19	9	-0.513	0.370262	0.686298	miRNA
mir-20a (Gorilla gorilla)	1788	6612	5080	2166	2959	3272	782	0.361	0.369772	0.686298	miRNA
mir-26b (Astatotilapia burtoni)	4953	12484	10572	7084	10224	10238	3193	-0.287	0.372666	0.689177	miRNA
mir-1388 (Oryzias latipes)	0	5	5	0	11	7	0	-1.397	0.374242	0.690515	miRNA
mir-3618 (Ictalurus punctatus)	63	114	110	85	82	84	12	0.323	0.37785	0.695587	miRNA
ENSGACT00000028946.1 (Gasterosteus_aculeatus.BROADS1.ncrna)	5	0	7	30	8	14	11	-0.913	0.383868	0.703471	miRNA
let-7b-1 (Oryzias latipes)	8	16	9	21	7	12	15	-0.654	0.387121	0.703471	miRNA
mir-124-1 (Oryzias latipes)	61	114	102	128	78	81	28	0.22	0.384865	0.703471	miRNA
mir-16a (Astatotilapia burtoni)	5808	9480	8108	8976	7125	6234	1989	0.224	0.387343	0.703471	miRNA
mir-301b (Salmo salar)	9542	7467	8416	13927	5800	7980	3129	0.268	0.385417	0.703471	miRNA
mir-9a-1 (Petromyzon marinus)	33	37	53	28	31	48	19	-0.268	0.386697	0.703471	miRNA
mir-737 (Danio rerio)	122	232	249	182	179	207	96	-0.268	0.388297	0.703626	miRNA
mir-129-2 (Gadus morhua)	15	5	3	13	8	14	8	-0.747	0.390298	0.705673	miRNA
mir-181b-2 (Tetraodon nigroviridis)	10750	9658	8337	12512	7069	8294	3129	0.247	0.393128	0.709206	miRNA
mir-181b-1 (Tetraodon nigroviridis)	10750	9650	8349	12508	7072	8295	3131	0.247	0.394339	0.709809	miRNA
mir-129-1 (Tetraodon nigroviridis)	458	234	243	723	349	462	254	-0.424	0.399298	0.710839	miRNA
mir-132-1 (Danio rerio)	14	10	16	33	19	24	9	-0.435	0.398998	0.710839	miRNA
mir-187 (Gadus morhua)	137	52	55	347	105	105	26	0.472	0.397574	0.710839	miRNA
mir-30a-1 (Astatotilapia burtoni)	18789	28149	27487	25558	19207	23060	6372	0.204	0.397461	0.710839	miRNA
mir-30a-2 (Astatotilapia burtoni)	18801	28155	27508	25557	19226	23076	6377	0.203	0.397932	0.710839	miRNA
mir-129-2 (Tetraodon nigroviridis)	456	236	242	723	349	464	252	-0.422	0.401414	0.712505	miRNA
mir-7b (Danio rerio)	24	17	13	19	20	29	10	-0.562	0.401994	0.712505	miRNA
ENSGACT00000028092.1 (Gasterosteus_aculeatus.BROADS1.ncrna)	10	5	11	38	7	17	0	0.741	0.403397	0.713432	miRNA
ENSGACT00000028957.1 (Gasterosteus_aculeatus.BROADS1.ncrna)	604	244	471	952	477	697	303	-0.37	0.407467	0.71906	miRNA
mir-140 (Gadus morhua)	6156	7390	9190	9900	8681	7663	3358	-0.211	0.413973	0.728952	miRNA
mir-129-1 (Gadus morhua)	14	4	2	12	7	13	7	-0.75	0.421702	0.739348	miRNA
mir-181d (Gadus morhua)	1496	3503	2393	1756	1741	2108	518	0.26	0.420879	0.739348	miRNA
mir-145 (Gadus morhua)	1991	1715	1326	1830	1681	1707	832	-0.257	0.428101	0.748946	miRNA
let-7d-1 (Danio rerio)	10	10	6	13	13	12	7	-0.705	0.433598	0.753678	miRNA
mir-2188 (Danio rerio)	316	824	673	503	685	654	225	-0.316	0.432407	0.753678	miRNA
mir-9 (Cyprinus carpio)	94	145	156	129	140	143	49	-0.218	0.433237	0.753678	miRNA
mir-184-2 (Oryzias latipes)	9	22	22	15	19	7	0	0.699	0.435361	0.755123	miRNA
let-7b-2 (Oryzias latipes)	9	15	10	23	7	12	15	-0.573	0.443275	0.757495	miRNA
mir-139 (Astatotilapia burtoni)	13562	13487	14105	19288	14525	12993	7028	-0.195	0.437687	0.757495	miRNA
mir-139 (Danio rerio)	311	399	441	747	484	495	213	-0.303	0.443091	0.757495	miRNA
mir-18-2 (Oryzias latipes)	609	1260	917	833	806	619	208	0.298	0.439921	0.757495	miRNA
mir-194 (Petromyzon marinus)	349	458	358	472	515	601	101	-0.303	0.443172	0.757495	miRNA
mir-205 (Ictalurus punctatus)	13834	12124	10624	16886	11786	12451	2867	0.204	0.440155	0.757495	miRNA
mir-301a-1 (Salmo salar)	975	1387	1769	1262	836	1309	342	0.281	0.44269	0.757495	miRNA
mir-18-1 (Oryzias latipes)	614	1265	915	837	812	622	209	0.294	0.445141	0.759082	miRNA
mir-16c (Salmo salar)	448	1307	843	610	616	767	132	0.342	0.449223	0.763982	miRNA
mir-219-2 (Tetraodon nigroviridis)	60	158	188	87	97	94	34	0.247	0.449901	0.763982	miRNA
ENSGACT00000029045.1 (Gasterosteus_aculeatus.BROADS1.ncrna)	240	71	139	450	126	173	64	0.363	0.452035	0.764619	miRNA
mir-130c-2 (Danio rerio)	594	274	309	926	411	411	100	0.388	0.452164	0.764619	miRNA
mir-10a (Danio rerio)	3910	3321	3632	4730	2749	4797	1807	-0.21	0.455231	0.768203	miRNA
ENSGACT00000028970.1 (Gasterosteus_aculeatus.BROADS1.ncrna)	1844	1196	1081	2561	1386	1950	752	-0.236	0.489278	0.772544	miRNA
ENSGACT00000029074.1 (Gasterosteus_aculeatus.BROADS1.ncrna)	36	17	24	34	22	22	6	0.33	0.486928	0.772544	miRNA
mir-106a-1 (Salmo salar)	1414	3081	2564	1521	1944	1898	420	0.245	0.483521	0.772544	miRNA
mir-106a-2 (Salmo salar)	1415	3082	2567	1523	1944	1899	421	0.245	0.4812	0.772544	miRNA
mir-10b (Astatotilapia burtoni)	327813	271318	285770	376974	175749	304806	114377	0.141	0.465012	0.772544	miRNA
mir-130b (Gadus morhua)	20	24	29	58	35	25	0	0.443	0.467452	0.772544	miRNA
mir-130c-1 (Danio rerio)	572	252	294	903	395	393	99	0.378	0.464644	0.772544	miRNA
mir-140 (Oryzias latipes)	21786	25109	25660	36682	33657	26082	8258	-0.159	0.488572	0.772544	miRNA
mir-15a (Astatotilapia burtoni)	196	752	557	298	369	413	67	0.357	0.485111	0.772544	miRNA
mir-17-2 (Tetraodon nigroviridis)	7	16	5	0	0	8	0	1.303	0.473302	0.772544	miRNA
mir-190b (Danio rerio)	108	256	212	174	96	232	40	0.249	0.48392	0.772544	miRNA
mir-200b-1 (Salmo salar)	3239	1323	1919	4967	1422	1372	1247	0.303	0.481953	0.772544	miRNA
mir-200b-2 (Salmo salar)	3234	1323	1919	4960	1421	1369	1244	0.305	0.479688	0.772544	miRNA
mir-205b (Petromyzon marinus)	159	151	141	244	185	153	17	0.278	0.477273	0.772544	miRNA
mir-20a (Danio rerio)	6	27	23	10	12	12	0	0.849	0.481575	0.772544	miRNA
mir-214-2 (Salmo salar)	1314	1762	1781	1745	1875	1300	751	-0.231	0.488022	0.772544	miRNA
mir-214-3 (Salmo salar)	1315	1758	1781	1741	1874	1300	752	-0.233	0.484325	0.772544	miRNA
mir-217 (Cyprinus carpio)	70960	80409	82177	106618	63887	81590	40532	-0.152	0.472852	0.772544	miRNA
mir-2187b (Astatotilapia burtoni)	48	81	94	74	68	81	34	-0.232	0.459061	0.772544	miRNA
mir-218a-1 (Astatotilapia burtoni)	18002	10747	13613	23672	14844	14595	8202	-0.209	0.485266	0.772544	miRNA
mir-218a-2 (Astatotilapia burtoni)	17989	10740	13608	23654	14841	14586	8194	-0.209	0.484953	0.772544	miRNA
mir-219-1 (Tetraodon nigroviridis)	59	157	184	86	97	94	33	0.239	0.463918	0.772544	miRNA
mir-25 (Mus musculus)	147	128	116	186	98	144	36	0.225	0.470637	0.772544	miRNA
mir-34b (Ictalurus punctatus)	8	19	14	9	8	8	0	1.037	0.481197	0.772544	miRNA
mir-455 (Homo sapiens)	0	0	0	10	0	0	9	-2.017	0.480259	0.772544	miRNA
mir-457 (Astatotilapia burtoni)	1029	2118	1866	1514	1288	1385	403	0.24	0.48239	0.772544	miRNA
mir-489-1 (Salmo salar)	46	94	108	59	91	92	21	-0.214	0.475331	0.772544	miRNA
mir-489-2 (Salmo salar)	48	95	108	60	93	93	21	-0.214	0.476946	0.772544	miRNA
mir-724-1 (Astatotilapia burtoni)	11837	14946	15224	18864	13676	19860	4920	-0.167	0.486518	0.772544	miRNA
mir-724-2 (Astatotilapia burtoni)	11821	14937	15220	18857	13673	19853	4921	-0.167	0.486113	0.772544	miRNA
mir-727a (Astatotilapia burtoni)	593	818	708	806	557	681	165	0.252	0.486654	0.772544	miRNA
mir-7a-2 (Gadus morhua)	172	207	196	302	169	299	92	-0.259	0.460474	0.772544	miRNA
mir-93 (Astatotilapia burtoni)	9010	15751	10513	8989	9947	9752	2504	0.202	0.480109	0.772544	miRNA
mir-214-1 (Salmo salar)	1316	1761	1781	1741	1874	1299	749	-0.23	0.490431	0.772859	miRNA
let-7f (Astatotilapia burtoni)	9	13	12	19	13	23	4	-0.401	0.492473	0.773284	miRNA
mir-137-1 (Gadus morhua)	13	18	6	21	0	22	0	0.883	0.49261	0.773284	miRNA
mir-101b-2 (Salmo salar)	16	32	24	30	14	26	5	0.355	0.493991	0.773951	miRNA
mir-135a (Astatotilapia burtoni)	13816	26590	31577	17745	14871	23421	5885	0.196	0.495698	0.775126	miRNA
mir-138-1 (Homo sapiens)	299	304	241	274	248	249	160	-0.278	0.497967	0.776703	miRNA
mir-18a (Astatotilapia burtoni)	1261	4784	3688	1677	2616	2537	439	0.302	0.499449	0.776703	miRNA
mir-20a-2 (Oryzias latipes)	1054	3001	2137	1184	1307	1739	441	0.26	0.499583	0.776703	miRNA
let-7a-2 (Oryzias latipes)	28	19	19	29	14	16	9	0.333	0.506699	0.778412	miRNA
mir-107 (Salmo salar)	0	28	26	6	5	15	0	1.027	0.510209	0.778412	miRNA
mir-181a-1 (Ictalurus punctatus)	14620	12574	11734	19076	12340	13786	3233	0.195	0.508834	0.778412	miRNA
mir-181a-2 (Ictalurus punctatus)	14624	12568	11730	19074	12333	13791	3231	0.195	0.508038	0.778412	miRNA
mir-181a-3 (Ictalurus punctatus)	14628	12580	11740	19078	12339	13788	3236	0.195	0.508508	0.778412	miRNA
mir-181a-4 (Ictalurus punctatus)	14628	12568	11731	19071	12340	13786	3233	0.195	0.508968	0.778412	miRNA
mir-181a-5 (Ictalurus punctatus)	14624	12572	11729	19071	12335	13785	3230	0.195	0.507714	0.778412	miRNA
mir-184-1 (Oryzias latipes)	10	22	21	15	20	9	0	0.551	0.507804	0.778412	miRNA
mir-20a-1 (Oryzias latipes)	1035	2973	2108	1171	1296	1721	439	0.254	0.510293	0.778412	miRNA
mir-30f-2 (Petromyzon marinus)	136	104	107	217	122	135	26	0.211	0.505338	0.778412	miRNA
mir-21-2 (Oryzias latipes)	10155	11478	12328	14765	11021	12327	4997	-0.158	0.511813	0.779265	miRNA
mir-129a (Petromyzon marinus)	14	6	7	20	5	0	6	0.683	0.515132	0.779309	miRNA
mir-193 (Astatotilapia burtoni)	83	55	44	99	52	51	24	0.219	0.515317	0.779309	miRNA
mir-30f-1 (Petromyzon marinus)	136	103	105	219	122	135	26	0.208	0.514264	0.779309	miRNA
mir-8160b (Astatotilapia burtoni)	99	138	112	87	100	148	36	-0.192	0.515691	0.779309	miRNA
mir-190a-1 (Astatotilapia burtoni)	319	517	641	354	357	433	95	0.275	0.517227	0.780175	miRNA
mir-10a (Gorilla gorilla)	10321	6962	8341	10787	5671	8249	3046	0.187	0.519536	0.780749	miRNA
mir-190a-2 (Astatotilapia burtoni)	324	520	643	356	360	436	96	0.273	0.518812	0.780749	miRNA
ENSGACT00000028072.1 (Gasterosteus_aculeatus.BROADS1.ncrna)	430	393	443	607	306	409	137	0.24	0.535226	0.788546	miRNA
mir-1260b (Homo sapiens)	0	9	6	7	0	7	0	1.005	0.530464	0.788546	miRNA
mir-16 (Petromyzon marinus)	1173	1282	1119	1725	1069	1371	262	0.21	0.530584	0.788546	miRNA
mir-194b (Gadus morhua)	14	24	24	25	39	24	5	-0.417	0.52924	0.788546	miRNA
mir-26-1 (Oryzias latipes)	899	2014	1653	1294	1811	1633	434	-0.214	0.533843	0.788546	miRNA
mir-26-2 (Oryzias latipes)	900	2008	1650	1296	1806	1631	437	-0.216	0.528852	0.788546	miRNA
mir-26-3 (Oryzias latipes)	907	2012	1649	1292	1810	1634	436	-0.216	0.529654	0.788546	miRNA
mir-338-1 (Oryzias latipes)	346	106	126	604	193	248	69	0.35	0.53738	0.788546	miRNA
mir-33b-2 (Gadus morhua)	5	10	12	4	12	10	4	-0.615	0.53569	0.788546	miRNA
mir-7132a (Salmo salar)	56	39	34	55	34	39	16	0.167	0.535559	0.788546	miRNA
mir-7-2 (Astatotilapia burtoni)	7596	9008	8769	10082	6715	11731	3284	-0.159	0.528061	0.788546	miRNA
mir-7-3 (Astatotilapia burtoni)	8325	9555	9354	11074	7227	12602	3528	-0.151	0.53708	0.788546	miRNA
mir-93 (Danio rerio)	816	2805	1941	760	1324	1456	291	0.29	0.534061	0.788546	miRNA
mir-7b (Cyprinus carpio)	15	41	29	31	27	32	0	0.28	0.543074	0.795461	miRNA
ENSGACT00000028944.1 (Gasterosteus_aculeatus.BROADS1.ncrna)	2051	1580	1735	2848	1617	1791	574	0.177	0.548954	0.799736	miRNA
mir-20 (Tetraodon nigroviridis)	13	33	34	12	19	24	0	0.517	0.548867	0.799736	miRNA
mir-21 (Hippoglossus hippoglossus)	6	15	5	12	7	9	0	0.553	0.548403	0.799736	miRNA
mir-21c (Mus musculus)	0	7	0	0	5	6	0	-1.185	0.552926	0.804076	miRNA
mir-125b-1 (Gorilla gorilla)	244	126	121	320	146	210	42	0.253	0.557032	0.80641	miRNA
mir-133b (Gadus morhua)	70	65	65	126	77	56	23	0.163	0.558231	0.80641	miRNA
mir-1388 (Astatotilapia burtoni)	183	177	199	279	178	204	103	-0.214	0.560505	0.80641	miRNA
mir-30c (Danio rerio)	507	891	784	589	918	826	178	-0.228	0.556708	0.80641	miRNA
mir-30e-3 (Salmo salar)	14	28	17	21	30	15	8	-0.315	0.558551	0.80641	miRNA
mir-96 (Hippoglossus hippoglossus)	7	16	15	7	7	12	0	0.647	0.559676	0.80641	miRNA
mir-7-1 (Astatotilapia burtoni)	8994	10179	10006	11885	7675	13298	3793	-0.14	0.568764	0.816842	miRNA
mir-181c (Ictalurus punctatus)	82	53	49	70	63	58	11	0.169	0.570947	0.81767	miRNA
mir-7-4 (Astatotilapia burtoni)	9002	10179	10010	11891	7679	13299	3790	-0.139	0.57136	0.81767	miRNA
mir-499-1 (Ictalurus punctatus)	2624	1786	1671	3764	2811	2628	778	-0.172	0.574034	0.819788	miRNA
mir-7147 (Danio rerio)	52	277	227	62	205	213	35	-0.279	0.574863	0.819788	miRNA
mir-15a (Oryzias latipes)	1203	2290	1772	1612	1546	1593	358	0.196	0.577444	0.819788	miRNA
mir-17-1 (Astatotilapia burtoni)	7651	18886	15282	9396	11202	10798	3318	0.172	0.577928	0.819788	miRNA
mir-17-2 (Astatotilapia burtoni)	7647	18878	15274	9396	11200	10792	3320	0.172	0.578912	0.819788	miRNA
mir-499-2 (Ictalurus punctatus)	2625	1785	1670	3764	2807	2632	774	-0.17	0.57881	0.819788	miRNA
mir-196 (Hippoglossus hippoglossus)	1092	1357	1310	1422	1325	1067	578	-0.179	0.581193	0.821582	miRNA
mir-148 (Gadus morhua)	221	246	501	385	278	410	152	-0.251	0.584857	0.823566	miRNA
mir-155 (Astatotilapia burtoni)	7	0	0	6	0	5	5	-0.938	0.584403	0.823566	miRNA
mir-33b-1 (Gadus morhua)	5	11	13	5	12	11	4	-0.531	0.585647	0.823566	miRNA
mir-137-2 (Gadus morhua)	24	18	10	36	17	18	5	0.281	0.587837	0.825213	miRNA
mir-301c (Salmo salar)	17	7	17	19	12	13	2	0.397	0.593931	0.830888	miRNA
mir-30d (Petromyzon marinus)	92	75	58	125	64	82	26	0.151	0.593248	0.830888	miRNA
mir-211 (Mus musculus)	5	10	8	0	0	8	0	1.041	0.59507	0.831046	miRNA
ENSGACT00000029004.1 (Gasterosteus_aculeatus.BROADS1.ncrna)	95	47	101	179	88	94	55	-0.208	0.597151	0.831087	miRNA
mir-8159 (Salmo salar)	38494	29098	31772	60879	28650	39113	11841	0.131	0.596606	0.831087	miRNA
mir-219 (Gorilla gorilla)	30	132	128	95	106	97	32	-0.174	0.601278	0.835395	miRNA
mir-15e (Salmo salar)	0	6	8	8	6	0	0	1.064	0.606919	0.836061	miRNA
mir-199a-2 (Oryzias latipes)	291	449	377	540	479	567	93	-0.203	0.602865	0.836061	miRNA
mir-203 (Paralichthys olivaceus)	169	223	218	234	210	170	47	0.168	0.606758	0.836061	miRNA
mir-4443 (Homo sapiens)	7	0	0	9	0	5	0	1.111	0.605407	0.836061	miRNA
mir-499a (Gorilla gorilla)	345	91	117	446	229	186	148	-0.275	0.606438	0.836061	miRNA
mir-15b (Tetraodon nigroviridis)	71	107	83	100	101	78	12	0.16	0.609383	0.83687	miRNA
mir-30d (Astatotilapia burtoni)	4440	11746	9633	5659	6983	7919	1557	0.181	0.609572	0.83687	miRNA
mir-1260a (Homo sapiens)	7	5	0	5	8	0	5	-0.872	0.611625	0.838268	miRNA
mir-182 (Petromyzon marinus)	12368	15890	13785	21642	11619	16212	4492	0.115	0.616832	0.840423	miRNA
mir-21-1 (Gadus morhua)	25635	26036	25118	36335	22802	28808	7428	0.114	0.615276	0.840423	miRNA
mir-21-2 (Gadus morhua)	25639	26039	25121	36341	22811	28826	7432	0.114	0.617347	0.840423	miRNA
mir-3168 (Homo sapiens)	0	0	7	9	0	6	5	-0.852	0.615287	0.840423	miRNA
mir-10585 (Gadus morhua)	8	14	14	5	12	5	0	0.644	0.628896	0.843387	miRNA
mir-135b (Gadus morhua)	35	71	70	49	46	73	19	-0.143	0.62819	0.843387	miRNA
mir-196a-2 (Astatotilapia burtoni)	2312	2671	2669	2865	2228	2276	767	0.128	0.627864	0.843387	miRNA
mir-196b (Gadus morhua)	7	6	6	10	6	6	0	0.622	0.626146	0.843387	miRNA
mir-199a-1 (Oryzias latipes)	7	8	11	11	10	5	0	0.642	0.622741	0.843387	miRNA
mir-19c-3 (Salmo salar)	50	72	68	58	38	43	31	0.142	0.62874	0.843387	miRNA
mir-30e-1 (Gadus morhua)	23	43	30	36	34	37	0	0.205	0.625937	0.843387	miRNA
mir-96-1 (Astatotilapia burtoni)	12503	25268	27049	19571	18110	22068	8469	-0.14	0.627147	0.843387	miRNA
mir-96-2 (Astatotilapia burtoni)	12508	25261	27050	19572	18114	22069	8479	-0.141	0.625553	0.843387	miRNA
ENSGACT00000028990.1 (Gasterosteus_aculeatus.BROADS1.ncrna)	14	3	4	19	3	7	4	0.468	0.633126	0.845282	miRNA
mir-196a-1 (Astatotilapia burtoni)	2312	2669	2671	2861	2229	2281	768	0.126	0.63374	0.845282	miRNA
mir-221-3 (Ictalurus punctatus)	24699	25760	22295	32670	24778	27745	9190	-0.104	0.634484	0.845282	miRNA
mir-29b-2 (Gadus morhua)	25	9	14	38	16	13	7	0.302	0.633528	0.845282	miRNA
mir-2187 (Danio rerio)	18	40	39	22	39	26	10	-0.2	0.638789	0.846475	miRNA
mir-30d (Oryzias latipes)	26558	18938	19275	34484	18505	22546	12056	-0.13	0.638663	0.846475	miRNA
mir-34 (Astatotilapia burtoni)	646	1194	944	736	990	974	275	-0.169	0.636552	0.846475	miRNA
mir-7132a (Astatotilapia burtoni)	151	135	111	155	119	109	43	0.142	0.639559	0.846475	miRNA
mir-152 (Homo sapiens)	20	24	51	30	29	30	15	-0.176	0.640846	0.846795	miRNA
mir-26b (Petromyzon marinus)	0	14	6	0	0	7	0	0.964	0.645415	0.848164	miRNA
mir-30e (Gorilla gorilla)	2369	5874	5066	3413	5264	4638	1045	-0.16	0.646071	0.848164	miRNA
mir-30e-2 (Danio rerio)	2841	6921	6086	3688	6064	6076	1100	-0.171	0.645016	0.848164	miRNA
mir-7b (Mus musculus)	108	96	133	195	93	127	68	-0.144	0.644232	0.848164	miRNA
mir-196a-1 (Ictalurus punctatus)	395	404	376	434	321	386	104	0.169	0.647139	0.848192	miRNA
mir-11213 (Gadus morhua)	2097	1345	1536	2284	1241	1399	1067	-0.164	0.654902	0.850185	miRNA
mir-192b (Salmo salar)	5022	3369	3838	5977	3694	4202	1304	0.134	0.654958	0.850185	miRNA
mir-196a-2 (Ictalurus punctatus)	397	404	376	434	321	386	105	0.167	0.651162	0.850185	miRNA
mir-196b (Astatotilapia burtoni)	1256	1740	1686	1457	1336	1233	459	0.136	0.653188	0.850185	miRNA
mir-222a-1 (Salmo salar)	684	497	539	921	409	556	233	0.178	0.650794	0.850185	miRNA
mir-455 (Gadus morhua)	49	24	27	61	56	23	16	-0.16	0.654116	0.850185	miRNA
mir-153b (Danio rerio)	80	47	61	85	75	86	16	-0.142	0.659206	0.851606	miRNA
mir-222a-2 (Salmo salar)	683	492	537	913	410	553	232	0.174	0.658671	0.851606	miRNA
mir-499a (Homo sapiens)	56	36	52	102	70	35	30	-0.146	0.658347	0.851606	miRNA
mir-499a (Salmo salar)	33	19	20	53	37	30	0	0.254	0.663587	0.855901	miRNA
let-7a-3 (Oryzias latipes)	29	19	19	30	15	16	11	0.216	0.666456	0.856187	miRNA
let-7e (Oryzias latipes)	9	10	14	22	10	9	11	-0.361	0.668124	0.856187	miRNA
mir-10c (Astatotilapia burtoni)	51279	65612	62645	57416	40911	62546	18755	0.089	0.669094	0.856187	miRNA
mir-18b (Gorilla gorilla)	20	61	68	41	45	64	13	-0.171	0.665634	0.856187	miRNA
mir-301b (Danio rerio)	316	251	317	464	243	258	114	0.177	0.667035	0.856187	miRNA
mir-190a-2 (Gadus morhua)	64	386	383	76	159	239	48	0.252	0.675624	0.86182	miRNA
mir-2187a (Astatotilapia burtoni)	26	87	86	50	56	79	22	-0.197	0.675611	0.86182	miRNA
ENSGACT00000028983.1 (Gasterosteus_aculeatus.BROADS1.ncrna)	12	3	3	19	3	6	4	0.416	0.683097	0.869008	miRNA
mir-17 (Oryzias latipes)	186	697	514	207	306	350	111	0.196	0.683405	0.869008	miRNA
ENSGACT00000028311.1 (Gasterosteus_aculeatus.BROADS1.ncrna)	285	68	185	445	242	220	111	-0.202	0.684555	0.869106	miRNA
mir-194-2 (Homo sapiens)	14	28	15	22	37	23	0	-0.255	0.686802	0.869796	miRNA
mir-462 (Danio rerio)	97	188	169	127	127	181	46	-0.118	0.687246	0.869796	miRNA
mir-7c (Gadus morhua)	27	19	5	19	7	21	5	0.27	0.694744	0.877914	miRNA
mir-7a-1 (Gadus morhua)	168	109	165	252	113	212	74	-0.132	0.69984	0.882976	miRNA
mir-218a-2 (Danio rerio)	178	138	200	202	120	168	95	-0.129	0.705619	0.888883	miRNA
mir-181c (Danio rerio)	32	40	21	47	32	30	17	-0.122	0.71271	0.895031	miRNA
mir-27b (Danio rerio)	631	410	354	784	425	488	160	0.152	0.711747	0.895031	miRNA
mir-1-1 (Oryzias latipes)	7	15	7	0	6	7	0	0.613	0.716595	0.898517	miRNA
mir-2184 (Danio rerio)	8	0	10	7	10	0	0	0.658	0.719295	0.900508	miRNA
ENSGACT00000028221.1 (Gasterosteus_aculeatus.BROADS1.ncrna)	67	19	37	100	56	59	19	-0.134	0.72516	0.900609	miRNA
let-7d-2 (Danio rerio)	16	11	14	15	13	13	8	-0.271	0.73318	0.900609	miRNA
mir-10544 (Astatotilapia burtoni)	147	230	185	222	200	166	77	-0.118	0.727189	0.900609	miRNA
mir-10545 (Astatotilapia burtoni)	47	170	135	71	105	129	9	0.144	0.734942	0.900609	miRNA
mir-142-1 (Astatotilapia burtoni)	10	23	26	18	25	22	4	-0.191	0.733953	0.900609	miRNA
mir-181a-1 (Oryzias latipes)	6800	5738	6144	9283	6406	5521	2130	0.1	0.734895	0.900609	miRNA
mir-181a-2 (Oryzias latipes)	6794	5730	6142	9283	6400	5510	2127	0.101	0.731866	0.900609	miRNA
mir-182 (Oryzias latipes)	3310	5160	4039	6153	3872	4746	1210	0.089	0.73251	0.900609	miRNA
mir-199a (Petromyzon marinus)	0	15	11	0	0	11	0	0.748	0.722359	0.900609	miRNA
mir-200a (Gadus morhua)	14	6	13	35	5	12	9	0.239	0.731436	0.900609	miRNA
mir-21 (Gorilla gorilla)	9	5	23	41	24	16	0	0.263	0.727414	0.900609	miRNA
mir-222-2 (Gadus morhua)	13830	11658	12329	19681	10408	14346	4558	0.086	0.729963	0.900609	miRNA
mir-26b (Danio rerio)	6	32	40	15	28	22	0	0.269	0.729971	0.900609	miRNA
mir-26b (Gorilla gorilla)	0	15	5	0	11	10	0	-0.638	0.722023	0.900609	miRNA
mir-139 (Homo sapiens)	27	37	44	73	34	54	16	-0.089	0.744793	0.902752	miRNA
mir-15b (Astatotilapia burtoni)	1039	1760	1504	1376	1194	1556	326	0.108	0.744669	0.902752	miRNA
mir-187 (Oryzias latipes)	127	69	83	341	154	177	48	-0.169	0.745137	0.902752	miRNA
mir-21a-1 (Salmo salar)	4490	4746	4005	5787	3977	5667	1032	0.087	0.745606	0.902752	miRNA
mir-21a-2 (Salmo salar)	4487	4740	4001	5783	3973	5665	1028	0.088	0.743206	0.902752	miRNA
mir-30a (Gorilla gorilla)	93	132	129	140	89	131	37	0.08	0.745294	0.902752	miRNA
mir-455b (Ictalurus punctatus)	90	26	33	121	68	45	19	0.149	0.745014	0.902752	miRNA
mir-7a (Cyprinus carpio)	131178	100035	124096	172108	80762	119668	65872	-0.08	0.741616	0.902752	miRNA
mir-1306 (Danio rerio)	5	0	0	7	6	5	0	-0.478	0.747419	0.903596	miRNA
ENSGACT00000029035.1 (Gasterosteus_aculeatus.BROADS1.ncrna)	40	124	139	73	64	115	37	-0.104	0.756357	0.904608	miRNA
mir-100 (Cyprinus carpio)	25195	22724	25641	32055	17519	29237	11050	-0.079	0.754106	0.904608	miRNA
mir-106a (Mus musculus)	17	25	25	19	31	17	7	-0.21	0.7548	0.904608	miRNA
mir-135c (Astatotilapia burtoni)	157	514	464	185	324	377	114	-0.16	0.750605	0.904608	miRNA
mir-145 (Gorilla gorilla)	66	64	35	66	59	47	15	0.088	0.758307	0.904608	miRNA
mir-150 (Astatotilapia burtoni)	75	91	75	89	68	56	35	0.086	0.754578	0.904608	miRNA
mir-183-2 (Oryzias latipes)	3985	4411	3931	6259	3486	5307	1204	0.083	0.755517	0.904608	miRNA
mir-21-2 (Danio rerio)	197	240	203	210	172	227	55	0.099	0.757196	0.904608	miRNA
mir-22a (Danio rerio)	3194	3271	3534	5640	4542	4101	968	-0.091	0.750886	0.904608	miRNA
mir-183-1 (Oryzias latipes)	3990	4419	3935	6268	3498	5301	1211	0.082	0.759926	0.905206	miRNA
mir-216b (Astatotilapia burtoni)	70515	96917	99213	111038	90922	87249	33453	-0.075	0.76148	0.905726	miRNA
mir-100a-1 (Salmo salar)	607	479	505	744	389	627	177	0.114	0.765848	0.909585	miRNA
mir-196b (Tetraodon nigroviridis)	1571	1809	2070	1593	1513	1531	558	0.089	0.768149	0.910982	miRNA
mir-204 (Petromyzon marinus)	89	128	89	142	116	117	17	0.087	0.772582	0.9149	miRNA
mir-7147 (Astatotilapia burtoni)	166	529	489	188	404	382	93	-0.145	0.774118	0.915381	miRNA
mir-142-2 (Astatotilapia burtoni)	9	22	25	16	23	22	3	-0.17	0.775575	0.915766	miRNA
mir-181a-1 (Tetraodon nigroviridis)	80128	85149	73595	112816	89156	75765	24100	0.052	0.779141	0.915971	miRNA
mir-181a-2 (Tetraodon nigroviridis)	80134	85136	73605	112822	89155	75768	24098	0.052	0.778815	0.915971	miRNA
mir-182 (Mus musculus)	1373	2286	1913	3022	1564	2457	553	0.08	0.77824	0.915971	miRNA
ENSGACT00000028332.1 (Gasterosteus_aculeatus.BROADS1.ncrna)	2895	2430	2354	3520	2060	2935	860	0.079	0.781905	0.91656	miRNA
mir-217 (Tetraodon nigroviridis)	182599	199817	220864	261398	141519	159685	95437	0.057	0.781145	0.91656	miRNA
mir-142 (Oryzias latipes)	0	17	24	13	9	21	5	-0.25	0.786235	0.920304	miRNA
mir-153a (Danio rerio)	83	224	226	72	145	169	26	0.118	0.789259	0.922014	miRNA
mir-23b (Salmo salar)	28	7	0	38	6	19	6	0.305	0.789972	0.922014	miRNA
mir-100b (Gadus morhua)	611	272	290	541	274	397	160	0.12	0.792946	0.924152	miRNA
mir-190 (Tetraodon nigroviridis)	26	100	88	27	60	85	13	-0.126	0.798346	0.928054	miRNA
mir-221 (Paralichthys olivaceus)	0	18	0	20	11	6	5	-0.366	0.798585	0.928054	miRNA
mir-205a-2 (Salmo salar)	6	6	0	4	5	9	0	-0.346	0.800134	0.928522	miRNA
mir-196a (Oryzias latipes)	1551	1647	1864	1615	1539	1675	604	-0.077	0.801603	0.928896	miRNA
mir-199b (Ictalurus punctatus)	6	9	7	8	8	8	0	0.223	0.802962	0.929142	miRNA
mir-199b (Petromyzon marinus)	122	146	185	164	170	162	40	-0.074	0.806104	0.92974	miRNA
mir-203b (Salmo salar)	450	418	528	604	346	351	211	0.096	0.806923	0.92974	miRNA
mir-27d (Astatotilapia burtoni)	409	443	444	425	226	365	190	0.102	0.805326	0.92974	miRNA
mir-196d (Danio rerio)	14	0	0	8	6	5	0	0.496	0.808075	0.929745	miRNA
mir-30b (Gorilla gorilla)	144	558	446	192	335	306	73	0.12	0.809775	0.93038	miRNA
ENSGACT00000028929.1 (Gasterosteus_aculeatus.BROADS1.ncrna)	6	56	33	0	16	21	6	0.294	0.812035	0.931592	miRNA
ENSGACT00000028982.1 (Gasterosteus_aculeatus.BROADS1.ncrna)	19	43	39	65	53	58	0	-0.096	0.81645	0.931592	miRNA
mir-22b-2 (Salmo salar)	164	162	209	282	166	191	63	0.072	0.816581	0.931592	miRNA
mir-30c (Tetraodon nigroviridis)	7841	5608	5541	11640	7083	6332	2326	0.071	0.815089	0.931592	miRNA
mir-7552 (Astatotilapia burtoni)	7	19	35	17	19	25	0	0.259	0.814625	0.931592	miRNA
ENSGACT00000029090.1 (Gasterosteus_aculeatus.BROADS1.ncrna)	23	29	20	46	24	24	11	0.078	0.822301	0.936798	miRNA
let-7c-2 (Mus musculus)	25	6	9	16	7	13	10	-0.203	0.832398	0.936865	miRNA
mir-10545 (Gadus morhua)	0	39	37	8	18	29	0	0.291	0.832768	0.936865	miRNA
mir-125b-1 (Astatotilapia burtoni)	15587	15267	12222	22150	16653	15153	4050	0.054	0.831625	0.936865	miRNA
mir-125b-3 (Astatotilapia burtoni)	15640	15297	12237	22248	16698	15206	4056	0.054	0.829206	0.936865	miRNA
mir-16a (Danio rerio)	6	18	11	12	13	13	0	0.229	0.83076	0.936865	miRNA
mir-30b (Petromyzon marinus)	181	258	248	261	175	246	73	0.071	0.82782	0.936865	miRNA
mir-30g (Petromyzon marinus)	33	23	20	53	23	41	6	0.082	0.823886	0.936865	miRNA
mir-462 (Astatotilapia burtoni)	146	219	174	128	159	157	45	0.065	0.83097	0.936865	miRNA
mir-7 (Oryzias latipes)	34440	31614	35520	51065	25614	39354	15809	-0.052	0.825927	0.936865	miRNA
mir-200a (Danio rerio)	7	0	0	7	0	0	5	-0.428	0.834655	0.937684	miRNA
mir-125b-2 (Astatotilapia burtoni)	15581	15254	12218	22146	16664	15167	4051	0.052	0.835831	0.937705	miRNA
let-7a-2 (Danio rerio)	5	10	0	14	7	8	0	0.307	0.845273	0.941916	miRNA
mir-100-2 (Oryzias latipes)	1337	766	1071	1518	705	779	695	-0.084	0.850189	0.941916	miRNA
mir-101b (Oryzias latipes)	145	134	124	217	155	164	43	-0.054	0.852422	0.941916	miRNA
mir-199b (Mus musculus)	210	258	260	269	219	220	100	-0.06	0.854911	0.941916	miRNA
mir-19b (Danio rerio)	0	12	16	0	13	0	0	0.441	0.85058	0.941916	miRNA
mir-20b (Gadus morhua)	8	18	9	16	17	21	0	-0.182	0.844431	0.941916	miRNA
mir-23a-3 (Danio rerio)	21	17	17	13	19	22	0	0.189	0.843838	0.941916	miRNA
mir-455 (Oryzias latipes)	688	218	358	1122	562	387	202	0.09	0.855865	0.941916	miRNA
mir-9-3 (Danio rerio)	21	64	56	29	37	49	8	0.075	0.850054	0.941916	miRNA
mir-9-4 (Danio rerio)	20	63	53	27	36	48	7	0.076	0.854987	0.941916	miRNA
mir-99b (Ictalurus punctatus)	13685	13415	13581	20643	11198	11978	6201	0.047	0.854535	0.941916	miRNA
mir-9a-1 (Oryzias latipes)	75847	136871	136239	100747	78177	106246	48748	-0.05	0.852455	0.941916	miRNA
mir-9b-1 (Oryzias latipes)	75844	136849	136221	100749	78167	106227	48735	-0.05	0.852859	0.941916	miRNA
mir-9b-2 (Oryzias latipes)	75821	136803	136172	100707	78137	106191	48714	-0.05	0.853058	0.941916	miRNA
mir-125c (Danio rerio)	95	120	82	138	111	93	29	0.046	0.860122	0.942426	miRNA
mir-196-1 (Gorilla gorilla)	41	53	51	55	35	63	16	-0.042	0.860582	0.942426	miRNA
mir-22b-1 (Salmo salar)	165	162	210	283	168	194	64	0.056	0.860982	0.942426	miRNA
mir-449a (Astatotilapia burtoni)	198	269	214	224	207	217	82	-0.059	0.859386	0.942426	miRNA
mir-100-1 (Oryzias latipes)	1337	764	1071	1520	702	776	691	-0.077	0.863428	0.943525	miRNA
mir-30a (Petromyzon marinus)	58	63	73	82	57	64	24	0.041	0.864316	0.943525	miRNA
mir-126 (Astatotilapia burtoni)	651	1204	1040	732	838	873	249	0.061	0.871458	0.950041	miRNA
mir-138-3 (Astatotilapia burtoni)	292	668	426	320	404	412	148	-0.065	0.872649	0.950061	miRNA
mir-18b (Astatotilapia burtoni)	17422	34716	32267	27633	22721	26620	8990	0.046	0.878567	0.95522	miRNA
mir-138-1 (Astatotilapia burtoni)	292	676	421	318	421	414	140	-0.061	0.880639	0.955802	miRNA
mir-96 (Gorilla gorilla)	629	1508	1327	955	1196	1449	197	-0.061	0.88184	0.955802	miRNA
mir-9-7 (Danio rerio)	22	65	56	28	38	50	8	0.059	0.882642	0.955802	miRNA
mir-138-2 (Astatotilapia burtoni)	291	668	427	319	402	414	146	-0.058	0.884442	0.956472	miRNA
ENSGACT00000028134.1 (Gasterosteus_aculeatus.BROADS1.ncrna)	55	5	14	90	28	29	23	-0.082	0.887523	0.958341	miRNA
mir-30c (Astatotilapia burtoni)	8034	5282	4984	11054	5645	6479	2665	0.045	0.88906	0.958341	miRNA
mir-455-1 (Astatotilapia burtoni)	16604	4604	5902	25976	10352	8528	6659	-0.066	0.889719	0.958341	miRNA
mir-19b (Ictalurus punctatus)	117	171	282	158	145	117	80	0.051	0.898043	0.963532	miRNA
mir-216a (Astatotilapia burtoni)	1313	2636	2055	2336	1944	1980	578	0.037	0.898107	0.963532	miRNA
mir-731 (Astatotilapia burtoni)	49	6	13	53	9	28	17	0.081	0.895787	0.963532	miRNA
mir-181b (Cyprinus carpio)	8321	9769	8219	9751	6991	8144	3312	0.032	0.903813	0.968371	miRNA
mir-30d-1 (Salmo salar)	10	16	15	15	12	17	4	-0.07	0.910311	0.974045	miRNA
mir-216b (Petromyzon marinus)	109	150	166	168	122	112	67	-0.034	0.912486	0.975084	miRNA
mir-106a (Oryzias latipes)	883	2511	1895	1032	1445	1589	519	-0.041	0.916623	0.978214	miRNA
ENSGACT00000029111.1 (Gasterosteus_aculeatus.BROADS1.ncrna)	27	14	7	25	14	23	6	-0.061	0.919002	0.979463	miRNA
mir-10544 (Gadus morhua)	7	12	12	0	13	6	0	0.146	0.925796	0.980237	miRNA
mir-122 (Danio rerio)	11	16	0	23	16	0	7	-0.125	0.929125	0.980237	miRNA
mir-143 (Mus musculus)	673	976	1071	636	736	876	283	-0.035	0.923664	0.980237	miRNA
mir-199-1 (Tetraodon nigroviridis)	38822	53210	57354	54731	43934	46203	18530	-0.018	0.931796	0.980237	miRNA
mir-199-2 (Tetraodon nigroviridis)	38797	53196	57334	54706	43910	46176	18519	-0.018	0.932966	0.980237	miRNA
mir-199-3 (Tetraodon nigroviridis)	38806	53206	57342	54729	43934	46184	18518	-0.018	0.932939	0.980237	miRNA
mir-33a (Petromyzon marinus)	0	11	7	7	9	9	0	-0.149	0.929736	0.980237	miRNA
mir-34b (Danio rerio)	6	26	18	9	17	20	0	0.085	0.933041	0.980237	miRNA
mir-449b (Astatotilapia burtoni)	334	568	441	431	415	382	162	-0.039	0.921932	0.980237	miRNA
mir-731 (Salmo salar)	72	30	40	83	42	64	20	-0.029	0.931007	0.980237	miRNA
mir-8160a (Astatotilapia burtoni)	153	119	129	162	108	136	58	-0.039	0.9234	0.980237	miRNA
mir-30c (Gorilla gorilla)	68	47	44	143	77	60	22	0.026	0.939888	0.982335	miRNA
mir-30d (Tetraodon nigroviridis)	9757	8911	7897	12322	7844	9779	3207	0.02	0.93661	0.982335	miRNA
mir-7132a (Gadus morhua)	14	10	8	16	12	18	0	0.061	0.938755	0.982335	miRNA
mir-7565 (Ictalurus punctatus)	7	6	8	6	13	5	0	-0.074	0.939271	0.982335	miRNA
ENSGACT00000029676.1 (Gasterosteus_aculeatus.BROADS1.ncrna)	13	17	9	30	21	21	0	0.046	0.946906	0.987668	miRNA
mir-16a (Gadus morhua)	1642	2883	2105	2711	2441	2293	618	-0.021	0.947429	0.987668	miRNA
mir-19d (Danio rerio)	0	20	12	13	10	5	6	-0.06	0.950526	0.988352	miRNA
mir-31 (Astatotilapia burtoni)	654	266	403	537	415	359	200	-0.028	0.949539	0.988352	miRNA
ENSGACT00000028987.1 (Gasterosteus_aculeatus.BROADS1.ncrna)	28	27	25	41	23	40	7	-0.021	0.955247	0.989166	miRNA
ENSGACT00000029068.1 (Gasterosteus_aculeatus.BROADS1.ncrna)	9	0	8	13	11	8	0	0.061	0.965529	0.989166	miRNA
mir-130a-1 (Salmo salar)	6686	5781	5493	8899	6234	7969	1675	-0.014	0.960918	0.989166	miRNA
mir-130a-2 (Salmo salar)	6684	5776	5485	8881	6222	7965	1673	-0.014	0.961039	0.989166	miRNA
mir-15a (Tetraodon nigroviridis)	0	12	10	0	5	11	0	-0.07	0.968856	0.989166	miRNA
mir-15c (Astatotilapia burtoni)	15	65	85	41	43	56	14	0.022	0.955886	0.989166	miRNA
mir-1788 (Danio rerio)	14	28	25	22	19	38	0	0.022	0.969627	0.989166	miRNA
mir-18a (Ictalurus punctatus)	138	413	353	183	300	282	62	-0.018	0.967243	0.989166	miRNA
mir-204 (Gorilla gorilla)	23	25	11	25	17	21	7	0.028	0.956404	0.989166	miRNA
mir-205-1 (Gadus morhua)	1723	2490	1899	2065	2067	1951	564	0.012	0.968983	0.989166	miRNA
mir-205-2 (Gadus morhua)	1717	2486	1893	2062	2065	1948	561	0.012	0.96899	0.989166	miRNA
mir-217 (Mus musculus)	323	428	444	589	338	345	194	-0.016	0.968029	0.989166	miRNA
mir-2188 (Astatotilapia burtoni)	1386	2895	2439	1951	1890	2449	578	0.012	0.96912	0.989166	miRNA
mir-33 (Gorilla gorilla)	5	33	38	11	32	24	0	0.044	0.964264	0.989166	miRNA
mir-455-2 (Danio rerio)	73	34	47	103	69	59	17	-0.015	0.961908	0.989166	miRNA
mir-214-2 (Gadus morhua)	8	20	12	14	7	11	7	0.028	0.974063	0.991832	miRNA
mir-301a (Gadus morhua)	0	6	12	14	12	9	0	-0.048	0.975789	0.991832	miRNA
mir-449b (Salmo salar)	5	10	0	5	5	9	0	-0.046	0.975914	0.991832	miRNA
mir-216 (Gorilla gorilla)	227	376	448	530	307	324	154	0.01	0.97882	0.993123	miRNA
mir-24a-4 (Salmo salar)	121	164	172	205	203	151	31	0.008	0.979636	0.993123	miRNA
mir-301a (Oryzias latipes)	23	50	47	41	33	47	10	0.008	0.981591	0.993861	miRNA
ENSGACT00000028058.1 (Gasterosteus_aculeatus.BROADS1.ncrna)	21968	25102	23645	36355	21507	31408	7601	-0.004	0.985408	0.993906	miRNA
mir-18a-2 (Gadus morhua)	563	2207	1580	798	1314	1398	306	-0.01	0.98303	0.993906	miRNA
mir-203b (Danio rerio)	1771	2144	2372	2471	2126	1692	780	-0.005	0.98777	0.993906	miRNA
mir-30b (Astatotilapia burtoni)	65976	42072	45871	91122	54744	63465	18524	-0.004	0.986035	0.993906	miRNA
mir-7552-1 (Gadus morhua)	36	117	117	49	63	79	29	-0.006	0.987152	0.993906	miRNA
mir-7552-2 (Gadus morhua)	36	118	118	51	63	80	29	0.005	0.989394	0.994304	miRNA
mir-727b (Gadus morhua)	347	346	317	551	398	408	95	-0.004	0.991016	0.9947	miRNA
mir-181b (Astatotilapia burtoni)	12173	14388	11376	17562	13219	14275	3819	0.001	0.995896	0.997127	miRNA
mir-30d-2 (Salmo salar)	11	17	17	17	13	18	4	-0.003	0.995751	0.997127	miRNA
ENSGACT00000028125.1 (Gasterosteus_aculeatus.BROADS1.ncrna)	10	26	17	16	16	17	5	0.002	0.997815	0.997815	miRNA

## Sheet: FLX15vs17
Id	FLX17-1	FLX17-3	FLX17-4	FLX15-2	FLX15-3	FLX15-4	log2FoldChange	pvalue	padj	Biotype
mir-315 (Petromyzon marinus)	244	104	144	1270	962	2505	2.381	3.84164e-08	2.87354e-05	miRNA
ENSGACT00000028083.1 (Gasterosteus_aculeatus.BROADS1.ncrna)	83	43	49	302	412	295	1.526	2.52922e-07	9.45928e-05	miRNA
ENSGACT00000028959.1 (Gasterosteus_aculeatus.BROADS1.ncrna)	624	765	1930	353	541	243	-2.648	1.71582e-06	0.000338984	miRNA
mir-31 (Astatotilapia burtoni)	3088	944	1214	8483	14102	10348	1.725	1.81275e-06	0.000338984	miRNA
mir-11202 (Gadus morhua)	22	18	22	112	110	118	1.447	2.33423e-06	0.000349201	miRNA
mir-10400 (Homo sapiens)	17	92	68	27	16	21	-2.657	5.14707e-06	0.000641668	miRNA
ENSGACT00000028936.1 (Gasterosteus_aculeatus.BROADS1.ncrna)	5410	30371	11556	8665	4954	3760	-2.736	1.42136e-05	0.000769191	miRNA
ENSGACT00000028937.1 (Gasterosteus_aculeatus.BROADS1.ncrna)	5396	30362	11556	8679	4942	3756	-2.735	1.43966e-05	0.000769191	miRNA
ENSGACT00000028938.1 (Gasterosteus_aculeatus.BROADS1.ncrna)	5418	30315	11551	8667	4926	3725	-2.739	1.36786e-05	0.000769191	miRNA
ENSGACT00000028950.1 (Gasterosteus_aculeatus.BROADS1.ncrna)	5395	30312	11560	8668	4932	3737	-2.737	1.39598e-05	0.000769191	miRNA
ENSGACT00000028953.1 (Gasterosteus_aculeatus.BROADS1.ncrna)	5372	29577	11504	8593	4888	3714	-2.721	1.41978e-05	0.000769191	miRNA
ENSGACT00000028954.1 (Gasterosteus_aculeatus.BROADS1.ncrna)	5413	30312	11560	8643	4936	3742	-2.739	1.37528e-05	0.000769191	miRNA
mir-181c (Danio rerio)	11	0	7	70	78	32	2.355	7.43749e-06	0.000769191	miRNA
mir-31 (Oryzias latipes)	48	13	5	185	161	117	1.894	8.69088e-06	0.000769191	miRNA
ENSGACT00000028949.1 (Gasterosteus_aculeatus.BROADS1.ncrna)	746	8316	1275	1317	707	739	-3.267	1.66088e-05	0.000828227	miRNA
mir-9985 (Homo sapiens)	53	19	29	160	193	105	1.196	3.03936e-05	0.0014209	miRNA
mir-133b (Gadus morhua)	141	232	199	137	167	141	-1.498	4.47393e-05	0.00196853	miRNA
mir-3966 (Mus musculus)	329	270	241	1245	1610	1120	1.177	4.85259e-05	0.00201652	miRNA
mir-192 (Astatotilapia burtoni)	135255	78517	95667	272516	394925	261187	0.564	8.06897e-05	0.00317663	miRNA
mir-217a (Petromyzon marinus)	0	0	0	23	11	36	7.173	0.000104289	0.00390039	miRNA
mir-192 (Gorilla gorilla)	128	62	83	494	502	324	1.283	0.000126882	0.00450556	miRNA
mir-6240 (Mus musculus)	16	246	63	60	35	14	-2.945	0.000132517	0.00450556	miRNA
ENSGACT00000029489.1 (Gasterosteus_aculeatus.BROADS1.ncrna)	283	1520	570	554	426	346	-2.131	0.000152871	0.00497164	miRNA
ENSGACT00000028989.1 (Gasterosteus_aculeatus.BROADS1.ncrna)	21	141	49	48	36	25	-2.249	0.000167019	0.00520542	miRNA
ENSGACT00000028935.1 (Gasterosteus_aculeatus.BROADS1.ncrna)	319	1719	544	690	375	345	-2.162	0.000295952	0.00525414	miRNA
ENSGACT00000029508.1 (Gasterosteus_aculeatus.BROADS1.ncrna)	609	1801	876	998	599	624	-1.776	0.000192645	0.00525414	miRNA
ENSGACT00000029517.1 (Gasterosteus_aculeatus.BROADS1.ncrna)	648	3111	1178	1382	815	738	-2.023	0.000302737	0.00525414	miRNA
ENSGACT00000029541.1 (Gasterosteus_aculeatus.BROADS1.ncrna)	652	3097	1178	1378	814	752	-2.014	0.000309067	0.00525414	miRNA
ENSGACT00000029549.1 (Gasterosteus_aculeatus.BROADS1.ncrna)	1972	18747	3044	4567	2173	2241	-2.756	0.000257172	0.00525414	miRNA
ENSGACT00000029589.1 (Gasterosteus_aculeatus.BROADS1.ncrna)	1949	18717	3012	4530	2137	2213	-2.768	0.000247446	0.00525414	miRNA
ENSGACT00000029627.1 (Gasterosteus_aculeatus.BROADS1.ncrna)	1946	18721	3013	4531	2149	2212	-2.767	0.000247507	0.00525414	miRNA
ENSGACT00000029629.1 (Gasterosteus_aculeatus.BROADS1.ncrna)	653	3101	1194	1384	827	748	-2.013	0.000298252	0.00525414	miRNA
ENSGACT00000029632.1 (Gasterosteus_aculeatus.BROADS1.ncrna)	652	3102	1177	1370	807	733	-2.033	0.000283399	0.00525414	miRNA
ENSGACT00000029641.1 (Gasterosteus_aculeatus.BROADS1.ncrna)	644	3105	1182	1376	819	743	-2.02	0.000304596	0.00525414	miRNA
ENSGACT00000029658.1 (Gasterosteus_aculeatus.BROADS1.ncrna)	594	1802	873	999	596	608	-1.784	0.00020647	0.00525414	miRNA
ENSGACT00000029661.1 (Gasterosteus_aculeatus.BROADS1.ncrna)	645	3106	1188	1364	807	748	-2.03	0.000284443	0.00525414	miRNA
ENSGACT00000029666.1 (Gasterosteus_aculeatus.BROADS1.ncrna)	599	1796	874	999	602	622	-1.769	0.000215265	0.00525414	miRNA
ENSGACT00000029667.1 (Gasterosteus_aculeatus.BROADS1.ncrna)	19464	65618	54113	35486	22716	32487	-1.786	0.000292478	0.00525414	miRNA
ENSGACT00000029669.1 (Gasterosteus_aculeatus.BROADS1.ncrna)	606	1805	889	1004	607	611	-1.783	0.000189395	0.00525414	miRNA
ENSGACT00000029697.1 (Gasterosteus_aculeatus.BROADS1.ncrna)	1956	18706	3027	4544	2171	2215	-2.761	0.000253984	0.00525414	miRNA
let-7g (Gorilla gorilla)	0	0	0	14	25	23	6.918	0.000221186	0.00525414	miRNA
mir-135a (Gadus morhua)	223	177	300	193	266	194	-1.146	0.000301772	0.00525414	miRNA
mir-192 (Tetraodon nigroviridis)	0	0	0	14	28	10	6.608	0.000207213	0.00525414	miRNA
mir-451 (Danio rerio)	235	341	293	199	335	201	-1.395	0.00017902	0.00525414	miRNA
mir-130c-1 (Danio rerio)	399	111	158	819	1011	1120	1.256	0.000329712	0.00548054	miRNA
mir-125b-2 (Salmo salar)	0	0	0	5	15	10	5.855	0.000359507	0.00572152	miRNA
mir-130c-2 (Danio rerio)	401	122	166	833	1029	1140	1.226	0.000352458	0.00572152	miRNA
mir-190a-2 (Gadus morhua)	86	157	153	117	165	68	-1.355	0.000377475	0.00588232	miRNA
mir-218b (Petromyzon marinus)	335	101	184	125	187	194	-1.202	0.000437099	0.00667244	miRNA
mir-152 (Homo sapiens)	37	10	10	72	102	106	1.371	0.000470693	0.00704156	miRNA
mir-15e (Salmo salar)	0	0	0	10	22	10	6.313	0.000622097	0.00912409	miRNA
ENSGACT00000029539.1 (Gasterosteus_aculeatus.BROADS1.ncrna)	421	1667	717	881	545	494	-1.797	0.000648925	0.00933454	miRNA
let-7f (Gorilla gorilla)	204	140	232	988	953	651	1.144	0.000681191	0.00961378	miRNA
mir-130d-3 (Salmo salar)	18	0	5	38	73	57	1.989	0.000724163	0.010031	miRNA
mir-155 (Astatotilapia burtoni)	32	7	23	75	96	98	1.181	0.000797617	0.0108476	miRNA
mir-11213 (Gadus morhua)	985	638	704	2390	3648	3484	1.018	0.000824668	0.0110152	miRNA
mir-30d (Petromyzon marinus)	65	60	47	247	317	171	1.014	0.000883644	0.0115959	miRNA
mir-192 (Gadus morhua)	54653	27933	41238	113612	178155	103529	0.662	0.000915477	0.0118065	miRNA
ENSGACT00000029518.1 (Gasterosteus_aculeatus.BROADS1.ncrna)	5229	10479	7372	8009	4973	5140	-1.501	0.00107639	0.0132551	miRNA
ENSGACT00000029550.1 (Gasterosteus_aculeatus.BROADS1.ncrna)	1938	4552	2666	3261	1856	1985	-1.543	0.00112214	0.0132551	miRNA
ENSGACT00000029563.1 (Gasterosteus_aculeatus.BROADS1.ncrna)	5218	10482	7315	8020	4970	5133	-1.498	0.00112542	0.0132551	miRNA
ENSGACT00000029608.1 (Gasterosteus_aculeatus.BROADS1.ncrna)	5232	10478	7354	8020	4972	5148	-1.499	0.00114602	0.0132551	miRNA
ENSGACT00000029628.1 (Gasterosteus_aculeatus.BROADS1.ncrna)	5224	10463	7341	8046	4994	5140	-1.494	0.00115184	0.0132551	miRNA
ENSGACT00000029679.1 (Gasterosteus_aculeatus.BROADS1.ncrna)	1958	4595	2694	3270	1875	2008	-1.547	0.0010838	0.0132551	miRNA
mir-457 (Astatotilapia burtoni)	1417	1963	1369	1417	2040	1344	-1.137	0.00109187	0.0132551	miRNA
ENSGACT00000029681.1 (Gasterosteus_aculeatus.BROADS1.ncrna)	5234	10491	7344	8034	4957	5138	-1.5	0.0011832	0.0134096	miRNA
mir-190 (Tetraodon nigroviridis)	21	31	59	21	41	19	-1.564	0.00135095	0.0150822	miRNA
mir-222a (Ictalurus punctatus)	3135	1440	1806	7591	8121	8921	0.998	0.00155805	0.0171386	miRNA
mir-18a-2 (Gadus morhua)	567	497	548	433	708	535	-1.015	0.00169229	0.0183454	miRNA
let-7j (Mus musculus)	63	29	33	221	176	101	1.009	0.0019417	0.0204562	miRNA
mir-8159 (Salmo salar)	25788	14118	13893	67949	53164	70168	0.868	0.00193818	0.0204562	miRNA
mir-93 (Danio rerio)	774	679	704	678	977	647	-0.985	0.00216324	0.0224736	miRNA
mir-135a-1 (Oryzias latipes)	68	72	90	69	115	80	-0.877	0.00219607	0.0225022	miRNA
ENSGACT00000029647.1 (Gasterosteus_aculeatus.BROADS1.ncrna)	4630	8455	5918	7148	4306	4617	-1.383	0.00230389	0.023288	miRNA
mir-192b (Salmo salar)	4653	2752	2063	10483	17733	11901	1.052	0.00234131	0.0233506	miRNA
mir-106a (Mus musculus)	7	0	0	33	38	16	2.71	0.00260093	0.0255157	miRNA
mir-135a-2 (Oryzias latipes)	69	74	90	72	116	82	-0.865	0.00262662	0.0255157	miRNA
mir-183 (Tetraodon nigroviridis)	0	0	0	12	8	7	5.748	0.00277201	0.0265828	miRNA
mir-7550 (Gadus morhua)	2016	1261	1029	5564	6001	5285	0.956	0.00302314	0.0286242	miRNA
mir-99-2 (Danio rerio)	27154	14730	27985	23294	35421	23916	-0.767	0.00325409	0.0304257	miRNA
mir-181c (Ictalurus punctatus)	23	19	17	106	90	49	1.014	0.00344197	0.0314339	miRNA
mir-217 (Gorilla gorilla)	87	60	39	298	190	286	1.071	0.00355234	0.0314339	miRNA
mir-27c (Cyprinus carpio)	0	0	0	11	14	8	5.997	0.00353705	0.0314339	miRNA
mir-8160b (Astatotilapia burtoni)	65	52	91	76	88	58	-0.946	0.00345803	0.0314339	miRNA
mir-99-1 (Danio rerio)	27225	14749	28022	23396	35619	24128	-0.761	0.00357204	0.0314339	miRNA
ENSGACT00000029068.1 (Gasterosteus_aculeatus.BROADS1.ncrna)	17	13	62	11	13	0	-2.996	0.00362077	0.0314923	miRNA
mir-7132a (Gadus morhua)	40	15	29	76	135	99	0.898	0.00370655	0.0318678	miRNA
mir-1338 (Salmo salar)	85	37	45	149	224	197	0.798	0.00384099	0.0326484	miRNA
let-7i (Cyprinus carpio)	2317	1240	1700	6793	7100	5249	0.87	0.00390967	0.0328588	miRNA
ENSGACT00000028975.1 (Gasterosteus_aculeatus.BROADS1.ncrna)	26	9	31	79	112	82	1.066	0.00450877	0.0374729	miRNA
ENSGACT00000028314.1 (Gasterosteus_aculeatus.BROADS1.ncrna)	171	224	168	216	207	180	-1.012	0.00465812	0.0382887	miRNA
mir-190a-2 (Astatotilapia burtoni)	271	183	246	265	369	157	-0.884	0.00493036	0.040086	miRNA
mir-190a-1 (Astatotilapia burtoni)	271	183	245	265	370	156	-0.882	0.00515594	0.0411925	miRNA
mir-455 (Gadus morhua)	90	49	84	62	58	105	-0.936	0.0051766	0.0411925	miRNA
mir-138 (Cyprinus carpio)	289	160	264	213	243	301	-0.883	0.00537052	0.0422858	miRNA
mir-196b (Gadus morhua)	0	0	0	12	9	8	5.848	0.00544873	0.0424547	miRNA
mir-142 (Gorilla gorilla)	29	7	25	59	100	74	0.965	0.00564534	0.0435331	miRNA
ENSGACT00000028221.1 (Gasterosteus_aculeatus.BROADS1.ncrna)	31	11	14	59	85	118	1.3	0.00588106	0.0448881	miRNA
mir-18a (Astatotilapia burtoni)	1118	934	1107	1061	1331	1140	-0.89	0.00596309	0.0450544	miRNA
mir-216a (Astatotilapia burtoni)	1159	827	950	1011	1461	854	-0.877	0.00602692	0.0450814	miRNA
mir-218b (Astatotilapia burtoni)	1003	595	1139	927	999	1157	-0.808	0.006549	0.0485015	miRNA
ENSGACT00000028044.1 (Gasterosteus_aculeatus.BROADS1.ncrna)	132	79	85	286	423	376	0.868	0.00666795	0.0487806	miRNA
let-7e (Tetraodon nigroviridis)	422	128	237	993	966	721	0.846	0.00671712	0.0487806	miRNA
mir-181d (Gadus morhua)	1404	1086	1469	1428	2171	1304	-0.756	0.00698116	0.0498657	miRNA
mir-200b-2 (Salmo salar)	1745	733	1152	3702	4514	5620	0.998	0.00699986	0.0498657	miRNA
mir-187 (Oryzias latipes)	103	26	96	258	215	467	1.205	0.00715463	0.0502801	miRNA
mir-22b (Danio rerio)	633	219	472	1186	1586	1532	0.77	0.00719247	0.0502801	miRNA
mir-200b-1 (Salmo salar)	1747	735	1158	3702	4515	5622	0.994	0.00728327	0.0504434	miRNA
ENSGACT00000028206.1 (Gasterosteus_aculeatus.BROADS1.ncrna)	0	0	0	0	8	24	6.059	0.00741283	0.0505763	miRNA
let-7i (Astatotilapia burtoni)	31309	16516	26010	80933	74414	66430	0.608	0.00743769	0.0505763	miRNA
mir-455-2 (Danio rerio)	142	106	106	166	105	131	-0.821	0.00796515	0.053675	miRNA
mir-200a (Danio rerio)	0	0	0	9	8	10	5.761	0.00803848	0.0536855	miRNA
mir-22b-1 (Salmo salar)	219	82	148	409	561	594	0.865	0.00827792	0.0547954	miRNA
mir-22b-2 (Salmo salar)	217	82	147	406	556	589	0.861	0.00878959	0.0576721	miRNA
mir-135a (Tetraodon nigroviridis)	3196	2561	4999	3232	4962	3838	-0.882	0.0090067	0.0585827	miRNA
mir-15c (Astatotilapia burtoni)	61	79	32	36	55	54	-1.37	0.00928375	0.0598642	miRNA
mir-205a (Petromyzon marinus)	29	24	20	77	120	67	0.802	0.00944365	0.0603748	miRNA
mir-135d (Astatotilapia burtoni)	4838	4243	11237	4801	7329	7421	-1.08	0.00961857	0.0609719	miRNA
mir-19b-1 (Gadus morhua)	106	43	41	203	248	281	1.008	0.00978718	0.0610067	miRNA
mir-30g (Petromyzon marinus)	15	0	12	37	49	41	1.316	0.00975627	0.0610067	miRNA
mir-16c (Cyprinus carpio)	0	0	0	16	12	0	5.733	0.0106039	0.0655516	miRNA
mir-1788 (Danio rerio)	42	51	38	53	53	36	-0.977	0.0110854	0.0679661	miRNA
mir-103-2 (Gadus morhua)	13	39	14	14	7	10	-2.273	0.0123433	0.0744582	miRNA
mir-184-2 (Oryzias latipes)	3	0	6	14	28	26	1.929	0.0123322	0.0744582	miRNA
mir-184-1 (Oryzias latipes)	3	0	6	13	28	26	1.906	0.0125035	0.0748208	miRNA
mir-218a-1 (Danio rerio)	533	280	679	399	427	651	-0.961	0.0136077	0.080242	miRNA
mir-222a-1 (Salmo salar)	431	232	279	945	1085	979	0.689	0.013624	0.080242	miRNA
mir-222a-2 (Salmo salar)	434	230	276	944	1077	980	0.691	0.0137948	0.0806136	miRNA
ENSGACT00000028134.1 (Gasterosteus_aculeatus.BROADS1.ncrna)	20	9	19	49	65	102	1.224	0.0153447	0.0880502	miRNA
mir-1-1 (Oryzias latipes)	24	35	39	37	35	21	-1.179	0.015656	0.0880502	miRNA
mir-138-1 (Homo sapiens)	286	236	337	311	434	315	-0.752	0.0154379	0.0880502	miRNA
mir-29c (Astatotilapia burtoni)	38	17	15	79	90	79	0.851	0.0156044	0.0880502	miRNA
mir-499a (Homo sapiens)	64	18	72	55	48	56	-0.875	0.0153909	0.0880502	miRNA
mir-218a-2 (Danio rerio)	155	114	242	120	198	217	-0.943	0.0160292	0.0894766	miRNA
mir-106a (Oryzias latipes)	899	639	642	852	1224	725	-0.696	0.0174468	0.0962602	miRNA
mir-221 (Danio rerio)	8	6	6	86	34	17	1.749	0.0175019	0.0962602	miRNA
mir-200b (Danio rerio)	505	175	254	1049	1168	978	0.844	0.0189111	0.10279	miRNA
mir-20b (Astatotilapia burtoni)	826	602	648	775	1207	646	-0.728	0.0189639	0.10279	miRNA
ENSGACT00000029004.1 (Gasterosteus_aculeatus.BROADS1.ncrna)	22	10	6	23	54	108	1.36	0.020233	0.10869	miRNA
mir-18a (Ictalurus punctatus)	151	102	163	124	212	166	-0.757	0.020343	0.10869	miRNA
mir-10b (Gadus morhua)	138	21	46	57	101	44	-0.918	0.021889	0.115648	miRNA
mir-146a (Oryzias latipes)	344	216	255	886	966	711	0.635	0.0222559	0.115648	miRNA
mir-301b (Oryzias latipes)	5	0	0	12	24	36	3.013	0.0222638	0.115648	miRNA
mir-449a (Astatotilapia burtoni)	122	83	92	138	159	112	-0.565	0.0221196	0.115648	miRNA
ENSGACT00000028957.1 (Gasterosteus_aculeatus.BROADS1.ncrna)	722	248	293	1187	1219	1787	0.841	0.0226261	0.116719	miRNA
mir-222a (Danio rerio)	2654	1362	1705	5429	6706	5925	0.676	0.0228634	0.117136	miRNA
mir-23b (Salmo salar)	40	26	23	41	23	25	-0.989	0.0232156	0.118131	miRNA
mir-218a-1 (Astatotilapia burtoni)	8785	4590	9402	8260	7943	9601	-0.779	0.0238885	0.119254	miRNA
mir-218a-2 (Astatotilapia burtoni)	8783	4587	9401	8265	7939	9605	-0.779	0.0239145	0.119254	miRNA
mir-7550 (Ictalurus punctatus)	1527	896	1032	3722	3763	3279	0.641	0.0236591	0.119254	miRNA
mir-181a-1 (Tetraodon nigroviridis)	39514	33109	35244	52393	55885	47402	-0.523	0.0249574	0.122619	miRNA
mir-181a-2 (Tetraodon nigroviridis)	39543	33127	35257	52413	55914	47429	-0.523	0.0247752	0.122619	miRNA
mir-194 (Gorilla gorilla)	67	21	26	118	187	92	0.829	0.0250811	0.122619	miRNA
mir-187 (Gadus morhua)	84	21	71	137	163	357	1.045	0.0263624	0.128046	miRNA
mir-219-2 (Astatotilapia burtoni)	36	25	27	25	31	36	-0.937	0.0269927	0.130261	miRNA
mir-22a (Danio rerio)	6943	2076	3560	11629	13486	14592	0.763	0.0276337	0.1325	miRNA
let-7i-2 (Gadus morhua)	2	0	3	17	12	12	2.042	0.0284127	0.135367	miRNA
mir-451 (Gadus morhua)	42	33	71	47	79	51	-0.766	0.0291324	0.137918	miRNA
mir-138 (Oryzias latipes)	199	113	163	153	214	232	-0.65	0.0296033	0.138395	miRNA
mir-199a (Petromyzon marinus)	7	0	0	25	20	25	2.511	0.0295501	0.138395	miRNA
let-7a-2 (Danio rerio)	13	15	40	22	20	14	-1.324	0.0306702	0.142492	miRNA
ENSGACT00000028946.1 (Gasterosteus_aculeatus.BROADS1.ncrna)	12	0	5	38	51	36	2.023	0.0309337	0.14283	miRNA
mir-29b-2 (Gadus morhua)	12	8	0	40	40	31	1.445	0.032374	0.148563	miRNA
mir-21-1 (Gadus morhua)	47099	17766	33187	86203	96037	79056	0.47	0.0328856	0.14999	miRNA
mir-21-2 (Gadus morhua)	47105	17764	33183	86202	96028	79053	0.47	0.0331881	0.150453	miRNA
mir-219-4 (Astatotilapia burtoni)	40	26	28	27	36	40	-0.866	0.0335303	0.151088	miRNA
mir-21c (Mus musculus)	0	0	0	8	12	0	5.211	0.0339769	0.152184	miRNA
mir-219-3 (Astatotilapia burtoni)	36	25	27	26	32	36	-0.908	0.0344235	0.153267	miRNA
ENSGACT00000029021.1 (Gasterosteus_aculeatus.BROADS1.ncrna)	4433	2202	6123	3799	3976	5770	-0.856	0.0348018	0.154034	miRNA
mir-16c (Salmo salar)	795	515	797	989	1232	575	-0.639	0.0351365	0.154601	miRNA
mir-182 (Astatotilapia burtoni)	37605	19683	22065	78804	77358	63326	0.482	0.0360454	0.157672	miRNA
mir-219-1 (Astatotilapia burtoni)	39	25	27	26	34	39	-0.873	0.0377533	0.164183	miRNA
mir-125a-1 (Salmo salar)	45	14	17	84	106	57	0.732	0.0385214	0.166101	miRNA
mir-1388 (Oryzias latipes)	27	13	14	56	68	55	0.739	0.0386385	0.166101	miRNA
mir-218b (Oryzias latipes)	777	431	1287	610	927	1262	-0.795	0.0403418	0.171782	miRNA
mir-301b (Danio rerio)	116	44	146	282	350	328	0.696	0.0404193	0.171782	miRNA
mir-142 (Oryzias latipes)	94	56	78	186	254	212	0.51	0.0408553	0.172654	miRNA
mir-146a (Danio rerio)	48583	25543	32719	95288	112778	80625	0.436	0.0412828	0.173481	miRNA
let-7f (Gadus morhua)	17	10	32	73	89	43	0.767	0.0429297	0.179393	miRNA
mir-135b (Oryzias latipes)	213	214	362	216	430	351	-0.732	0.0432805	0.179854	miRNA
ENSGACT00000028944.1 (Gasterosteus_aculeatus.BROADS1.ncrna)	909	321	1006	904	847	985	-0.629	0.0442574	0.182521	miRNA
mir-130c-1 (Ictalurus punctatus)	25	6	18	40	53	69	0.796	0.0444101	0.182521	miRNA
mir-146a (Gorilla gorilla)	29	17	8	65	96	41	0.862	0.0451277	0.184456	miRNA
mir-459 (Gadus morhua)	1140	908	937	789	1615	1525	-0.653	0.0454053	0.184582	miRNA
ENSGACT00000029074.1 (Gasterosteus_aculeatus.BROADS1.ncrna)	22	5	8	21	53	67	1.106	0.0471067	0.190464	miRNA
mir-1 (Paralichthys olivaceus)	161	185	230	228	267	247	-0.711	0.0488842	0.196588	miRNA
mir-21 (Gorilla gorilla)	37	16	25	90	86	68	0.669	0.0495757	0.198303	miRNA
mir-183 (Petromyzon marinus)	117	50	94	288	250	218	0.574	0.0517461	0.205884	miRNA
let-7f (Danio rerio)	2262	1803	2969	8943	8522	5819	0.683	0.0522899	0.205966	miRNA
mir-106a-1 (Salmo salar)	1206	742	883	1156	1638	1168	-0.539	0.0523175	0.205966	miRNA
mir-106a-2 (Salmo salar)	1205	741	879	1151	1641	1167	-0.538	0.0534462	0.207139	miRNA
mir-133b (Petromyzon marinus)	5	10	26	84	75	57	1.32	0.0531597	0.207139	miRNA
mir-194 (Oryzias latipes)	1567	560	606	1886	3888	2381	0.613	0.0534317	0.207139	miRNA
mir-30f-2 (Petromyzon marinus)	61	28	50	100	156	142	0.536	0.0538302	0.207552	miRNA
mir-205 (Ictalurus punctatus)	12813	8597	7233	25111	41403	24475	0.611	0.05724	0.219012	miRNA
mir-301c (Salmo salar)	2	3	0	14	9	16	1.878	0.0573882	0.219012	miRNA
mir-216a (Danio rerio)	480	313	308	454	482	421	-0.714	0.0579182	0.219913	miRNA
mir-181a (Cyprinus carpio)	37645	18885	26018	63107	75206	77799	0.42	0.0584007	0.220625	miRNA
mir-140 (Oryzias latipes)	33653	11855	24432	26340	36472	31157	-0.512	0.0589674	0.221646	miRNA
mir-30e (Oryzias latipes)	817	360	633	1179	2183	1836	0.549	0.0620068	0.231905	miRNA
mir-138-1 (Astatotilapia burtoni)	270	205	234	303	399	267	-0.602	0.0625218	0.232668	miRNA
ENSGACT00000028318.1 (Gasterosteus_aculeatus.BROADS1.ncrna)	10	8	7	0	5	6	-2.175	0.0630833	0.232829	miRNA
mir-130c-2 (Ictalurus punctatus)	26	7	19	41	54	68	0.712	0.0631876	0.232829	miRNA
let-7i-1 (Gadus morhua)	3	0	4	18	13	12	1.656	0.0636631	0.233431	miRNA
mir-194 (Tetraodon nigroviridis)	12853	4142	6772	17121	32347	21152	0.624	0.0642468	0.234422	miRNA
mir-15b (Tetraodon nigroviridis)	75	29	49	147	233	80	0.576	0.0655996	0.235906	miRNA
mir-206 (Salmo salar)	73	63	106	205	267	237	0.515	0.0649981	0.235906	miRNA
mir-731 (Astatotilapia burtoni)	169	89	80	282	550	247	0.636	0.0654983	0.235906	miRNA
mir-301a-1 (Salmo salar)	554	347	369	1018	1387	1250	0.513	0.0691889	0.247624	miRNA
mir-7147 (Danio rerio)	101	107	75	108	179	107	-0.635	0.0696295	0.248014	miRNA
mir-10544 (Astatotilapia burtoni)	100	163	131	126	210	203	-0.681	0.0716336	0.253565	miRNA
mir-135b-1 (Astatotilapia burtoni)	682	522	827	900	1299	818	-0.484	0.0718661	0.253565	miRNA
mir-135b-2 (Astatotilapia burtoni)	634	500	781	850	1232	752	-0.495	0.0724811	0.254535	miRNA
mir-1a-2 (Mus musculus)	17	46	25	28	25	27	-1.317	0.0746742	0.25819	miRNA
mir-30b (Gadus morhua)	25877	12678	20073	41445	58153	62141	0.499	0.074433	0.25819	miRNA
mir-7133-3 (Astatotilapia burtoni)	33	33	20	88	88	90	0.587	0.0749027	0.25819	miRNA
mir-9a-1 (Petromyzon marinus)	20	17	8	12	12	16	-1.191	0.073952	0.25819	miRNA
ENSGACT00000028323.1 (Gasterosteus_aculeatus.BROADS1.ncrna)	9	6	0	42	14	28	1.507	0.0754011	0.258716	miRNA
mir-1306 (Danio rerio)	8	0	7	5	0	0	-2.284	0.0758341	0.259013	miRNA
mir-138-2 (Astatotilapia burtoni)	253	212	233	307	402	270	-0.578	0.0766207	0.259332	miRNA
mir-138-3 (Astatotilapia burtoni)	251	212	232	305	401	269	-0.579	0.076494	0.259332	miRNA
ENSGACT00000029601.1 (Gasterosteus_aculeatus.BROADS1.ncrna)	1631	833	1156	3253	4542	2739	0.533	0.0783294	0.260402	miRNA
ENSGACT00000029621.1 (Gasterosteus_aculeatus.BROADS1.ncrna)	1628	829	1161	3254	4545	2733	0.534	0.0781062	0.260402	miRNA
ENSGACT00000029635.1 (Gasterosteus_aculeatus.BROADS1.ncrna)	1613	822	1153	3230	4495	2723	0.535	0.0779392	0.260402	miRNA
mir-140 (Petromyzon marinus)	139	113	123	182	207	155	-0.511	0.0780569	0.260402	miRNA
mir-130b (Gadus morhua)	11	0	0	29	27	24	2.096	0.0787218	0.260548	miRNA
mir-192 (Oryzias latipes)	1647	828	1286	3028	4842	3245	0.561	0.0799523	0.263455	miRNA
let-7g (Oryzias latipes)	3592	1330	2748	6980	9187	5961	0.568	0.0807655	0.26378	miRNA
mir-200a (Gadus morhua)	9	7	6	28	23	42	1.092	0.0816451	0.26378	miRNA
mir-20a (Gorilla gorilla)	1619	1196	1155	1695	2379	1679	-0.518	0.0821667	0.26378	miRNA
mir-30e (Gorilla gorilla)	2713	1550	2330	3013	3294	2970	-0.5	0.0820167	0.26378	miRNA
mir-7132a (Astatotilapia burtoni)	167	129	138	361	503	454	0.565	0.0819201	0.26378	miRNA
mir-7977 (Homo sapiens)	105	110	152	192	198	137	-0.55	0.0814736	0.26378	miRNA
mir-223 (Mus musculus)	10	0	17	0	7	6	-1.923	0.0847497	0.270909	miRNA
mir-455 (Oryzias latipes)	1338	715	831	1458	944	1448	-0.531	0.0852909	0.271479	miRNA
mir-221 (Paralichthys olivaceus)	10	6	0	54	24	26	1.708	0.0861935	0.272037	miRNA
mir-30f-1 (Petromyzon marinus)	64	31	53	102	160	145	0.474	0.0859266	0.272037	miRNA
mir-7133-2 (Astatotilapia burtoni)	34	34	22	88	91	92	0.548	0.0874089	0.274714	miRNA
let-7e (Astatotilapia burtoni)	12994	8142	13099	36123	36266	25342	0.497	0.0907868	0.276182	miRNA
mir-138b (Petromyzon marinus)	68	34	55	42	94	83	-0.512	0.0912535	0.276182	miRNA
mir-181a-1 (Ictalurus punctatus)	7672	2835	3210	13548	15567	12391	0.659	0.0915683	0.276182	miRNA
mir-181a-2 (Ictalurus punctatus)	7672	2832	3209	13539	15566	12388	0.659	0.0912777	0.276182	miRNA
mir-181a-3 (Ictalurus punctatus)	7666	2830	3201	13543	15568	12388	0.661	0.090057	0.276182	miRNA
mir-181a-4 (Ictalurus punctatus)	7669	2838	3206	13546	15577	12398	0.66	0.091316	0.276182	miRNA
mir-181a-5 (Ictalurus punctatus)	7667	2836	3206	13546	15567	12391	0.659	0.0909171	0.276182	miRNA
mir-204-2 (Danio rerio)	258	166	160	233	383	220	-0.529	0.0891127	0.276182	miRNA
mir-20b (Danio rerio)	853	431	656	844	1203	756	-0.473	0.0914089	0.276182	miRNA
mir-2187 (Danio rerio)	27	24	29	19	42	41	-0.688	0.0907199	0.276182	miRNA
mir-727a (Astatotilapia burtoni)	322	184	275	274	482	356	-0.504	0.0935929	0.281155	miRNA
ENSGACT00000027999.1 (Gasterosteus_aculeatus.BROADS1.ncrna)	131	95	64	144	148	121	-0.522	0.0962404	0.283749	miRNA
mir-139 (Oryzias latipes)	964	544	678	1016	1316	933	-0.431	0.0964554	0.283749	miRNA
mir-218a-1 (Oryzias latipes)	3876	2275	5275	3190	4817	6097	-0.67	0.0952781	0.283749	miRNA
mir-218a-2 (Oryzias latipes)	3871	2281	5268	3191	4819	6089	-0.67	0.0967326	0.283749	miRNA
mir-462 (Astatotilapia burtoni)	728	495	487	1304	2792	1107	0.518	0.0955518	0.283749	miRNA
mir-731 (Danio rerio)	12	11	10	24	55	41	0.804	0.0961605	0.283749	miRNA
mir-301b (Salmo salar)	4139	1616	3615	7766	8714	9664	0.549	0.101829	0.297532	miRNA
mir-182 (Oryzias latipes)	1815	1035	1281	4438	4288	2854	0.479	0.103714	0.30186	miRNA
mir-15a (Astatotilapia burtoni)	505	332	308	524	731	411	-0.508	0.104966	0.304319	miRNA
let-7f (Astatotilapia burtoni)	51	26	49	127	122	90	0.435	0.105745	0.305322	miRNA
mir-1388 (Astatotilapia burtoni)	708	248	510	1008	1493	1407	0.48	0.106128	0.305322	miRNA
mir-125c (Oryzias latipes)	1052	450	630	1841	2652	1446	0.488	0.107106	0.305997	miRNA
mir-730 (Danio rerio)	92	71	76	112	157	88	-0.479	0.107181	0.305997	miRNA
ENSGACT00000028125.1 (Gasterosteus_aculeatus.BROADS1.ncrna)	21	12	13	50	64	34	0.663	0.10771	0.306329	miRNA
let-7d (Petromyzon marinus)	9	8	0	32	38	17	1.254	0.108116	0.306329	miRNA
ENSGACT00000028332.1 (Gasterosteus_aculeatus.BROADS1.ncrna)	2057	940	1099	3486	4193	3623	0.498	0.108789	0.307047	miRNA
mir-219-2 (Tetraodon nigroviridis)	16	14	14	10	5	22	-1.207	0.109191	0.307047	miRNA
let-7e (Oryzias latipes)	102	41	93	214	258	171	0.468	0.110232	0.308814	miRNA
mir-183 (Hippoglossus hippoglossus)	1281	584	835	2199	3139	1903	0.431	0.11253	0.314077	miRNA
mir-145 (Astatotilapia burtoni)	308	218	242	356	463	295	-0.51	0.113495	0.315592	miRNA
ENSGACT00000028284.1 (Gasterosteus_aculeatus.BROADS1.ncrna)	87	62	18	155	274	137	0.681	0.115337	0.319507	miRNA
ENSGACT00000029045.1 (Gasterosteus_aculeatus.BROADS1.ncrna)	194	63	42	259	253	396	0.728	0.116167	0.319507	miRNA
mir-135c (Astatotilapia burtoni)	127	92	102	137	229	122	-0.456	0.116611	0.319507	miRNA
mir-99b (Astatotilapia burtoni)	35725	18553	37723	31873	56828	48086	-0.419	0.116536	0.319507	miRNA
mir-30e (Petromyzon marinus)	38	11	33	64	110	57	0.505	0.11705	0.319538	miRNA
mir-17 (Oryzias latipes)	172	140	115	155	265	208	-0.505	0.120407	0.326321	miRNA
mir-219-1 (Tetraodon nigroviridis)	16	14	14	11	6	22	-1.139	0.120021	0.326321	miRNA
mir-17-1 (Astatotilapia burtoni)	5624	3722	4511	5371	8268	6347	-0.503	0.123916	0.334618	miRNA
mir-17-2 (Astatotilapia burtoni)	5620	3719	4504	5370	8265	6352	-0.502	0.125155	0.336256	miRNA
mir-183 (Ictalurus punctatus)	14612	5678	8356	26038	29201	20742	0.453	0.125422	0.336256	miRNA
mir-21-2 (Danio rerio)	235	99	113	430	442	333	0.468	0.126955	0.339152	miRNA
mir-194-2 (Homo sapiens)	26	0	0	30	44	39	1.389	0.128422	0.34185	miRNA
ENSGACT00000028072.1 (Gasterosteus_aculeatus.BROADS1.ncrna)	271	105	157	355	594	495	0.481	0.129589	0.343733	miRNA
mir-146 (Gadus morhua)	888	459	819	2119	2209	1524	0.441	0.131801	0.346258	miRNA
mir-199a-2 (Oryzias latipes)	966	313	362	1400	1649	1370	0.51	0.13179	0.346258	miRNA
mir-30b (Astatotilapia burtoni)	33707	13310	23673	45655	66503	62765	0.362	0.13193	0.346258	miRNA
ENSGACT00000028307.1 (Gasterosteus_aculeatus.BROADS1.ncrna)	262	108	225	210	323	287	-0.498	0.133349	0.34876	miRNA
mir-19b (Ictalurus punctatus)	55	30	50	76	128	169	0.495	0.136024	0.354515	miRNA
mir-301c (Danio rerio)	5	0	6	16	13	19	1.218	0.136507	0.354538	miRNA
mir-10b (Astatotilapia burtoni)	107284	45770	106285	118683	176297	132094	-0.253	0.138314	0.355873	miRNA
mir-10c (Cyprinus carpio)	43413	17815	31882	41109	58447	40887	-0.377	0.139677	0.355873	miRNA
mir-216a (Tetraodon nigroviridis)	96	72	110	128	184	126	-0.384	0.139875	0.355873	miRNA
mir-2188 (Astatotilapia burtoni)	1528	2148	2508	3091	3542	2818	-0.502	0.139353	0.355873	miRNA
mir-23a-3 (Danio rerio)	37	12	41	24	62	27	-0.673	0.139609	0.355873	miRNA
mir-338-1 (Oryzias latipes)	361	224	292	425	553	330	-0.455	0.138515	0.355873	miRNA
mir-730 (Astatotilapia burtoni)	467	274	464	569	614	607	-0.418	0.142673	0.361761	miRNA
mir-192 (Petromyzon marinus)	160	80	93	287	424	216	0.461	0.146503	0.370218	miRNA
mir-365 (Gadus morhua)	61	45	114	107	143	83	-0.441	0.147971	0.372669	miRNA
mir-190b (Danio rerio)	107	48	42	115	115	59	-0.435	0.149715	0.375796	miRNA
mir-153a (Danio rerio)	31	20	28	31	24	41	-0.688	0.151144	0.377406	miRNA
mir-30e-1 (Gadus morhua)	21	18	17	11	23	30	-0.83	0.151366	0.377406	miRNA
let-7d-1 (Danio rerio)	41	12	32	76	85	63	0.434	0.153625	0.3808	miRNA
mir-100 (Cyprinus carpio)	20465	7573	11927	28563	44796	29997	0.411	0.153746	0.3808	miRNA
let-7d-2 (Danio rerio)	43	13	41	88	97	69	0.42	0.154647	0.381769	miRNA
mir-30a (Oryzias latipes)	1187	621	819	966	1489	1474	-0.4	0.157993	0.387748	miRNA
mir-7132a (Salmo salar)	89	75	94	195	280	239	0.424	0.158106	0.387748	miRNA
mir-7147 (Astatotilapia burtoni)	192	183	172	196	393	248	-0.485	0.15942	0.389694	miRNA
ENSGACT00000028088.1 (Gasterosteus_aculeatus.BROADS1.ncrna)	8	0	19	6	0	5	-2.044	0.163846	0.399209	miRNA
mir-20a-1 (Oryzias latipes)	965	706	693	1134	1640	953	-0.407	0.166108	0.403136	miRNA
mir-215 (Gorilla gorilla)	3409	2201	2185	7160	9475	5382	0.453	0.16656	0.403136	miRNA
mir-301a (Gadus morhua)	12	5	0	21	35	29	1.349	0.167075	0.403136	miRNA
mir-26b (Petromyzon marinus)	6	0	5	16	19	18	1.374	0.168404	0.403737	miRNA
mir-499 (Astatotilapia burtoni)	16639	5195	11397	16805	12707	15325	-0.461	0.168079	0.403737	miRNA
mir-16a (Gadus morhua)	2148	1269	2222	3085	3678	1868	-0.415	0.168944	0.403737	miRNA
mir-21a-1 (Salmo salar)	8113	3424	5168	14685	17129	12266	0.433	0.171109	0.407609	miRNA
mir-455-1 (Astatotilapia burtoni)	22238	10415	18559	22865	19076	30136	-0.435	0.173173	0.411218	miRNA
mir-21a-2 (Salmo salar)	8111	3424	5160	14683	17135	12265	0.434	0.174039	0.411965	miRNA
mir-20a-2 (Oryzias latipes)	972	710	693	1143	1662	960	-0.399	0.176873	0.41734	miRNA
mir-27b (Homo sapiens)	57	15	26	78	115	65	0.438	0.177425	0.41734	miRNA
mir-10c (Astatotilapia burtoni)	33247	15446	21786	30561	46206	29159	-0.406	0.178841	0.419351	miRNA
mir-10b (Oryzias latipes)	404	178	237	606	936	593	0.394	0.180422	0.421736	miRNA
mir-204-3 (Danio rerio)	409	247	281	386	649	420	-0.396	0.181042	0.421867	miRNA
mir-203b (Danio rerio)	1163	855	1035	1419	1753	1647	-0.369	0.182851	0.424759	miRNA
mir-30e-2 (Danio rerio)	4403	2643	3306	5127	5347	5025	-0.415	0.186652	0.432246	miRNA
mir-18b (Astatotilapia burtoni)	4358	1528	3695	3766	5209	4606	-0.434	0.188403	0.434955	miRNA
mir-101b (Oryzias latipes)	139	58	98	246	281	211	0.352	0.189786	0.4368	miRNA
mir-122 (Danio rerio)	69	5	49	122	78	126	0.589	0.190429	0.436935	miRNA
mir-449b (Astatotilapia burtoni)	221	92	131	204	274	192	-0.379	0.191283	0.437552	miRNA
mir-181b-1 (Gadus morhua)	5	5	6	0	8	0	-2.18	0.192526	0.437718	miRNA
mir-212-1 (Gadus morhua)	3754	1671	3309	7450	7699	7335	0.409	0.192434	0.437718	miRNA
mir-194c (Salmo salar)	54	35	28	90	144	76	0.366	0.201443	0.453854	miRNA
mir-462 (Danio rerio)	380	235	264	576	1338	549	0.415	0.200685	0.453854	miRNA
mir-731 (Salmo salar)	208	97	112	293	506	308	0.408	0.201426	0.453854	miRNA
mir-106 (Astatotilapia burtoni)	8683	4502	6050	9623	11268	7873	-0.416	0.206985	0.455366	miRNA
mir-181a-1 (Oryzias latipes)	3251	1354	1724	4445	6236	5543	0.404	0.20608	0.455366	miRNA
mir-181a-2 (Oryzias latipes)	3249	1351	1722	4445	6231	5547	0.406	0.204149	0.455366	miRNA
mir-19c-3 (Salmo salar)	8	0	0	7	13	15	1.313	0.206472	0.455366	miRNA
mir-205b (Petromyzon marinus)	149	110	102	300	481	248	0.44	0.202818	0.455366	miRNA
mir-30a-1 (Astatotilapia burtoni)	13559	7908	9304	14476	17116	15654	-0.379	0.20598	0.455366	miRNA
mir-30a-2 (Astatotilapia burtoni)	13550	7908	9297	14465	17107	15653	-0.379	0.206557	0.455366	miRNA
mir-4286 (Homo sapiens)	41	66	30	56	117	45	-0.526	0.205503	0.455366	miRNA
mir-93 (Astatotilapia burtoni)	8039	4875	6564	9949	11575	8183	-0.408	0.210295	0.461291	miRNA
mir-199-1 (Tetraodon nigroviridis)	85153	28166	33940	98075	136123	116076	0.328	0.211396	0.462351	miRNA
mir-30e-2 (Gadus morhua)	65	36	35	71	75	59	-0.404	0.213142	0.464811	miRNA
mir-199-3 (Tetraodon nigroviridis)	85149	28170	33957	98063	136117	116062	0.328	0.215959	0.469585	miRNA
mir-10545 (Astatotilapia burtoni)	72	46	70	154	174	140	0.306	0.21827	0.473234	miRNA
mir-199-2 (Tetraodon nigroviridis)	85102	28140	33925	98025	136051	116003	0.328	0.219549	0.474632	miRNA
let-7a-1 (Oryzias latipes)	4028	1576	3504	8165	8766	6439	0.403	0.222491	0.479606	miRNA
mir-190b (Astatotilapia burtoni)	7534	4027	4945	9194	9916	6265	-0.384	0.224319	0.482156	miRNA
mir-24b (Danio rerio)	50	12	54	88	112	98	0.423	0.232482	0.498272	miRNA
mir-30a (Gadus morhua)	21510	16048	13408	38868	61699	35129	0.338	0.233198	0.498377	miRNA
mir-489-1 (Salmo salar)	86	90	65	129	149	120	-0.354	0.234527	0.49979	miRNA
mir-124-4 (Danio rerio)	4446	3664	2024	5619	5365	4300	-0.472	0.235565	0.500576	miRNA
mir-7c (Gadus morhua)	43	9	21	38	40	12	-0.632	0.23953	0.507559	miRNA
mir-34 (Astatotilapia burtoni)	1274	692	829	1144	1577	1652	-0.335	0.24295	0.513352	miRNA
mir-219 (Gorilla gorilla)	13	10	26	13	23	24	-0.718	0.244604	0.515391	miRNA
mir-214-2 (Gadus morhua)	11	0	9	14	24	29	0.876	0.249004	0.523188	miRNA
mir-489-2 (Salmo salar)	84	89	63	128	146	119	-0.343	0.252114	0.52824	miRNA
mir-148a (Astatotilapia burtoni)	9	0	0	11	11	13	1.164	0.254043	0.530795	miRNA
mir-18-2 (Oryzias latipes)	409	227	317	465	578	466	-0.335	0.256532	0.534261	miRNA
mir-30c (Astatotilapia burtoni)	4454	2106	3655	6748	10245	8983	0.371	0.257131	0.534261	miRNA
mir-182 (Hippoglossus hippoglossus)	4792	2373	3363	9697	9893	6972	0.349	0.258059	0.534705	miRNA
mir-181b-2 (Oryzias latipes)	6148	4499	5546	7992	11835	6441	-0.367	0.259681	0.535101	miRNA
mir-99 (Gadus morhua)	21	6	17	12	23	20	-0.624	0.259634	0.535101	miRNA
let-7j (Danio rerio)	18161	6683	17371	33657	38486	31278	0.347	0.260512	0.535338	miRNA
mir-145 (Oryzias latipes)	58	30	35	62	78	49	-0.383	0.263882	0.537539	miRNA
mir-15b (Gadus morhua)	1197	389	590	1677	2429	1210	0.331	0.265176	0.537539	miRNA
mir-18-1 (Oryzias latipes)	407	226	316	466	573	468	-0.33	0.264941	0.537539	miRNA
mir-181b-1 (Oryzias latipes)	6133	4492	5543	7974	11831	6438	-0.366	0.26308	0.537539	miRNA
mir-7b (Gadus morhua)	40	27	53	162	90	65	0.398	0.263381	0.537539	miRNA
mir-21-2 (Oryzias latipes)	16664	6735	12073	27026	33169	25667	0.317	0.26834	0.542482	miRNA
mir-199a-1 (Oryzias latipes)	21	0	18	30	47	38	0.684	0.274943	0.549744	miRNA
mir-203b (Salmo salar)	164	132	182	354	459	454	0.375	0.274627	0.549744	miRNA
mir-212-2 (Danio rerio)	1574	748	1123	2401	2855	3098	0.32	0.274564	0.549744	miRNA
mir-214-1 (Salmo salar)	1974	942	1612	2369	4451	4692	0.38	0.276062	0.549744	miRNA
mir-214-2 (Salmo salar)	1978	943	1610	2370	4458	4689	0.38	0.276342	0.549744	miRNA
mir-214-3 (Salmo salar)	1973	938	1610	2364	4449	4687	0.381	0.274826	0.549744	miRNA
ENSGACT00000028999.1 (Gasterosteus_aculeatus.BROADS1.ncrna)	6	0	0	12	11	7	1.502	0.278572	0.551432	miRNA
mir-8159 (Gadus morhua)	14457	8015	13135	28006	27228	31919	0.321	0.278665	0.551432	miRNA
mir-126 (Astatotilapia burtoni)	837	679	900	1452	1595	1046	-0.296	0.287357	0.56509	miRNA
mir-130b (Homo sapiens)	1559	606	1390	1779	3399	3844	0.407	0.289231	0.56509	miRNA
mir-137-1 (Danio rerio)	16	10	13	18	16	18	-0.571	0.291702	0.56509	miRNA
mir-137-2 (Danio rerio)	16	11	13	19	17	18	-0.565	0.292372	0.56509	miRNA
mir-146 (Astatotilapia burtoni)	38901	22830	36344	72826	86262	70701	0.226	0.293122	0.56509	miRNA
mir-17 (Gorilla gorilla)	872	466	762	1136	1370	946	-0.284	0.29233	0.56509	miRNA
mir-20 (Tetraodon nigroviridis)	14	0	5	29	25	16	1.064	0.291578	0.56509	miRNA
mir-204 (Petromyzon marinus)	35	42	35	106	123	70	0.329	0.287255	0.56509	miRNA
mir-216 (Gorilla gorilla)	211	143	163	245	323	275	-0.318	0.288921	0.56509	miRNA
mir-96 (Gorilla gorilla)	873	577	495	1037	1189	927	-0.331	0.290832	0.56509	miRNA
mir-17 (Cyprinus carpio)	8828	4479	6648	10452	12184	8720	-0.34	0.294943	0.56714	miRNA
mir-129-2 (Gadus morhua)	6	0	3	9	16	7	0.878	0.298266	0.570436	miRNA
mir-183-2 (Astatotilapia burtoni)	8811	3390	5112	15386	15159	11364	0.329	0.298945	0.570436	miRNA
mir-34b (Danio rerio)	8	7	6	7	7	7	-1.023	0.297682	0.570436	miRNA
mir-183-1 (Astatotilapia burtoni)	8854	3411	5166	15436	15220	11419	0.324	0.300217	0.571405	miRNA
mir-129-1 (Tetraodon nigroviridis)	432	230	252	653	803	777	0.306	0.301719	0.571966	miRNA
mir-9-3 (Danio rerio)	7	12	12	12	16	14	-0.652	0.302041	0.571966	miRNA
mir-7552-1 (Gadus morhua)	33	48	41	75	74	56	-0.345	0.303113	0.572547	miRNA
mir-204-1 (Astatotilapia burtoni)	5011	2871	4017	5041	9230	5213	-0.323	0.305821	0.575011	miRNA
mir-204-2 (Astatotilapia burtoni)	5007	2868	4016	5041	9221	5208	-0.323	0.306724	0.575011	miRNA
mir-218b (Cyprinus carpio)	12	5	40	29	75	73	0.652	0.306349	0.575011	miRNA
mir-204-3 (Astatotilapia burtoni)	5009	2869	4008	5045	9221	5211	-0.322	0.30802	0.575997	miRNA
mir-216b (Petromyzon marinus)	73	55	86	86	208	271	0.394	0.312271	0.582491	miRNA
mir-129-2 (Tetraodon nigroviridis)	435	234	253	657	806	780	0.299	0.314699	0.585558	miRNA
mir-130a-2 (Salmo salar)	4523	2093	3178	6384	9894	7698	0.311	0.317853	0.588499	miRNA
mir-205-2 (Astatotilapia burtoni)	20720	13457	12288	34508	54466	30352	0.307	0.317433	0.588499	miRNA
mir-130a-1 (Salmo salar)	4529	2094	3178	6380	9891	7692	0.309	0.320784	0.589549	miRNA
mir-24a-4 (Salmo salar)	347	181	147	488	759	468	0.332	0.320243	0.589549	miRNA
mir-9-4 (Danio rerio)	7	11	12	11	17	13	-0.639	0.319825	0.589549	miRNA
mir-137 (Homo sapiens)	11	11	23	14	25	22	-0.604	0.323357	0.591371	miRNA
mir-365-1 (Ictalurus punctatus)	10	8	14	30	47	29	0.673	0.322738	0.591371	miRNA
mir-8160a (Gadus morhua)	9	0	9	0	14	0	-1.372	0.324723	0.592422	miRNA
mir-139 (Danio rerio)	316	186	221	306	489	392	-0.297	0.326122	0.593526	miRNA
mir-125a (Oryzias latipes)	29	7	17	37	69	33	0.416	0.330341	0.599745	miRNA
mir-205-1 (Astatotilapia burtoni)	20558	13384	12191	34145	53830	29967	0.3	0.33116	0.599776	miRNA
mir-125b-1 (Gorilla gorilla)	219	83	97	321	398	257	0.33	0.334673	0.604214	miRNA
mir-223a (Gadus morhua)	9	8	18	44	28	32	0.563	0.335226	0.604214	miRNA
ENSGACT00000029111.1 (Gasterosteus_aculeatus.BROADS1.ncrna)	12	0	5	19	21	11	0.698	0.343708	0.618014	miRNA
mir-183 (Homo sapiens)	21	13	17	51	54	29	0.371	0.344705	0.61832	miRNA
mir-100-1 (Astatotilapia burtoni)	88202	35291	64140	117233	156759	128609	0.146	0.346128	0.619387	miRNA
mir-15b (Astatotilapia burtoni)	1329	429	709	1782	2771	1296	0.282	0.347448	0.620265	miRNA
let-7e (Homo sapiens)	6	0	8	16	19	10	0.734	0.3553	0.629773	miRNA
mir-25-3 (Salmo salar)	141	51	65	168	241	195	0.282	0.354909	0.629773	miRNA
mir-338-3 (Danio rerio)	472	321	266	530	704	540	-0.292	0.354138	0.629773	miRNA
mir-365-2 (Ictalurus punctatus)	10	8	16	29	48	32	0.63	0.358947	0.634734	miRNA
mir-100-2 (Astatotilapia burtoni)	83716	33394	59537	109892	146818	121673	0.145	0.364627	0.63613	miRNA
mir-10a (Gorilla gorilla)	3502	1556	3494	3602	5893	4335	-0.288	0.364557	0.63613	miRNA
mir-146b (Salmo salar)	13	6	14	7	13	16	-0.825	0.366533	0.63613	miRNA
mir-181a (Astatotilapia burtoni)	418	272	324	449	638	607	-0.272	0.36654	0.63613	miRNA
mir-23b-2 (Danio rerio)	139	70	89	158	144	182	-0.258	0.365604	0.63613	miRNA
mir-30c (Danio rerio)	1074	546	640	1242	1499	1020	-0.262	0.36432	0.63613	miRNA
mir-731 (Oryzias latipes)	6	0	0	8	12	7	1.348	0.364099	0.63613	miRNA
mir-7552-2 (Gadus morhua)	31	46	39	73	73	54	-0.311	0.361697	0.63613	miRNA
ENSGACT00000029090.1 (Gasterosteus_aculeatus.BROADS1.ncrna)	8	6	17	31	29	27	0.479	0.368806	0.63858	miRNA
mir-10544 (Gadus morhua)	7	14	14	11	14	24	-0.587	0.373522	0.641029	miRNA
mir-21-1 (Astatotilapia burtoni)	113099	47473	79170	163108	191719	152878	0.122	0.372336	0.641029	miRNA
mir-21-2 (Astatotilapia burtoni)	113094	47461	79168	163096	191701	152889	0.122	0.373648	0.641029	miRNA
mir-27d (Astatotilapia burtoni)	191	93	179	298	459	346	0.261	0.373578	0.641029	miRNA
mir-96-1 (Astatotilapia burtoni)	9285	6294	7890	9176	13216	15914	-0.295	0.375681	0.643042	miRNA
ENSGACT00000028990.1 (Gasterosteus_aculeatus.BROADS1.ncrna)	5	0	4	5	11	16	0.959	0.379386	0.646425	miRNA
mir-96-2 (Astatotilapia burtoni)	9283	6290	7883	9178	13220	15930	-0.293	0.378987	0.646425	miRNA
mir-183 (Gadus morhua)	51461	20970	30497	77649	83606	65481	0.185	0.380606	0.64703	miRNA
mir-99b (Ictalurus punctatus)	8906	5223	10300	10187	16408	13571	-0.289	0.382743	0.649188	miRNA
mir-9-7 (Danio rerio)	7	11	13	13	17	15	-0.54	0.385424	0.652255	miRNA
ENSGACT00000028308.1 (Gasterosteus_aculeatus.BROADS1.ncrna)	6	8	0	32	11	9	0.785	0.389366	0.654043	miRNA
ENSGACT00000028929.1 (Gasterosteus_aculeatus.BROADS1.ncrna)	14	14	10	14	23	14	-0.667	0.390961	0.654043	miRNA
ENSGACT00000028983.1 (Gasterosteus_aculeatus.BROADS1.ncrna)	6	0	4	6	12	16	0.904	0.391726	0.654043	miRNA
mir-107 (Salmo salar)	11	7	6	7	8	13	-0.744	0.391321	0.654043	miRNA
mir-182 (Mus musculus)	847	474	545	1624	1622	1143	0.231	0.391335	0.654043	miRNA
mir-21-1 (Oryzias latipes)	36004	15658	25298	56407	66627	49611	0.197	0.391465	0.654043	miRNA
mir-140 (Gadus morhua)	8740	3945	7196	6743	11161	13114	-0.308	0.392925	0.654583	miRNA
mir-100a-1 (Salmo salar)	582	192	465	848	1231	788	0.256	0.396311	0.658757	miRNA
mir-124-6 (Danio rerio)	129	79	76	210	256	228	0.283	0.398387	0.659278	miRNA
mir-30c (Tetraodon nigroviridis)	5713	2328	4227	7563	11415	9777	0.272	0.398201	0.659278	miRNA
let-7d-1 (Astatotilapia burtoni)	26818	10972	19911	41265	49602	38849	0.21	0.400261	0.659461	miRNA
let-7d-2 (Astatotilapia burtoni)	26814	10971	19898	41264	49582	38842	0.21	0.400051	0.659461	miRNA
mir-137-1 (Gadus morhua)	5	0	6	8	18	16	1.027	0.401869	0.660656	miRNA
mir-135b (Gadus morhua)	13	8	7	31	32	16	0.469	0.404327	0.663238	miRNA
mir-144 (Oryzias latipes)	610	353	633	1188	1159	1353	0.238	0.405726	0.664077	miRNA
ENSGACT00000029676.1 (Gasterosteus_aculeatus.BROADS1.ncrna)	12	0	5	12	22	17	0.733	0.411671	0.671295	miRNA
let-7j (Salmo salar)	7	0	0	8	10	5	0.85	0.411931	0.671295	miRNA
mir-204 (Oryzias latipes)	1873	1221	1909	2058	3958	2605	-0.256	0.414852	0.674585	miRNA
mir-133a-1 (Mus musculus)	1990	1249	1828	2788	3450	2570	-0.221	0.419771	0.681104	miRNA
mir-194a (Astatotilapia burtoni)	52651	28606	27554	73396	113708	65614	0.192	0.421057	0.681711	miRNA
mir-139 (Astatotilapia burtoni)	6491	3822	7144	7406	10633	10232	-0.299	0.424105	0.685164	miRNA
mir-129-1 (Gadus morhua)	7	0	4	10	16	7	0.645	0.42598	0.685179	miRNA
mir-133a-2 (Mus musculus)	2005	1257	1832	2809	3471	2584	-0.22	0.426863	0.685179	miRNA
mir-24-1 (Fugu rubripes)	95	100	138	135	156	254	-0.315	0.426617	0.685179	miRNA
ENSGACT00000028311.1 (Gasterosteus_aculeatus.BROADS1.ncrna)	58	27	31	47	53	82	-0.292	0.429232	0.687506	miRNA
mir-194b (Gadus morhua)	26	6	9	30	55	24	0.454	0.430469	0.688015	miRNA
mir-182 (Petromyzon marinus)	6802	3714	4889	14197	13087	9277	0.25	0.434199	0.692497	miRNA
mir-194 (Petromyzon marinus)	651	266	296	818	1375	692	0.259	0.435201	0.692618	miRNA
ENSGACT00000027991.1 (Gasterosteus_aculeatus.BROADS1.ncrna)	157	130	124	238	547	274	0.268	0.439306	0.693436	miRNA
let-7b-1 (Oryzias latipes)	198	71	198	243	291	229	-0.245	0.438321	0.693436	miRNA
mir-101b-2 (Salmo salar)	25	20	17	27	45	30	-0.33	0.441693	0.693436	miRNA
mir-145 (Gorilla gorilla)	62	50	80	116	141	85	-0.213	0.440628	0.693436	miRNA
mir-181b (Astatotilapia burtoni)	7571	3662	5893	8632	12418	7740	-0.249	0.439134	0.693436	miRNA
mir-20a (Astatotilapia burtoni)	31825	18983	22458	43783	49211	35473	-0.204	0.441568	0.693436	miRNA
mir-9b (Salmo salar)	1302	776	871	1881	2489	2502	0.224	0.442204	0.693436	miRNA
mir-30d (Tetraodon nigroviridis)	12083	8855	8857	20259	31953	20628	0.229	0.444955	0.696289	miRNA
mir-183-2 (Oryzias latipes)	3180	1233	1727	4731	5153	4027	0.232	0.448645	0.700597	miRNA
mir-183-1 (Oryzias latipes)	3178	1231	1730	4733	5147	4022	0.232	0.450788	0.702478	miRNA
mir-10b-1 (Tetraodon nigroviridis)	40822	17202	28462	57793	80925	52375	0.166	0.454135	0.703218	miRNA
mir-10b-2 (Tetraodon nigroviridis)	40703	17133	28375	57610	80707	52249	0.167	0.452619	0.703218	miRNA
mir-196a-1 (Astatotilapia burtoni)	2112	602	1150	2655	3581	2338	0.224	0.455023	0.703218	miRNA
mir-19a (Danio rerio)	128	122	221	162	239	362	-0.319	0.453751	0.703218	miRNA
let-7a-3 (Oryzias latipes)	35	17	45	58	64	42	-0.24	0.45838	0.706945	miRNA
mir-216b (Astatotilapia burtoni)	43526	26896	49226	39093	66117	95459	-0.227	0.461331	0.710032	miRNA
mir-196a-2 (Astatotilapia burtoni)	2117	606	1157	2666	3588	2342	0.221	0.462652	0.710603	miRNA
mir-144 (Astatotilapia burtoni)	966	501	1445	1705	1600	1552	-0.232	0.464973	0.711247	miRNA
mir-7552 (Astatotilapia burtoni)	12	22	22	32	29	29	-0.415	0.46473	0.711247	miRNA
ENSGACT00000028958.1 (Gasterosteus_aculeatus.BROADS1.ncrna)	524	258	529	512	901	794	-0.232	0.467582	0.711546	miRNA
ENSGACT00000028970.1 (Gasterosteus_aculeatus.BROADS1.ncrna)	1127	580	981	1739	2423	1950	0.195	0.47753	0.711546	miRNA
let-7a-2 (Oryzias latipes)	37	17	45	59	66	43	-0.232	0.467693	0.711546	miRNA
let-7h (Astatotilapia burtoni)	2547	1330	2404	4811	6127	3722	0.216	0.472994	0.711546	miRNA
mir-217 (Tetraodon nigroviridis)	81023	43746	85233	108719	152717	201246	0.178	0.469652	0.711546	miRNA
mir-2187b (Astatotilapia burtoni)	59	51	111	81	100	171	-0.319	0.477535	0.711546	miRNA
mir-26-1 (Oryzias latipes)	1818	1101	1933	2685	3234	2546	-0.206	0.475105	0.711546	miRNA
mir-26-2 (Oryzias latipes)	1820	1099	1937	2685	3228	2544	-0.208	0.471192	0.711546	miRNA
mir-26-3 (Oryzias latipes)	1818	1098	1934	2684	3231	2543	-0.206	0.474978	0.711546	miRNA
mir-30d-1 (Salmo salar)	9	4	6	14	4	6	-0.589	0.477016	0.711546	miRNA
mir-459 (Oryzias latipes)	723	623	420	860	1258	1038	-0.235	0.468829	0.711546	miRNA
mir-462 (Oryzias latipes)	28	9	7	27	78	16	0.434	0.477297	0.711546	miRNA
mir-734 (Salmo salar)	467	274	397	724	972	912	0.199	0.470072	0.711546	miRNA
let-7j (Hippoglossus hippoglossus)	0	0	7	10	6	8	0.784	0.48038	0.713361	miRNA
mir-194b (Astatotilapia burtoni)	3794	2158	2362	3958	10871	5808	0.263	0.48069	0.713361	miRNA
mir-30c (Gorilla gorilla)	34	11	29	51	68	53	0.249	0.481614	0.713361	miRNA
mir-143 (Gadus morhua)	545	310	410	836	988	1057	0.204	0.483187	0.714276	miRNA
mir-27b-1 (Salmo salar)	174	94	107	207	258	190	-0.196	0.490083	0.721619	miRNA
mir-4454 (Homo sapiens)	72	20	69	108	101	58	-0.223	0.489771	0.721619	miRNA
let-7b-2 (Oryzias latipes)	190	69	195	240	289	228	-0.217	0.492707	0.722637	miRNA
mir-143 (Mus musculus)	1117	605	605	1025	1393	1546	-0.209	0.492077	0.722637	miRNA
mir-196a (Oryzias latipes)	1402	465	898	2045	2435	1596	0.193	0.494423	0.723734	miRNA
mir-101b-1 (Salmo salar)	23	19	15	24	44	28	-0.305	0.499928	0.72894	miRNA
mir-2187a (Astatotilapia burtoni)	57	40	59	76	153	53	-0.221	0.499048	0.72894	miRNA
mir-125 (Petromyzon marinus)	7	0	0	6	10	5	0.725	0.50471	0.731634	miRNA
mir-30a-1 (Salmo salar)	621	133	217	397	606	497	-0.248	0.504082	0.731634	miRNA
mir-30a-2 (Salmo salar)	621	133	216	395	607	496	-0.249	0.503516	0.731634	miRNA
mir-455b (Ictalurus punctatus)	124	45	34	123	95	111	-0.22	0.512216	0.741079	miRNA
let-7a-2 (Astatotilapia burtoni)	7976	3341	6318	13801	14909	10829	0.201	0.516444	0.742884	miRNA
let-7a-4 (Astatotilapia burtoni)	7968	3335	6321	13794	14897	10825	0.201	0.515789	0.742884	miRNA
mir-132-1 (Danio rerio)	7	6	8	12	19	26	0.429	0.515789	0.742884	miRNA
let-7a-3 (Astatotilapia burtoni)	7940	3325	6307	13723	14819	10785	0.198	0.520841	0.74484	miRNA
mir-100-1 (Oryzias latipes)	585	221	655	817	1390	1084	0.209	0.531341	0.74484	miRNA
mir-100-2 (Oryzias latipes)	587	221	657	822	1391	1085	0.208	0.532065	0.74484	miRNA
mir-1260b (Homo sapiens)	9	0	0	0	23	10	1.046	0.520024	0.74484	miRNA
mir-129-1 (Astatotilapia burtoni)	4478	2518	3038	6404	8272	8159	0.197	0.530887	0.74484	miRNA
mir-129-2 (Astatotilapia burtoni)	4473	2511	3026	6392	8267	8140	0.199	0.52595	0.74484	miRNA
mir-129-3 (Astatotilapia burtoni)	4481	2515	3031	6402	8281	8156	0.199	0.528103	0.74484	miRNA
mir-129a (Petromyzon marinus)	6	0	8	0	9	7	-0.709	0.530027	0.74484	miRNA
mir-135a (Astatotilapia burtoni)	6482	4561	4205	10890	14787	10744	0.211	0.533735	0.74484	miRNA
mir-150 (Astatotilapia burtoni)	314	242	351	638	1007	525	0.189	0.532286	0.74484	miRNA
mir-16a (Astatotilapia burtoni)	6179	3321	5995	9022	11717	6567	-0.198	0.527967	0.74484	miRNA
mir-27b-2 (Salmo salar)	172	92	105	206	257	189	-0.178	0.52962	0.74484	miRNA
mir-499-1 (Ictalurus punctatus)	4877	1458	2966	5648	4083	5029	-0.218	0.526951	0.74484	miRNA
mir-499-2 (Ictalurus punctatus)	4875	1452	2961	5647	4083	5026	-0.216	0.531146	0.74484	miRNA
mir-499a (Gorilla gorilla)	489	138	414	619	305	659	-0.251	0.529582	0.74484	miRNA
mir-737 (Danio rerio)	159	155	216	346	522	412	0.203	0.532955	0.74484	miRNA
let-7c (Petromyzon marinus)	0	8	10	21	28	11	0.519	0.543385	0.754086	miRNA
mir-148 (Gadus morhua)	459	280	386	380	588	920	-0.221	0.542522	0.754086	miRNA
mir-222-2 (Gadus morhua)	9876	5256	6309	15335	16121	16498	0.186	0.543231	0.754086	miRNA
let-7a-5 (Astatotilapia burtoni)	7743	3280	6197	13403	14436	10529	0.191	0.547648	0.757364	miRNA
mir-122 (Ictalurus punctatus)	8292	3184	6816	14756	9332	15523	0.216	0.547772	0.757364	miRNA
mir-214-1 (Gadus morhua)	1694	864	1392	1906	3346	3643	0.199	0.550395	0.758187	miRNA
mir-30d-2 (Salmo salar)	9	4	6	15	5	6	-0.484	0.549411	0.758187	miRNA
let-7a-1 (Astatotilapia burtoni)	7652	3228	6094	13177	14223	10358	0.189	0.555807	0.764234	miRNA
ENSGACT00000028058.1 (Gasterosteus_aculeatus.BROADS1.ncrna)	13960	7100	8824	24450	23198	18743	0.171	0.56029	0.768985	miRNA
mir-196-1 (Gorilla gorilla)	57	17	29	83	91	53	0.179	0.561938	0.769834	miRNA
mir-10a (Danio rerio)	1625	830	1397	1694	2905	2263	-0.163	0.56461	0.772082	miRNA
ENSGACT00000028145.1 (Gasterosteus_aculeatus.BROADS1.ncrna)	126	81	126	142	247	211	-0.168	0.572572	0.777488	miRNA
mir-181c (Astatotilapia burtoni)	32522	16081	22415	40208	54708	34184	-0.138	0.572722	0.777488	miRNA
mir-7 (Oryzias latipes)	14380	7658	13607	26498	20016	15642	-0.18	0.571576	0.777488	miRNA
mir-7565 (Ictalurus punctatus)	10	10	16	25	33	33	0.302	0.569912	0.777488	miRNA
mir-16c (Danio rerio)	8	0	6	9	14	13	0.475	0.575265	0.779525	miRNA
let-7j (Tetraodon nigroviridis)	10	0	16	26	20	18	0.401	0.586398	0.793009	miRNA
mir-124-1 (Oryzias latipes)	24	16	16	51	44	38	0.241	0.587336	0.793009	miRNA
mir-7-2 (Gorilla gorilla)	12	0	12	22	18	18	0.404	0.593348	0.799683	miRNA
mir-10d (Astatotilapia burtoni)	886	397	799	866	1657	1197	-0.15	0.598091	0.804626	miRNA
let-7g-1 (Astatotilapia burtoni)	18206	8336	17140	31723	38080	25376	0.14	0.601718	0.805088	miRNA
let-7g-2 (Astatotilapia burtoni)	18181	8326	17125	31706	38060	25351	0.141	0.600591	0.805088	miRNA
mir-30d (Gadus morhua)	0	0	6	0	0	5	-1.03	0.602739	0.805088	miRNA
mir-499a (Salmo salar)	30	14	24	45	32	38	-0.202	0.601653	0.805088	miRNA
mir-181c (Gadus morhua)	8	15	6	19	18	10	-0.479	0.604112	0.805483	miRNA
mir-10d-2 (Salmo salar)	142	74	86	211	287	173	0.142	0.606808	0.806204	miRNA
mir-135b (Tetraodon nigroviridis)	1122	708	787	1389	2077	1357	-0.153	0.606329	0.806204	miRNA
mir-24b (Oryzias latipes)	267	123	310	261	453	470	-0.206	0.609174	0.807912	miRNA
mir-10a-1 (Astatotilapia burtoni)	46282	21030	32389	60460	94023	59322	0.109	0.614591	0.813653	miRNA
mir-10a-2 (Astatotilapia burtoni)	46293	21035	32396	60464	94038	59311	0.109	0.616242	0.814398	miRNA
mir-139 (Homo sapiens)	13	11	13	16	27	20	-0.277	0.620574	0.817235	miRNA
mir-25 (Mus musculus)	172	94	136	203	315	219	-0.135	0.619685	0.817235	miRNA
mir-10c (Tetraodon nigroviridis)	57	30	44	68	104	66	-0.148	0.623698	0.819905	miRNA
mir-7a (Cyprinus carpio)	42880	25553	41929	80955	64499	56284	-0.122	0.624834	0.819958	miRNA
mir-145 (Gadus morhua)	2510	1600	2068	3346	5177	3001	-0.144	0.626394	0.820566	miRNA
mir-15a (Oryzias latipes)	1678	1025	1370	2642	3212	1756	-0.131	0.629186	0.822781	miRNA
let-7g (Homo sapiens)	55	26	67	106	131	86	0.127	0.635252	0.826379	miRNA
mir-3618 (Ictalurus punctatus)	45	21	96	104	104	74	-0.187	0.63517	0.826379	miRNA
mir-455 (Tetraodon nigroviridis)	22	5	18	24	24	22	-0.281	0.633881	0.826379	miRNA
mir-30e-3 (Salmo salar)	42	28	37	58	78	61	-0.135	0.640606	0.831897	miRNA
ENSGACT00000028196.1 (Gasterosteus_aculeatus.BROADS1.ncrna)	29	51	14	45	61	71	-0.241	0.655263	0.832151	miRNA
mir-125c (Danio rerio)	72	35	72	110	187	98	0.125	0.646678	0.832151	miRNA
mir-133-1 (Oryzias latipes)	1520	946	1517	2531	2799	2050	-0.125	0.652897	0.832151	miRNA
mir-133a-1 (Danio rerio)	5372	3367	4921	9048	10086	5971	-0.151	0.643068	0.832151	miRNA
mir-181b-2 (Gadus morhua)	31	15	28	50	92	30	0.177	0.655049	0.832151	miRNA
mir-199-1 (Astatotilapia burtoni)	22802	9920	9483	31662	32823	26220	0.144	0.65496	0.832151	miRNA
mir-199-2 (Astatotilapia burtoni)	22801	9916	9484	31664	32825	26223	0.144	0.654412	0.832151	miRNA
mir-199-3 (Astatotilapia burtoni)	22797	9915	9489	31673	32809	26225	0.144	0.654615	0.832151	miRNA
mir-199-4 (Astatotilapia burtoni)	22784	9912	9491	31657	32809	26214	0.144	0.654757	0.832151	miRNA
mir-210 (Astatotilapia burtoni)	1788	1036	1489	2121	3897	2056	-0.135	0.644646	0.832151	miRNA
mir-217 (Mus musculus)	169	102	147	220	303	403	0.17	0.647566	0.832151	miRNA
mir-551 (Salmo salar)	9	0	0	0	19	6	0.606	0.649936	0.832151	miRNA
mir-7a-1 (Gadus morhua)	101	45	68	215	144	103	0.144	0.646474	0.832151	miRNA
mir-133-2 (Oryzias latipes)	1517	945	1509	2525	2794	2047	-0.124	0.656544	0.832364	miRNA
ENSGACT00000028051.1 (Gasterosteus_aculeatus.BROADS1.ncrna)	0	0	7	10	7	6	0.715	0.66207	0.83795	miRNA
mir-30d (Oryzias latipes)	18640	14681	17512	29719	49842	35381	0.115	0.663266	0.838045	miRNA
ENSGACT00000029107.1 (Gasterosteus_aculeatus.BROADS1.ncrna)	173	126	95	272	346	278	0.145	0.669605	0.842694	miRNA
mir-124-2 (Danio rerio)	1183	675	655	1813	1765	1884	0.137	0.668494	0.842694	miRNA
mir-124-5 (Danio rerio)	1185	677	657	1813	1775	1884	0.135	0.670676	0.842694	miRNA
mir-142-2 (Astatotilapia burtoni)	63	51	57	78	126	118	-0.119	0.671451	0.842694	miRNA
mir-724-2 (Astatotilapia burtoni)	8275	4609	6484	14837	15737	11783	0.129	0.672692	0.842837	miRNA
mir-724-1 (Astatotilapia burtoni)	8281	4609	6493	14831	15740	11778	0.128	0.675464	0.844895	miRNA
mir-124-3 (Danio rerio)	1186	680	658	1816	1773	1884	0.132	0.678061	0.846727	miRNA
mir-181b-2 (Tetraodon nigroviridis)	4744	1767	3211	6327	8715	5680	0.131	0.684767	0.847864	miRNA
mir-181b (Gorilla gorilla)	94	40	22	96	114	63	-0.172	0.685772	0.847864	miRNA
mir-204a (Tetraodon nigroviridis)	9	0	13	12	26	15	0.333	0.684493	0.847864	miRNA
mir-211 (Mus musculus)	5	0	0	0	6	0	-0.626	0.682376	0.847864	miRNA
mir-7-2 (Astatotilapia burtoni)	5034	3456	4867	10902	8434	5362	-0.14	0.68078	0.847864	miRNA
mir-7b (Mus musculus)	47	20	48	82	57	62	-0.147	0.685182	0.847864	miRNA
mir-181b-1 (Tetraodon nigroviridis)	4751	1772	3210	6327	8722	5684	0.13	0.687051	0.848043	miRNA
mir-10d-1 (Salmo salar)	145	78	88	213	290	175	0.111	0.688905	0.84893	miRNA
ENSGACT00000029042.1 (Gasterosteus_aculeatus.BROADS1.ncrna)	135	230	183	320	507	289	-0.148	0.697435	0.851681	miRNA
mir-122 (Tetraodon nigroviridis)	14	6	15	18	9	28	-0.252	0.696915	0.851681	miRNA
mir-153b (Danio rerio)	26	9	22	35	39	49	0.168	0.693723	0.851681	miRNA
mir-26b (Astatotilapia burtoni)	10027	5817	9106	14404	18013	13861	-0.115	0.697731	0.851681	miRNA
mir-301a (Oryzias latipes)	57	30	16	74	85	67	0.142	0.697594	0.851681	miRNA
mir-7-3 (Astatotilapia burtoni)	5501	3709	5361	11962	9196	5895	-0.131	0.697969	0.851681	miRNA
mir-16a (Danio rerio)	8	7	9	18	28	13	0.231	0.69984	0.852574	miRNA
mir-203 (Paralichthys olivaceus)	144	108	76	228	239	159	-0.116	0.704052	0.856311	miRNA
mir-30b (Gorilla gorilla)	580	362	411	700	911	898	-0.113	0.708865	0.860764	miRNA
mir-106b (Salmo salar)	62	53	55	82	133	111	-0.107	0.711829	0.861567	miRNA
mir-142-1 (Astatotilapia burtoni)	62	50	56	77	127	116	-0.104	0.710687	0.861567	miRNA
mir-15a (Tetraodon nigroviridis)	7	5	16	19	18	11	-0.242	0.714766	0.862258	miRNA
mir-199b (Mus musculus)	448	117	184	478	581	474	0.136	0.714886	0.862258	miRNA
mir-724 (Cyprinus carpio)	276	139	239	506	557	353	0.118	0.715859	0.862258	miRNA
mir-16b (Astatotilapia burtoni)	10673	4675	9795	18032	23793	12368	0.114	0.717776	0.863177	miRNA
mir-7-4 (Astatotilapia burtoni)	5842	3873	5583	12603	9690	6247	-0.121	0.721235	0.865944	miRNA
mir-7-1 (Astatotilapia burtoni)	5838	3877	5580	12611	9684	6252	-0.121	0.722476	0.866045	miRNA
ENSGACT00000029268.1 (Gasterosteus_aculeatus.BROADS1.ncrna)	6	7	10	13	35	11	0.235	0.726616	0.868225	miRNA
mir-10551 (Astatotilapia burtoni)	23	9	0	21	27	27	0.295	0.725769	0.868225	miRNA
ENSGACT00000028982.1 (Gasterosteus_aculeatus.BROADS1.ncrna)	29	20	25	37	52	48	-0.123	0.731171	0.87138	miRNA
mir-133c (Danio rerio)	5	9	9	20	6	12	-0.337	0.731587	0.87138	miRNA
mir-100b (Gadus morhua)	299	98	242	301	462	374	-0.111	0.742445	0.871496	miRNA
mir-124-3 (Oryzias latipes)	24	15	15	44	39	37	0.155	0.742195	0.871496	miRNA
mir-206 (Paralichthys olivaceus)	557	592	673	1034	1344	1201	-0.104	0.735137	0.871496	miRNA
mir-9-1 (Astatotilapia burtoni)	50174	29505	37961	70943	92577	83767	0.071	0.743135	0.871496	miRNA
mir-9-2 (Astatotilapia burtoni)	50176	29505	37946	70943	92565	83766	0.071	0.742822	0.871496	miRNA
mir-9-3 (Astatotilapia burtoni)	50194	29495	37949	70959	92582	83765	0.071	0.743335	0.871496	miRNA
mir-9-4 (Astatotilapia burtoni)	50181	29498	37959	70942	92588	83774	0.071	0.74302	0.871496	miRNA
mir-9-6 (Astatotilapia burtoni)	50178	29499	37948	70959	92595	83789	0.072	0.742991	0.871496	miRNA
mir-9-7 (Astatotilapia burtoni)	50188	29499	37949	70956	92579	83782	0.071	0.742558	0.871496	miRNA
mir-99a (Astatotilapia burtoni)	6	5	0	5	14	13	0.458	0.736978	0.871496	miRNA
mir-9-5 (Astatotilapia burtoni)	50177	29510	37958	70942	92567	83771	0.071	0.74484	0.871894	miRNA
let-7c (Astatotilapia burtoni)	9487	3456	6586	11515	15155	13439	0.1	0.746489	0.872459	miRNA
mir-21 (Hippoglossus hippoglossus)	9	0	6	10	17	8	0.332	0.748478	0.873419	miRNA
ENSGACT00000028987.1 (Gasterosteus_aculeatus.BROADS1.ncrna)	16	10	7	21	25	13	-0.19	0.75	0.873832	miRNA
mir-33 (Gorilla gorilla)	23	16	12	17	23	48	-0.184	0.76295	0.887537	miRNA
mir-26b (Danio rerio)	34	18	23	42	59	39	-0.105	0.765991	0.889691	miRNA
mir-196b (Astatotilapia burtoni)	1453	511	1069	1729	2623	1872	0.084	0.768489	0.890353	miRNA
mir-26a-2 (Astatotilapia burtoni)	60707	24473	54863	78167	100783	82727	-0.055	0.769746	0.890353	miRNA
mir-26a-3 (Astatotilapia burtoni)	60611	24429	54768	78031	100627	82598	-0.055	0.770132	0.890353	miRNA
mir-125b-1 (Astatotilapia burtoni)	14220	6145	10159	16532	25307	15127	-0.088	0.771512	0.890573	miRNA
mir-125b-2 (Astatotilapia burtoni)	14220	6139	10159	16541	25298	15136	-0.087	0.773366	0.891337	miRNA
mir-125b-3 (Astatotilapia burtoni)	14277	6157	10171	16628	25382	15181	-0.085	0.777407	0.891872	miRNA
mir-1260a (Homo sapiens)	10	7	0	19	33	0	0.446	0.775853	0.891872	miRNA
mir-196a-2 (Ictalurus punctatus)	346	132	225	464	655	353	0.089	0.776941	0.891872	miRNA
mir-139 (Gadus morhua)	67	33	39	66	103	92	-0.077	0.786387	0.896222	miRNA
mir-196a-1 (Ictalurus punctatus)	345	132	223	462	649	350	0.084	0.788388	0.896222	miRNA
mir-205 (Tetraodon nigroviridis)	35	39	16	67	87	53	0.103	0.784771	0.896222	miRNA
mir-24b (Astatotilapia burtoni)	418	368	579	537	892	1149	-0.107	0.78833	0.896222	miRNA
mir-26a-1 (Astatotilapia burtoni)	61112	24643	55174	78815	101760	83565	-0.051	0.78728	0.896222	miRNA
mir-26a-4 (Astatotilapia burtoni)	61382	24774	55429	79218	102216	83893	-0.051	0.785644	0.896222	miRNA
mir-7 (Fugu rubripes)	25379	16904	21129	50257	42601	29933	-0.069	0.793479	0.900641	miRNA
mir-10b (Cyprinus carpio)	105	68	102	166	238	133	-0.072	0.79664	0.902859	miRNA
mir-25 (Homo sapiens)	100	50	63	142	148	114	-0.064	0.8013	0.906766	miRNA
mir-196a-1 (Tetraodon nigroviridis)	6	6	10	22	29	5	0.23	0.804112	0.908573	miRNA
mir-133a-2 (Danio rerio)	6358	3483	4423	10566	11870	7812	0.078	0.806345	0.909723	miRNA
mir-2188 (Danio rerio)	414	516	737	1031	1268	1063	-0.076	0.809252	0.911627	miRNA
mir-143 (Salmo salar)	574	335	410	715	925	866	-0.072	0.811581	0.912876	miRNA
mir-122 (Astatotilapia burtoni)	31534	11169	28630	49389	33144	56804	0.076	0.812902	0.912989	miRNA
ENSGACT00000027998.1 (Gasterosteus_aculeatus.BROADS1.ncrna)	6	0	7	0	23	8	0.266	0.816995	0.913471	miRNA
let-7a-2 (Petromyzon marinus)	13	0	5	13	19	6	0.195	0.815963	0.913471	miRNA
mir-26b (Gorilla gorilla)	0	0	16	19	9	11	0.328	0.815585	0.913471	miRNA
mir-190 (Cyprinus carpio)	0	10	0	0	9	12	-0.335	0.821659	0.916068	miRNA
mir-205-1 (Gadus morhua)	2918	3186	2051	5233	7813	3940	-0.083	0.822992	0.916068	miRNA
mir-205-2 (Gadus morhua)	2912	3187	2052	5233	7809	3936	-0.083	0.822456	0.916068	miRNA
mir-737 (Astatotilapia burtoni)	203	221	397	540	613	481	-0.074	0.827891	0.920152	miRNA
mir-33b-2 (Gadus morhua)	8	4	4	4	9	14	-0.196	0.830375	0.921544	miRNA
mir-10d (Danio rerio)	35839	14876	31735	48069	64467	43741	-0.051	0.836137	0.925689	miRNA
mir-30b (Petromyzon marinus)	170	72	116	185	268	221	-0.057	0.836585	0.925689	miRNA
mir-30d (Astatotilapia burtoni)	11044	7660	8464	14452	19115	19074	-0.065	0.838219	0.926127	miRNA
mir-34b (Ictalurus punctatus)	6	0	0	0	6	7	0.389	0.839966	0.926688	miRNA
mir-193 (Astatotilapia burtoni)	106	53	78	120	224	119	-0.053	0.841347	0.926845	miRNA
mir-141 (Danio rerio)	136	41	39	118	144	162	0.076	0.846727	0.9314	miRNA
mir-9 (Cyprinus carpio)	45	13	34	52	62	56	-0.061	0.857803	0.942198	miRNA
mir-181d (Gorilla gorilla)	33	15	52	78	90	42	0.06	0.859374	0.94254	miRNA
mir-1788 (Ictalurus punctatus)	6	5	5	17	7	5	-0.162	0.865594	0.947897	miRNA
mir-217 (Danio rerio)	17	7	11	23	23	26	0.08	0.866793	0.947897	miRNA
mir-7a-2 (Gadus morhua)	99	79	85	245	196	121	0.051	0.868583	0.948467	miRNA
mir-223 (Homo sapiens)	0	0	12	23	5	0	0.243	0.870043	0.948677	miRNA
mir-30a (Gorilla gorilla)	74	49	55	115	158	100	0.039	0.875983	0.953764	miRNA
mir-2184 (Danio rerio)	63	26	68	115	113	73	-0.043	0.88035	0.957125	miRNA
ENSGACT00000028984.1 (Gasterosteus_aculeatus.BROADS1.ncrna)	6	5	7	9	15	16	0.124	0.895114	0.960268	miRNA
let-7b-1 (Astatotilapia burtoni)	1209	514	869	1534	2085	1580	0.035	0.893985	0.960268	miRNA
mir-16 (Petromyzon marinus)	1327	560	1244	1994	2605	1437	-0.04	0.886599	0.960268	miRNA
mir-194b (Salmo salar)	22	25	19	33	77	39	0.061	0.889678	0.960268	miRNA
mir-196b (Tetraodon nigroviridis)	1300	359	799	1190	2230	1183	-0.042	0.894245	0.960268	miRNA
mir-202 (Gadus morhua)	5	0	5	6	0	8	-0.233	0.892206	0.960268	miRNA
mir-20a (Danio rerio)	12	0	5	16	10	0	-0.203	0.89662	0.960268	miRNA
mir-217 (Cyprinus carpio)	38236	22957	43031	51640	68778	80553	-0.035	0.897363	0.960268	miRNA
mir-221-3 (Ictalurus punctatus)	21687	9413	13868	25372	33625	26503	-0.04	0.884641	0.960268	miRNA
mir-30a (Petromyzon marinus)	38	23	27	56	70	56	0.042	0.892104	0.960268	miRNA
mir-33a (Petromyzon marinus)	0	0	8	0	6	7	-0.273	0.890664	0.960268	miRNA
mir-7-2 (Homo sapiens)	19	5	11	28	26	10	-0.082	0.899286	0.960951	miRNA
mir-137-2 (Gadus morhua)	9	0	6	5	10	14	0.1	0.906369	0.965057	miRNA
mir-27b (Danio rerio)	740	301	518	1108	1148	841	0.03	0.909337	0.965057	miRNA
mir-33b-1 (Gadus morhua)	8	4	4	5	10	14	-0.101	0.908746	0.965057	miRNA
mir-3618 (Mus musculus)	256	133	758	717	653	770	-0.057	0.909555	0.965057	miRNA
mir-7a-1 (Salmo salar)	220	144	177	517	379	231	0.038	0.909579	0.965057	miRNA
mir-124-3 (Gadus morhua)	268	166	189	389	426	460	0.039	0.913376	0.966865	miRNA
mir-1260b (Gorilla gorilla)	1208	1576	1333	2201	4805	2029	-0.042	0.913868	0.966865	miRNA
let-7c-2 (Mus musculus)	9	6	15	14	28	17	-0.059	0.917366	0.967828	miRNA
mir-26d (Salmo salar)	274	87	277	367	452	374	-0.035	0.917309	0.967828	miRNA
ENSGACT00000028092.1 (Gasterosteus_aculeatus.BROADS1.ncrna)	14	0	0	9	8	8	0.159	0.921615	0.968386	miRNA
mir-10545 (Gadus morhua)	14	15	18	31	46	26	0.051	0.921779	0.968386	miRNA
mir-210 (Oryzias latipes)	916	631	1103	1310	2337	1679	-0.031	0.91972	0.968386	miRNA
mir-181b (Cyprinus carpio)	4711	2022	3621	6609	8543	5631	0.028	0.929539	0.971713	miRNA
mir-204 (Gorilla gorilla)	9	6	13	17	23	15	-0.049	0.930142	0.971713	miRNA
mir-2187a (Gadus morhua)	7	12	9	13	22	27	0.057	0.930068	0.971713	miRNA
mir-30a (Danio rerio)	20	15	21	39	50	29	0.037	0.927621	0.971713	miRNA
mir-19d (Danio rerio)	16	6	0	13	20	13	0.111	0.932207	0.972512	miRNA
mir-204b (Tetraodon nigroviridis)	9	6	7	14	26	8	0.057	0.934085	0.973114	miRNA
ENSGACT00000029035.1 (Gasterosteus_aculeatus.BROADS1.ncrna)	130	121	63	171	277	209	-0.024	0.945872	0.984023	miRNA
let-7c (Oryzias latipes)	1232	548	1104	1849	2168	1700	0.017	0.949916	0.985632	miRNA
mir-106a (Gorilla gorilla)	50	20	39	63	95	61	0.019	0.952869	0.985632	miRNA
mir-106a (Homo sapiens)	122	63	91	153	232	162	-0.016	0.9575	0.985632	miRNA
mir-125a-1 (Astatotilapia burtoni)	15000	5368	7416	14625	25605	14620	0.015	0.964732	0.985632	miRNA
mir-125a-1 (Gadus morhua)	1997	767	1266	2195	3847	1899	-0.009	0.97799	0.985632	miRNA
mir-125a-2 (Astatotilapia burtoni)	14973	5366	7405	14582	25561	14581	0.013	0.968365	0.985632	miRNA
mir-125a-2 (Gadus morhua)	1997	769	1269	2187	3836	1892	-0.016	0.96083	0.985632	miRNA
mir-128-1 (Salmo salar)	141	73	124	163	234	269	0.009	0.980361	0.985632	miRNA
mir-132-2 (Astatotilapia burtoni)	6140	3435	5504	8834	9572	11417	0.012	0.971182	0.985632	miRNA
mir-153-2 (Homo sapiens)	187	107	120	284	334	222	0.008	0.979869	0.985632	miRNA
mir-184-1 (Gadus morhua)	104	101	91	151	269	201	-0.012	0.968185	0.985632	miRNA
mir-184-2 (Gadus morhua)	31	33	39	54	90	72	0.009	0.976021	0.985632	miRNA
mir-199b (Petromyzon marinus)	324	124	127	357	429	333	0.012	0.971296	0.985632	miRNA
mir-205a-1 (Salmo salar)	9	4	3	11	17	5	0.023	0.976787	0.985632	miRNA
mir-205a-2 (Salmo salar)	9	5	3	13	18	5	0.04	0.958765	0.985632	miRNA
mir-23a-2 (Danio rerio)	113	43	74	136	211	113	0.013	0.962304	0.985632	miRNA
mir-455 (Homo sapiens)	5	0	14	0	12	22	-0.034	0.976749	0.985632	miRNA
mir-727b (Gadus morhua)	224	110	174	285	473	273	0.011	0.970509	0.985632	miRNA
mir-7b (Cyprinus carpio)	18	8	14	41	19	16	-0.032	0.954709	0.985632	miRNA
mir-7b (Danio rerio)	17	6	13	32	24	15	0.02	0.973764	0.985632	miRNA
mir-8160a (Astatotilapia burtoni)	60	47	95	102	187	132	0.015	0.963542	0.985632	miRNA
mir-93 (Gadus morhua)	100	52	76	173	176	105	-0.008	0.974751	0.985632	miRNA
mir-9a-1 (Oryzias latipes)	44625	29387	36184	70272	84083	67577	-0.012	0.95542	0.985632	miRNA
mir-9b-1 (Oryzias latipes)	44619	29380	36183	70259	84078	67572	-0.012	0.955499	0.985632	miRNA
mir-9b-2 (Oryzias latipes)	44601	29401	36166	70244	84079	67548	-0.013	0.954497	0.985632	miRNA
mir-10d (Tetraodon nigroviridis)	818	373	693	1058	1549	1128	0.004	0.98682	0.988141	miRNA
mir-196 (Hippoglossus hippoglossus)	1024	272	894	1125	1676	1326	-0.007	0.984404	0.988141	miRNA
mir-20a (Petromyzon marinus)	73	36	40	100	114	83	0.005	0.985713	0.988141	miRNA
mir-155 (Danio rerio)	16	10	22	37	23	34	-0.002	0.99668	0.99668	miRNA
										miRNA
										miRNA
										miRNA
										miRNA
										miRNA
										miRNA
										miRNA
										miRNA
										miRNA
										miRNA
										miRNA
										miRNA
										miRNA
										miRNA
										miRNA
										miRNA
										miRNA
										miRNA
										miRNA
										miRNA
										miRNA
										miRNA
										miRNA
										miRNA
										miRNA
										miRNA
										miRNA
										miRNA
										miRNA
										miRNA
										miRNA
										miRNA
										miRNA
										miRNA
										miRNA
										miRNA
										miRNA
										miRNA
										miRNA
										miRNA
										miRNA
										miRNA
										miRNA
										miRNA
										miRNA
										miRNA
										miRNA
										miRNA
										miRNA
										miRNA
										miRNA
										miRNA
										miRNA
										miRNA
										miRNA
										miRNA
										miRNA
										miRNA
										miRNA
										miRNA
										miRNA
										miRNA
										miRNA

## Sheet: Fins15vs17
Id	17Fins-1	17Fins-2	17Fins-3	15Fins-1	15Fins-2	15Fins-3	15Fins-4	log2FoldChange	pvalue	padj	Biotype
mir-315 (Petromyzon marinus)	0	0	0	0	20	156	31	8.572	5.84367e-07	0.000428925	miRNA
mir-4454 (Homo sapiens)	8	13	6	92	20	320	21	3.758	1.83928e-05	0.00675017	miRNA
let-7e (Astatotilapia burtoni)	37063	63644	35833	23053	18049	21442	24960	-1.046	5.26918e-05	0.00983641	miRNA
mir-451 (Gadus morhua)	560	703	258	161	69	162	145	-1.893	5.36044e-05	0.00983641	miRNA
mir-31 (Oryzias latipes)	6	28	9	61	67	46	25	1.838	0.000366123	0.0537468	miRNA
ENSGACT00000029601.1 (Gasterosteus_aculeatus.BROADS1.ncrna)	1322	930	1425	4776	1770	2913	2792	1.271	0.000986833	0.0738195	miRNA
ENSGACT00000029621.1 (Gasterosteus_aculeatus.BROADS1.ncrna)	1318	929	1429	4778	1767	2905	2786	1.269	0.00100572	0.0738195	miRNA
ENSGACT00000029635.1 (Gasterosteus_aculeatus.BROADS1.ncrna)	1310	925	1420	4753	1754	2889	2791	1.272	0.000972836	0.0738195	miRNA
let-7e (Tetraodon nigroviridis)	680	1579	816	502	460	458	562	-1.026	0.000891082	0.0738195	miRNA
mir-451 (Danio rerio)	1170	1648	479	242	242	606	311	-1.585	0.000893692	0.0738195	miRNA
let-7c (Petromyzon marinus)	52	50	31	21	19	19	24	-1.114	0.00121607	0.0811452	miRNA
mir-144 (Astatotilapia burtoni)	3809	6371	2237	2400	978	1686	1191	-1.362	0.00166811	0.102033	miRNA
mir-7550 (Ictalurus punctatus)	1058	932	633	2116	1114	4915	1307	1.48	0.00181972	0.102744	miRNA
mir-1260b (Homo sapiens)	0	0	0	11	7	9	13	6.098	0.00206513	0.108272	miRNA
let-7b-1 (Astatotilapia burtoni)	2901	4088	3405	2105	1526	1698	2093	-0.916	0.00309837	0.126345	miRNA
let-7f (Danio rerio)	14371	23844	13662	10998	8435	7320	11456	-0.86	0.00258646	0.126345	miRNA
mir-217a (Petromyzon marinus)	0	0	0	5	7	17	10	6.107	0.00292656	0.126345	miRNA
mir-7977 (Homo sapiens)	57	38	47	111	80	415	80	1.891	0.00300598	0.126345	miRNA
let-7b-1 (Oryzias latipes)	392	581	522	297	233	234	273	-0.959	0.00481796	0.154279	miRNA
let-7b-2 (Oryzias latipes)	393	575	522	294	231	229	270	-0.973	0.00450101	0.154279	miRNA
mir-11202 (Gadus morhua)	25	16	10	41	15	124	43	1.739	0.00410782	0.154279	miRNA
mir-144 (Oryzias latipes)	2505	4484	1595	1562	812	1515	1080	-1.154	0.00483434	0.154279	miRNA
mir-455 (Homo sapiens)	0	0	0	10	9	6	19	6.204	0.00438947	0.154279	miRNA
mir-455-2 (Danio rerio)	25	22	37	72	97	41	45	1.125	0.0064658	0.197746	miRNA
mir-2184 (Gadus morhua)	5	6	8	0	0	0	0	-5.492	0.00897794	0.263592	miRNA
mir-451 (Astatotilapia burtoni)	21	36	16	5	0	6	0	-2.996	0.00949871	0.268156	miRNA
mir-7 (Fugu rubripes)	15126	19823	14958	5163	7106	9957	15227	-0.848	0.0105313	0.286295	miRNA
ENSGACT00000029539.1 (Gasterosteus_aculeatus.BROADS1.ncrna)	24	19	29	101	216	158	52	2.419	0.0140215	0.343007	miRNA
ENSGACT00000029629.1 (Gasterosteus_aculeatus.BROADS1.ncrna)	30	31	33	125	259	195	73	2.361	0.0154621	0.343007	miRNA
ENSGACT00000029632.1 (Gasterosteus_aculeatus.BROADS1.ncrna)	30	29	33	128	264	196	72	2.405	0.0163559	0.343007	miRNA
ENSGACT00000029661.1 (Gasterosteus_aculeatus.BROADS1.ncrna)	30	29	34	129	263	206	70	2.409	0.0157409	0.343007	miRNA
let-7f (Gorilla gorilla)	1499	2655	1669	1143	1071	1338	1123	-0.712	0.016307	0.343007	miRNA
mir-153a (Danio rerio)	0	5	9	0	0	0	0	-5.046	0.0162233	0.343007	miRNA
mir-192 (Gorilla gorilla)	26	117	18	167	115	98	79	1.185	0.0158836	0.343007	miRNA
mir-31 (Astatotilapia burtoni)	1186	1765	1515	2216	3598	4885	1397	1.055	0.0144821	0.343007	miRNA
mir-181b (Gorilla gorilla)	0	5	16	25	11	62	35	2.225	0.0171757	0.350194	miRNA
ENSGACT00000029641.1 (Gasterosteus_aculeatus.BROADS1.ncrna)	33	29	37	128	256	201	75	2.294	0.0192661	0.37214	miRNA
mir-194 (Oryzias latipes)	852	1161	867	829	2929	2649	1017	0.97	0.0188734	0.37214	miRNA
ENSGACT00000029517.1 (Gasterosteus_aculeatus.BROADS1.ncrna)	28	35	35	123	260	195	70	2.302	0.0201773	0.376111	miRNA
mir-7550 (Gadus morhua)	1512	1322	925	2675	1657	2028	2179	0.743	0.0204965	0.376111	miRNA
ENSGACT00000029541.1 (Gasterosteus_aculeatus.BROADS1.ncrna)	35	36	34	130	264	194	72	2.222	0.0231323	0.413957	miRNA
mir-141 (Danio rerio)	52	38	30	50	44	149	79	1.016	0.0236869	0.413957	miRNA
mir-1260b (Gorilla gorilla)	1315	984	1260	3189	1550	1184	2845	0.81	0.0246529	0.42082	miRNA
let-7f (Astatotilapia burtoni)	126	175	132	92	74	54	93	-0.908	0.0256357	0.423755	miRNA
mir-8160a (Astatotilapia burtoni)	27	30	54	49	84	64	89	0.894	0.0259796	0.423755	miRNA
mir-216b (Petromyzon marinus)	41	85	22	254	48	60	85	1.21	0.0310152	0.48663	miRNA
mir-731 (Salmo salar)	1053	1510	1103	861	799	535	926	-0.672	0.0311602	0.48663	miRNA
mir-192b (Salmo salar)	2544	3525	2096	2533	5321	7280	3702	0.824	0.0328518	0.502359	miRNA
mir-145 (Gorilla gorilla)	27	26	20	35	43	105	34	1.183	0.0384667	0.558579	miRNA
mir-4443 (Homo sapiens)	0	0	0	10	0	5	6	5.2	0.0388113	0.558579	miRNA
mir-7-2 (Astatotilapia burtoni)	2557	3570	2492	1117	1423	2137	2577	-0.667	0.0384404	0.558579	miRNA
mir-206 (Paralichthys olivaceus)	156	176	170	325	319	239	403	0.899	0.0418114	0.590184	miRNA
mir-142b (Tetraodon nigroviridis)	5	6	0	0	0	0	0	-4.663	0.0509806	0.593965	miRNA
mir-183 (Hippoglossus hippoglossus)	1410	1739	1363	988	454	999	1326	-0.69	0.0499521	0.593965	miRNA
mir-194 (Tetraodon nigroviridis)	11376	15104	11581	19596	28904	22531	10153	0.682	0.0460544	0.593965	miRNA
mir-212-2 (Danio rerio)	1381	2228	1342	1340	876	845	1102	-0.666	0.0489324	0.593965	miRNA
mir-219 (Gorilla gorilla)	0	6	5	0	0	0	0	-4.655	0.0451722	0.593965	miRNA
mir-30a-1 (Salmo salar)	72	142	93	95	125	605	98	1.281	0.0475791	0.593965	miRNA
mir-30a-2 (Salmo salar)	71	142	93	96	125	605	97	1.286	0.0475436	0.593965	miRNA
mir-455b (Ictalurus punctatus)	32	20	68	110	40	94	73	0.928	0.0480255	0.593965	miRNA
mir-7-1 (Astatotilapia burtoni)	3145	4280	3108	1480	1775	2558	3278	-0.636	0.0504318	0.593965	miRNA
mir-7-3 (Astatotilapia burtoni)	2898	4041	2856	1302	1629	2427	2945	-0.657	0.0445913	0.593965	miRNA
mir-7-4 (Astatotilapia burtoni)	3145	4278	3102	1479	1769	2552	3273	-0.638	0.0496671	0.593965	miRNA
let-7a-1 (Astatotilapia burtoni)	11109	16050	12255	11116	9145	7584	10593	-0.469	0.078955	0.684471	miRNA
let-7a-2 (Astatotilapia burtoni)	11800	17041	13143	11849	9774	8121	11331	-0.465	0.0812971	0.684471	miRNA
let-7a-3 (Astatotilapia burtoni)	11729	16948	13054	11776	9698	8080	11249	-0.466	0.0803008	0.684471	miRNA
let-7a-4 (Astatotilapia burtoni)	11799	17041	13141	11845	9780	8127	11332	-0.465	0.0808318	0.684471	miRNA
let-7a-5 (Astatotilapia burtoni)	11311	16354	12496	11312	9337	7730	10841	-0.468	0.0794541	0.684471	miRNA
let-7e (Oryzias latipes)	284	593	345	232	197	246	260	-0.78	0.0652893	0.684471	miRNA
let-7f (Gadus morhua)	225	287	242	193	132	113	169	-0.756	0.0804559	0.684471	miRNA
let-7g-1 (Astatotilapia burtoni)	19116	26959	20227	20703	13871	11591	17729	-0.489	0.0788067	0.684471	miRNA
let-7g-2 (Astatotilapia burtoni)	19119	26963	20227	20712	13878	11593	17724	-0.489	0.0783149	0.684471	miRNA
let-7h (Astatotilapia burtoni)	8060	10417	8120	8096	6261	4458	6357	-0.52	0.0728903	0.684471	miRNA
mir-129a (Petromyzon marinus)	0	0	0	0	5	0	5	4.091	0.0791486	0.684471	miRNA
mir-145 (Gadus morhua)	1369	2138	1575	1534	2435	4888	1985	0.724	0.0817355	0.684471	miRNA
mir-205-1 (Gadus morhua)	2276	2760	2055	2833	3914	3207	3771	0.518	0.0828033	0.684471	miRNA
mir-205-2 (Gadus morhua)	2278	2762	2060	2832	3912	3205	3770	0.516	0.083927	0.684471	miRNA
mir-205a (Petromyzon marinus)	46	44	44	102	93	45	71	0.75	0.0614214	0.684471	miRNA
mir-212-1 (Gadus morhua)	2578	5554	2716	2813	1674	2086	2242	-0.686	0.0690215	0.684471	miRNA
mir-217 (Gorilla gorilla)	57	47	33	28	37	193	95	0.981	0.0785765	0.684471	miRNA
mir-29c (Astatotilapia burtoni)	38	70	62	40	122	77	146	0.734	0.083665	0.684471	miRNA
mir-30e-2 (Gadus morhua)	29	15	25	40	37	51	33	0.765	0.0648195	0.684471	miRNA
mir-365 (Gadus morhua)	34	42	29	47	65	53	60	0.666	0.0723777	0.684471	miRNA
mir-9-1 (Astatotilapia burtoni)	20168	24654	17722	15977	12039	13771	15227	-0.561	0.0766368	0.684471	miRNA
mir-9-2 (Astatotilapia burtoni)	20161	24657	17724	15979	12039	13771	15226	-0.561	0.0766997	0.684471	miRNA
mir-9-3 (Astatotilapia burtoni)	20163	24660	17724	15994	12033	13775	15231	-0.56	0.0768439	0.684471	miRNA
mir-9-4 (Astatotilapia burtoni)	20163	24647	17716	15984	12039	13766	15229	-0.56	0.077005	0.684471	miRNA
mir-9-5 (Astatotilapia burtoni)	20165	24649	17734	15993	12036	13774	15231	-0.56	0.0770388	0.684471	miRNA
mir-9-6 (Astatotilapia burtoni)	20176	24667	17739	15998	12053	13781	15234	-0.56	0.0771436	0.684471	miRNA
mir-9-7 (Astatotilapia burtoni)	20160	24647	17729	15981	12033	13771	15233	-0.56	0.0765199	0.684471	miRNA
mir-338-1 (Oryzias latipes)	216	215	216	547	383	213	406	0.791	0.0850454	0.685971	miRNA
ENSGACT00000028937.1 (Gasterosteus_aculeatus.BROADS1.ncrna)	336	517	476	827	1292	790	1046	1.132	0.0878085	0.689226	miRNA
ENSGACT00000028950.1 (Gasterosteus_aculeatus.BROADS1.ncrna)	343	524	478	829	1299	790	1051	1.12	0.088266	0.689226	miRNA
let-7a-1 (Oryzias latipes)	6376	8916	8011	5710	5520	5471	6265	-0.453	0.0871884	0.689226	miRNA
mir-194c (Salmo salar)	29	31	21	33	70	59	18	0.739	0.0908045	0.701584	miRNA
ENSGACT00000029045.1 (Gasterosteus_aculeatus.BROADS1.ncrna)	63	99	67	152	134	82	122	0.666	0.0929719	0.703519	miRNA
mir-181c (Ictalurus punctatus)	0	11	0	36	9	14	18	2.5	0.092089	0.703519	miRNA
mir-155 (Ictalurus punctatus)	15	32	8	0	10	12	8	-1.216	0.0943072	0.706342	miRNA
ENSGACT00000028938.1 (Gasterosteus_aculeatus.BROADS1.ncrna)	350	534	491	833	1303	792	1041	1.088	0.0971737	0.715471	miRNA
ENSGACT00000029627.1 (Gasterosteus_aculeatus.BROADS1.ncrna)	175	319	278	570	1029	355	440	1.193	0.0983361	0.715471	miRNA
ENSGACT00000029697.1 (Gasterosteus_aculeatus.BROADS1.ncrna)	175	322	276	569	1038	350	449	1.198	0.0984504	0.715471	miRNA
ENSGACT00000028954.1 (Gasterosteus_aculeatus.BROADS1.ncrna)	347	528	494	830	1301	787	1028	1.085	0.0996107	0.716807	miRNA
ENSGACT00000028936.1 (Gasterosteus_aculeatus.BROADS1.ncrna)	357	520	503	838	1302	778	1046	1.077	0.101975	0.720738	miRNA
ENSGACT00000028953.1 (Gasterosteus_aculeatus.BROADS1.ncrna)	345	521	498	814	1275	779	1037	1.074	0.103026	0.720738	miRNA
ENSGACT00000029549.1 (Gasterosteus_aculeatus.BROADS1.ncrna)	171	326	289	574	1043	345	451	1.178	0.104085	0.720738	miRNA
ENSGACT00000029589.1 (Gasterosteus_aculeatus.BROADS1.ncrna)	175	317	279	563	1016	341	452	1.179	0.103978	0.720738	miRNA
mir-462 (Danio rerio)	1227	1895	1256	714	941	1234	1190	-0.507	0.107537	0.737686	miRNA
mir-462 (Astatotilapia burtoni)	1624	3090	1715	1159	1249	1722	1770	-0.515	0.110702	0.75236	miRNA
let-7g (Oryzias latipes)	4174	6338	4842	3980	3421	3472	4029	-0.466	0.114562	0.771457	miRNA
mir-218b (Petromyzon marinus)	40	55	33	40	62	135	34	0.72	0.115637	0.771617	miRNA
ENSGACT00000029004.1 (Gasterosteus_aculeatus.BROADS1.ncrna)	0	5	0	12	5	8	12	2.496	0.11988	0.785641	miRNA
mir-2184 (Danio rerio)	174	226	152	117	154	101	124	-0.586	0.119804	0.785641	miRNA
mir-184-1 (Gadus morhua)	42	83	51	130	63	64	91	0.568	0.121666	0.790289	miRNA
mir-365-1 (Ictalurus punctatus)	0	5	3	9	8	12	11	1.905	0.123951	0.79807	miRNA
mir-194 (Gorilla gorilla)	30	38	24	10	68	107	29	0.847	0.126638	0.808284	miRNA
mir-1 (Paralichthys olivaceus)	34	47	53	62	77	46	74	0.496	0.13714	0.813049	miRNA
mir-135c (Astatotilapia burtoni)	42	61	76	46	45	41	27	-0.603	0.137347	0.813049	miRNA
mir-155 (Astatotilapia burtoni)	151	220	145	63	115	97	131	-0.771	0.129848	0.813049	miRNA
mir-184-2 (Gadus morhua)	10	22	22	41	24	23	32	0.716	0.130881	0.813049	miRNA
mir-194 (Petromyzon marinus)	253	395	298	195	576	1109	256	0.822	0.129171	0.813049	miRNA
mir-221-3 (Ictalurus punctatus)	8583	14347	13451	9142	9209	8437	10185	-0.407	0.13214	0.813049	miRNA
mir-365-2 (Ictalurus punctatus)	0	6	3	9	9	14	11	1.865	0.136898	0.813049	miRNA
mir-459 (Oryzias latipes)	334	428	323	389	1186	608	285	0.763	0.132932	0.813049	miRNA
mir-731 (Astatotilapia burtoni)	553	832	510	361	428	413	587	-0.505	0.137354	0.813049	miRNA
let-7a-2 (Danio rerio)	14	27	27	14	19	15	9	-0.671	0.140553	0.825329	miRNA
mir-455 (Gadus morhua)	62	54	59	76	166	54	94	0.676	0.1423	0.828952	miRNA
mir-20b (Astatotilapia burtoni)	53	93	73	72	96	165	91	0.566	0.143841	0.831335	miRNA
mir-455-1 (Astatotilapia burtoni)	16072	13547	18033	33368	22568	13747	20300	0.44	0.146402	0.839521	miRNA
mir-10d (Tetraodon nigroviridis)	142	130	81	100	172	227	288	0.718	0.148846	0.840405	miRNA
mir-34b (Danio rerio)	13	14	11	6	8	0	7	-1.315	0.148802	0.840405	miRNA
mir-23a-3 (Danio rerio)	10	18	24	13	11	9	7	-0.807	0.15047	0.843089	miRNA
mir-1388 (Oryzias latipes)	101	110	53	45	58	65	68	-0.581	0.156334	0.869314	miRNA
ENSGACT00000029035.1 (Gasterosteus_aculeatus.BROADS1.ncrna)	148	180	88	77	102	101	97	-0.555	0.162796	0.898251	miRNA
mir-206 (Salmo salar)	8	24	9	20	35	26	33	1.085	0.163986	0.898251	miRNA
mir-16a (Gadus morhua)	879	1155	955	1196	1464	1604	1054	0.418	0.166599	0.905807	miRNA
ENSGACT00000028949.1 (Gasterosteus_aculeatus.BROADS1.ncrna)	76	115	76	153	285	61	150	0.829	0.171991	0.921473	miRNA
mir-146 (Astatotilapia burtoni)	145130	153067	81699	91849	101175	70983	121027	-0.425	0.171506	0.921473	miRNA
let-7c (Astatotilapia burtoni)	7429	9618	7938	7143	6578	6163	6500	-0.352	0.173305	0.921781	miRNA
mir-1388 (Astatotilapia burtoni)	1672	1615	908	749	1008	1011	1402	-0.448	0.176365	0.930578	miRNA
mir-146b (Salmo salar)	25	28	13	10	16	7	23	-0.683	0.18003	0.930578	miRNA
mir-1788 (Danio rerio)	7	16	16	15	31	35	12	0.855	0.179233	0.930578	miRNA
mir-7a (Cyprinus carpio)	23975	26451	21768	17052	13790	13686	29888	-0.417	0.179746	0.930578	miRNA
mir-10400 (Homo sapiens)	0	8	11	11	22	8	31	1.441	0.183472	0.933797	miRNA
mir-215 (Gorilla gorilla)	1333	2927	937	1639	2905	3731	1255	0.542	0.183576	0.933797	miRNA
mir-7552-1 (Gadus morhua)	17	32	21	14	15	16	12	-0.695	0.18447	0.933797	miRNA
let-7i (Cyprinus carpio)	5153	5284	4431	3218	3793	4270	3954	-0.398	0.191781	0.951131	miRNA
mir-2187b (Astatotilapia burtoni)	58	75	28	33	51	17	47	-0.559	0.189581	0.951131	miRNA
mir-338-3 (Danio rerio)	269	284	242	492	394	262	439	0.54	0.191035	0.951131	miRNA
ENSGACT00000028935.1 (Gasterosteus_aculeatus.BROADS1.ncrna)	40	91	52	91	127	73	91	0.653	0.219052	0.962882	miRNA
ENSGACT00000028946.1 (Gasterosteus_aculeatus.BROADS1.ncrna)	0	0	7	0	0	16	49	2.576	0.278163	0.962882	miRNA
ENSGACT00000028970.1 (Gasterosteus_aculeatus.BROADS1.ncrna)	969	954	935	1064	1062	1439	1380	0.353	0.260631	0.962882	miRNA
ENSGACT00000029021.1 (Gasterosteus_aculeatus.BROADS1.ncrna)	4301	3769	3686	6635	6516	3413	4488	0.375	0.244472	0.962882	miRNA
ENSGACT00000029090.1 (Gasterosteus_aculeatus.BROADS1.ncrna)	0	0	7	16	5	12	10	2.045	0.245476	0.962882	miRNA
ENSGACT00000029518.1 (Gasterosteus_aculeatus.BROADS1.ncrna)	639	859	697	1090	1519	546	1589	0.647	0.216116	0.962882	miRNA
ENSGACT00000029563.1 (Gasterosteus_aculeatus.BROADS1.ncrna)	646	855	702	1084	1531	538	1587	0.639	0.226404	0.962882	miRNA
ENSGACT00000029608.1 (Gasterosteus_aculeatus.BROADS1.ncrna)	644	852	699	1084	1526	533	1606	0.646	0.222248	0.962882	miRNA
ENSGACT00000029628.1 (Gasterosteus_aculeatus.BROADS1.ncrna)	646	855	702	1092	1515	550	1596	0.643	0.221414	0.962882	miRNA
ENSGACT00000029647.1 (Gasterosteus_aculeatus.BROADS1.ncrna)	578	759	612	955	1370	469	1427	0.648	0.234202	0.962882	miRNA
ENSGACT00000029667.1 (Gasterosteus_aculeatus.BROADS1.ncrna)	6178	7125	4095	8846	12614	3391	11262	0.59	0.254374	0.962882	miRNA
ENSGACT00000029681.1 (Gasterosteus_aculeatus.BROADS1.ncrna)	631	861	706	1089	1530	544	1598	0.65	0.219791	0.962882	miRNA
let-7i (Astatotilapia burtoni)	63377	68741	48435	62522	44543	41332	49406	-0.306	0.279372	0.962882	miRNA
mir-100-1 (Astatotilapia burtoni)	84624	143329	76781	106295	70479	58564	97959	-0.289	0.231142	0.962882	miRNA
mir-100-2 (Astatotilapia burtoni)	78336	131836	71465	98714	65542	54706	91793	-0.277	0.25348	0.962882	miRNA
mir-100a-1 (Salmo salar)	772	1002	540	743	561	469	618	-0.377	0.233434	0.962882	miRNA
mir-10545 (Astatotilapia burtoni)	50	97	52	28	63	58	50	-0.396	0.259051	0.962882	miRNA
mir-106b (Salmo salar)	5	18	6	30	27	24	5	1.216	0.202416	0.962882	miRNA
mir-10d (Danio rerio)	5762	6157	4226	4313	6609	9184	9119	0.434	0.228008	0.962882	miRNA
mir-122 (Astatotilapia burtoni)	40659	31808	29633	10370	4363	33993	25403	-0.874	0.217656	0.962882	miRNA
mir-122 (Ictalurus punctatus)	14949	10171	9204	3722	1354	11713	9561	-0.804	0.268787	0.962882	miRNA
mir-126 (Astatotilapia burtoni)	733	1503	766	647	801	857	603	-0.424	0.219924	0.962882	miRNA
mir-130b (Homo sapiens)	2535	2920	2364	3123	1936	849	2279	-0.398	0.279468	0.962882	miRNA
mir-135a-1 (Oryzias latipes)	31	37	56	21	48	28	27	-0.456	0.282456	0.962882	miRNA
mir-135a-2 (Oryzias latipes)	32	35	55	21	48	27	26	-0.46	0.283321	0.962882	miRNA
mir-135a (Astatotilapia burtoni)	2243	4237	3666	2674	1464	2671	3433	-0.404	0.259699	0.962882	miRNA
mir-135a (Gadus morhua)	138	134	197	167	131	69	81	-0.537	0.282763	0.962882	miRNA
mir-135a (Tetraodon nigroviridis)	1749	1749	2116	1878	1565	1027	1145	-0.461	0.195795	0.962882	miRNA
mir-135d (Astatotilapia burtoni)	3193	4063	2897	3673	3597	1327	1470	-0.454	0.276471	0.962882	miRNA
mir-138 (Cyprinus carpio)	157	122	226	101	197	88	97	-0.55	0.21829	0.962882	miRNA
mir-139 (Oryzias latipes)	550	649	871	582	605	424	596	-0.371	0.275457	0.962882	miRNA
mir-142-2 (Astatotilapia burtoni)	241	216	127	105	193	77	119	-0.7	0.290654	0.962882	miRNA
mir-142 (Oryzias latipes)	233	286	185	142	174	137	189	-0.567	0.291663	0.962882	miRNA
mir-146 (Gadus morhua)	1341	1373	866	1016	1816	1604	1882	0.384	0.267575	0.962882	miRNA
mir-146a (Oryzias latipes)	648	723	518	672	955	837	958	0.422	0.222166	0.962882	miRNA
mir-155 (Danio rerio)	45	81	49	17	46	41	61	-0.502	0.247263	0.962882	miRNA
mir-187 (Gadus morhua)	195	220	178	189	133	68	158	-0.574	0.25656	0.962882	miRNA
mir-192 (Petromyzon marinus)	89	183	69	108	177	277	75	0.567	0.270392	0.962882	miRNA
mir-194a (Astatotilapia burtoni)	22309	37064	28581	20455	49880	60750	20965	0.412	0.269729	0.962882	miRNA
mir-199a-2 (Oryzias latipes)	613	657	555	771	1046	621	769	0.363	0.28666	0.962882	miRNA
mir-199b (Petromyzon marinus)	148	120	111	156	257	121	215	0.507	0.220439	0.962882	miRNA
mir-203b (Salmo salar)	181	245	184	424	367	140	370	0.636	0.20334	0.962882	miRNA
mir-205a-2 (Salmo salar)	3	5	2	8	9	10	5	1.259	0.282593	0.962882	miRNA
mir-21-1 (Gadus morhua)	36962	50512	45399	33030	36367	36150	44038	-0.264	0.267388	0.962882	miRNA
mir-21-2 (Gadus morhua)	36970	50511	45404	33033	36376	36152	44040	-0.264	0.267017	0.962882	miRNA
mir-214-1 (Salmo salar)	2093	1917	2059	3075	3425	1548	2462	0.319	0.291985	0.962882	miRNA
mir-214-2 (Salmo salar)	2095	1914	2056	3074	3420	1547	2462	0.319	0.292382	0.962882	miRNA
mir-214-3 (Salmo salar)	2088	1914	2050	3075	3420	1543	2460	0.322	0.287902	0.962882	miRNA
mir-217 (Cyprinus carpio)	25314	13804	19619	33468	12119	32763	31440	0.438	0.261437	0.962882	miRNA
mir-2188 (Danio rerio)	254	665	298	196	402	306	232	-0.47	0.280188	0.962882	miRNA
mir-218a-1 (Danio rerio)	406	310	390	617	700	430	418	0.5	0.206435	0.962882	miRNA
mir-221 (Danio rerio)	9	12	0	14	9	13	26	1.146	0.264108	0.962882	miRNA
mir-25 (Mus musculus)	65	64	67	41	50	37	69	-0.456	0.217329	0.962882	miRNA
mir-26a-1 (Astatotilapia burtoni)	46865	54304	57842	53032	47372	33872	44038	-0.289	0.240175	0.962882	miRNA
mir-26a-2 (Astatotilapia burtoni)	46595	53810	57530	52716	46939	33530	43766	-0.29	0.238548	0.962882	miRNA
mir-26a-3 (Astatotilapia burtoni)	46501	53689	57419	52628	46838	33473	43677	-0.29	0.23959	0.962882	miRNA
mir-26a-4 (Astatotilapia burtoni)	47115	54640	58133	53304	47637	34067	44322	-0.288	0.240567	0.962882	miRNA
mir-30a (Gadus morhua)	9962	13551	9434	14430	10870	13885	15383	0.308	0.265156	0.962882	miRNA
mir-30b (Gadus morhua)	14285	16245	16659	20196	20805	18491	19693	0.302	0.252406	0.962882	miRNA
mir-30d (Petromyzon marinus)	28	55	22	93	39	32	38	0.542	0.212563	0.962882	miRNA
mir-34 (Astatotilapia burtoni)	367	478	379	357	522	1126	302	0.547	0.269461	0.962882	miRNA
mir-3618 (Mus musculus)	280	303	189	593	414	240	354	0.608	0.198845	0.962882	miRNA
mir-3966 (Mus musculus)	223	480	202	586	330	323	479	0.531	0.231485	0.962882	miRNA
mir-455 (Oryzias latipes)	693	689	793	1218	1166	658	871	0.382	0.251813	0.962882	miRNA
mir-459 (Gadus morhua)	683	639	655	895	1925	721	500	0.572	0.238379	0.962882	miRNA
mir-489-2 (Salmo salar)	61	75	45	68	93	98	55	0.388	0.292538	0.962882	miRNA
mir-499a (Homo sapiens)	23	41	45	91	56	20	39	0.465	0.263851	0.962882	miRNA
mir-7 (Oryzias latipes)	5588	7051	5823	3669	3552	5141	7086	-0.36	0.288299	0.962882	miRNA
mir-724 (Cyprinus carpio)	203	237	223	128	157	181	134	-0.568	0.215925	0.962882	miRNA
mir-734 (Salmo salar)	265	438	339	393	89	195	231	-0.615	0.25162	0.962882	miRNA
mir-737 (Danio rerio)	112	167	144	128	92	73	113	-0.498	0.19757	0.962882	miRNA
mir-7552-2 (Gadus morhua)	16	30	19	13	15	15	12	-0.64	0.252609	0.962882	miRNA
mir-7b (Danio rerio)	13	15	5	0	6	0	6	-1.89	0.203769	0.962882	miRNA
mir-8159 (Salmo salar)	32750	21327	8539	18993	16735	37780	44800	0.477	0.272236	0.962882	miRNA
mir-99 (Gadus morhua)	15	12	23	8	17	7	5	-0.902	0.267397	0.962882	miRNA
ENSGACT00000028058.1 (Gasterosteus_aculeatus.BROADS1.ncrna)	12805	13155	12123	11301	3849	9977	15305	-0.362	0.33568	0.968177	miRNA
ENSGACT00000028308.1 (Gasterosteus_aculeatus.BROADS1.ncrna)	28	28	11	54	16	46	30	0.721	0.348426	0.968177	miRNA
ENSGACT00000029508.1 (Gasterosteus_aculeatus.BROADS1.ncrna)	74	128	79	127	174	60	185	0.512	0.387849	0.968177	miRNA
ENSGACT00000029666.1 (Gasterosteus_aculeatus.BROADS1.ncrna)	66	117	74	113	171	48	190	0.569	0.362311	0.968177	miRNA
ENSGACT00000029669.1 (Gasterosteus_aculeatus.BROADS1.ncrna)	66	125	74	115	174	54	192	0.568	0.348587	0.968177	miRNA
let-7j (Danio rerio)	35807	38033	40387	49342	29101	22100	29529	-0.27	0.360558	0.968177	miRNA
mir-1-1 (Oryzias latipes)	0	6	0	0	16	8	6	1.986	0.332545	0.968177	miRNA
mir-10b-1 (Tetraodon nigroviridis)	13937	19279	11363	14402	18226	18237	21275	0.277	0.352268	0.968177	miRNA
mir-10b-2 (Tetraodon nigroviridis)	13920	19254	11349	14370	18194	18205	21243	0.276	0.353385	0.968177	miRNA
mir-10b (Gadus morhua)	7	18	8	5	11	58	12	1.087	0.358152	0.968177	miRNA
mir-124-2 (Danio rerio)	253	353	299	387	210	536	493	0.435	0.334751	0.968177	miRNA
mir-124-3 (Danio rerio)	253	353	298	386	208	534	491	0.43	0.340963	0.968177	miRNA
mir-124-5 (Danio rerio)	253	352	297	388	210	533	493	0.437	0.33328	0.968177	miRNA
mir-124-6 (Danio rerio)	36	37	34	41	32	46	73	0.393	0.302124	0.968177	miRNA
mir-129-2 (Gadus morhua)	0	2	4	5	6	4	5	1.231	0.375621	0.968177	miRNA
mir-130a-1 (Salmo salar)	3300	5414	3130	3989	3045	2096	4043	-0.274	0.366694	0.968177	miRNA
mir-130a-2 (Salmo salar)	3302	5422	3138	3992	3050	2099	4049	-0.275	0.366589	0.968177	miRNA
mir-133a-2 (Danio rerio)	2688	4896	3096	3431	5384	3638	4668	0.264	0.370259	0.968177	miRNA
mir-135b (Tetraodon nigroviridis)	369	608	450	459	299	370	348	-0.362	0.355546	0.968177	miRNA
mir-139 (Homo sapiens)	16	22	20	14	15	5	20	-0.562	0.305393	0.968177	miRNA
mir-142-1 (Astatotilapia burtoni)	241	215	128	106	194	80	119	-0.684	0.299253	0.968177	miRNA
mir-143 (Mus musculus)	487	618	504	263	845	1156	597	0.434	0.330232	0.968177	miRNA
mir-143 (Salmo salar)	403	364	581	337	641	913	479	0.381	0.388514	0.968177	miRNA
mir-146a (Gorilla gorilla)	41	41	34	21	43	83	59	0.414	0.344574	0.968177	miRNA
mir-181a-1 (Oryzias latipes)	2810	4709	3275	5213	3574	3126	5646	0.271	0.380882	0.968177	miRNA
mir-181a-2 (Oryzias latipes)	2812	4712	3277	5215	3576	3127	5639	0.27	0.382733	0.968177	miRNA
mir-181b-1 (Oryzias latipes)	1743	2686	2766	3337	2284	3276	2974	0.3	0.344684	0.968177	miRNA
mir-181b-2 (Oryzias latipes)	1740	2683	2761	3340	2281	3276	2972	0.302	0.341142	0.968177	miRNA
mir-182 (Oryzias latipes)	1777	2182	2151	1697	489	1714	2327	-0.409	0.302884	0.968177	miRNA
mir-18b (Astatotilapia burtoni)	782	960	1156	918	790	805	754	-0.27	0.386286	0.968177	miRNA
mir-192 (Gadus morhua)	41426	79260	36236	50143	67101	87403	39963	0.281	0.386048	0.968177	miRNA
mir-194-2 (Homo sapiens)	14	30	32	15	92	40	14	0.658	0.298814	0.968177	miRNA
mir-199-1 (Tetraodon nigroviridis)	51787	49765	42279	51039	73429	38952	77760	0.277	0.334893	0.968177	miRNA
mir-199-2 (Tetraodon nigroviridis)	51757	49714	42257	51015	73393	38919	77724	0.277	0.334397	0.968177	miRNA
mir-199-3 (Tetraodon nigroviridis)	51780	49763	42276	51043	73432	38948	77764	0.277	0.334637	0.968177	miRNA
mir-200b-1 (Salmo salar)	2450	2317	1799	3072	2772	1779	3680	0.318	0.316226	0.968177	miRNA
mir-200b-2 (Salmo salar)	2445	2318	1796	3070	2770	1781	3687	0.32	0.312254	0.968177	miRNA
mir-204 (Gorilla gorilla)	12	20	11	11	6	6	12	-0.712	0.385267	0.968177	miRNA
mir-205a-1 (Salmo salar)	4	5	3	9	10	11	6	1.151	0.302407	0.968177	miRNA
mir-20a-1 (Oryzias latipes)	228	252	264	190	375	485	281	0.421	0.372976	0.968177	miRNA
mir-20a-2 (Oryzias latipes)	228	250	263	190	377	485	280	0.428	0.365758	0.968177	miRNA
mir-21-1 (Oryzias latipes)	17889	23432	21807	22393	24720	25645	27511	0.234	0.353005	0.968177	miRNA
mir-21 (Gorilla gorilla)	7	23	24	20	32	25	30	0.56	0.347245	0.968177	miRNA
mir-210 (Astatotilapia burtoni)	1054	1861	1375	1277	1181	947	1425	-0.256	0.351858	0.968177	miRNA
mir-218b (Astatotilapia burtoni)	223	194	224	277	311	326	240	0.404	0.348541	0.968177	miRNA
mir-222a (Danio rerio)	1601	3027	1680	1542	1559	1586	2218	-0.277	0.323584	0.968177	miRNA
mir-22b (Danio rerio)	920	925	642	1435	1027	582	1131	0.29	0.369079	0.968177	miRNA
mir-23a-2 (Danio rerio)	44	65	57	39	48	52	40	-0.31	0.373899	0.968177	miRNA
mir-23b (Salmo salar)	27	19	33	19	28	10	26	-0.414	0.300736	0.968177	miRNA
mir-24b (Oryzias latipes)	416	412	291	332	360	167	305	-0.403	0.356348	0.968177	miRNA
mir-26-1 (Oryzias latipes)	1274	2127	1893	1474	1786	1479	1220	-0.249	0.377328	0.968177	miRNA
mir-26-2 (Oryzias latipes)	1272	2127	1893	1474	1782	1479	1218	-0.25	0.376418	0.968177	miRNA
mir-26-3 (Oryzias latipes)	1274	2129	1893	1477	1783	1474	1221	-0.25	0.374835	0.968177	miRNA
mir-27b-1 (Salmo salar)	123	143	167	112	101	113	129	-0.375	0.351957	0.968177	miRNA
mir-27b-2 (Salmo salar)	124	142	166	110	100	113	130	-0.378	0.348985	0.968177	miRNA
mir-30c (Danio rerio)	468	851	692	464	615	609	436	-0.326	0.363532	0.968177	miRNA
mir-30d (Astatotilapia burtoni)	2398	3625	2367	1978	4266	5019	2841	0.36	0.317448	0.968177	miRNA
mir-30g (Petromyzon marinus)	6	19	11	17	17	18	18	0.561	0.361322	0.968177	miRNA
mir-449b (Astatotilapia burtoni)	169	142	201	114	113	71	206	-0.52	0.348913	0.968177	miRNA
mir-489-1 (Salmo salar)	62	76	47	70	93	97	56	0.364	0.315716	0.968177	miRNA
mir-7147 (Astatotilapia burtoni)	90	127	93	71	85	85	79	-0.373	0.309253	0.968177	miRNA
mir-724-1 (Astatotilapia burtoni)	4513	5339	4483	3729	4126	3889	4318	-0.272	0.385344	0.968177	miRNA
mir-724-2 (Astatotilapia burtoni)	4516	5334	4482	3732	4129	3889	4330	-0.27	0.389117	0.968177	miRNA
mir-731 (Danio rerio)	80	96	97	67	87	46	82	-0.412	0.304526	0.968177	miRNA
mir-7a-1 (Salmo salar)	123	145	119	84	64	91	167	-0.379	0.383435	0.968177	miRNA
mir-7b (Gadus morhua)	20	31	16	14	6	0	26	-1.01	0.363179	0.968177	miRNA
mir-7c (Gadus morhua)	0	18	0	5	6	43	7	1.606	0.314837	0.968177	miRNA
mir-9985 (Homo sapiens)	28	29	39	22	64	49	47	0.468	0.388941	0.968177	miRNA
mir-99b (Astatotilapia burtoni)	33634	34109	27193	42096	24604	12199	25685	-0.323	0.328749	0.968177	miRNA
mir-9a-1 (Oryzias latipes)	20781	24851	17173	19619	13512	17382	17479	-0.308	0.342806	0.968177	miRNA
mir-9b-1 (Oryzias latipes)	20786	24857	17191	19618	13517	17386	17477	-0.309	0.342139	0.968177	miRNA
mir-9b-2 (Oryzias latipes)	20782	24841	17178	19611	13503	17384	17478	-0.308	0.342034	0.968177	miRNA
mir-216a (Tetraodon nigroviridis)	44	26	63	97	33	38	80	0.397	0.391813	0.971591	miRNA
ENSGACT00000029676.1 (Gasterosteus_aculeatus.BROADS1.ncrna)	5	0	5	7	11	5	7	1.012	0.397113	0.97173	miRNA
mir-122 (Danio rerio)	80	60	39	28	8	68	52	-0.608	0.401868	0.97173	miRNA
mir-129-1 (Gadus morhua)	0	3	4	5	7	4	6	1.172	0.393414	0.97173	miRNA
mir-138 (Oryzias latipes)	97	71	151	81	110	83	73	-0.355	0.40246	0.97173	miRNA
mir-140 (Gadus morhua)	5997	4151	6525	8990	8414	4909	6107	0.284	0.400902	0.97173	miRNA
mir-145 (Astatotilapia burtoni)	184	335	259	192	319	630	214	0.439	0.395208	0.97173	miRNA
mir-204 (Petromyzon marinus)	52	70	64	63	19	41	72	-0.374	0.40243	0.97173	miRNA
mir-96 (Gorilla gorilla)	471	372	549	398	221	417	444	-0.371	0.400126	0.97173	miRNA
mir-200b (Danio rerio)	344	408	395	451	527	373	628	0.33	0.406292	0.977764	miRNA
ENSGACT00000027991.1 (Gasterosteus_aculeatus.BROADS1.ncrna)	140	187	167	170	155	148	170	-0.054	0.89999	0.978441	miRNA
ENSGACT00000027998.1 (Gasterosteus_aculeatus.BROADS1.ncrna)	6	8	25	9	11	13	13	-0.232	0.795982	0.978441	miRNA
ENSGACT00000027999.1 (Gasterosteus_aculeatus.BROADS1.ncrna)	63	55	31	39	57	75	56	0.185	0.610842	0.978441	miRNA
ENSGACT00000028044.1 (Gasterosteus_aculeatus.BROADS1.ncrna)	331	410	303	312	303	260	486	-0.065	0.871315	0.978441	miRNA
ENSGACT00000028083.1 (Gasterosteus_aculeatus.BROADS1.ncrna)	121	233	113	89	185	251	140	0.145	0.775064	0.978441	miRNA
ENSGACT00000028093.1 (Gasterosteus_aculeatus.BROADS1.ncrna)	7	7	5	13	0	0	6	-0.465	0.80271	0.978441	miRNA
ENSGACT00000028125.1 (Gasterosteus_aculeatus.BROADS1.ncrna)	16	33	16	14	7	19	18	-0.54	0.472908	0.978441	miRNA
ENSGACT00000028134.1 (Gasterosteus_aculeatus.BROADS1.ncrna)	12	25	5	17	18	16	26	0.486	0.547022	0.978441	miRNA
ENSGACT00000028145.1 (Gasterosteus_aculeatus.BROADS1.ncrna)	63	81	112	82	113	106	117	0.257	0.507942	0.978441	miRNA
ENSGACT00000028206.1 (Gasterosteus_aculeatus.BROADS1.ncrna)	9	0	0	7	0	6	8	0.655	0.758881	0.978441	miRNA
ENSGACT00000028211.1 (Gasterosteus_aculeatus.BROADS1.ncrna)	5	12	5	7	0	0	6	-1.155	0.4826	0.978441	miRNA
ENSGACT00000028221.1 (Gasterosteus_aculeatus.BROADS1.ncrna)	79	62	32	63	97	37	102	0.315	0.471912	0.978441	miRNA
ENSGACT00000028284.1 (Gasterosteus_aculeatus.BROADS1.ncrna)	46	65	40	51	53	49	21	-0.196	0.659319	0.978441	miRNA
ENSGACT00000028307.1 (Gasterosteus_aculeatus.BROADS1.ncrna)	37	45	69	50	54	49	31	-0.158	0.653262	0.978441	miRNA
ENSGACT00000028311.1 (Gasterosteus_aculeatus.BROADS1.ncrna)	8	8	22	15	18	17	14	0.278	0.756108	0.978441	miRNA
ENSGACT00000028314.1 (Gasterosteus_aculeatus.BROADS1.ncrna)	106	95	104	136	130	73	120	0.119	0.756218	0.978441	miRNA
ENSGACT00000028323.1 (Gasterosteus_aculeatus.BROADS1.ncrna)	25	23	8	0	12	27	29	-0.129	0.897799	0.978441	miRNA
ENSGACT00000028332.1 (Gasterosteus_aculeatus.BROADS1.ncrna)	1185	1886	1408	1234	1314	1074	1718	-0.179	0.507321	0.978441	miRNA
ENSGACT00000028929.1 (Gasterosteus_aculeatus.BROADS1.ncrna)	0	7	6	0	0	7	0	-1.052	0.668579	0.978441	miRNA
ENSGACT00000028944.1 (Gasterosteus_aculeatus.BROADS1.ncrna)	427	429	465	462	403	266	344	-0.301	0.419782	0.978441	miRNA
ENSGACT00000028957.1 (Gasterosteus_aculeatus.BROADS1.ncrna)	304	411	139	279	172	195	380	-0.155	0.740571	0.978441	miRNA
ENSGACT00000028983.1 (Gasterosteus_aculeatus.BROADS1.ncrna)	2	3	0	0	3	0	7	0.501	0.795327	0.978441	miRNA
ENSGACT00000028987.1 (Gasterosteus_aculeatus.BROADS1.ncrna)	7	8	6	6	10	8	0	-0.204	0.85919	0.978441	miRNA
ENSGACT00000028989.1 (Gasterosteus_aculeatus.BROADS1.ncrna)	8	5	16	20	17	5	20	0.566	0.533053	0.978441	miRNA
ENSGACT00000028999.1 (Gasterosteus_aculeatus.BROADS1.ncrna)	8	7	6	0	0	5	6	-1.315	0.449219	0.978441	miRNA
ENSGACT00000029042.1 (Gasterosteus_aculeatus.BROADS1.ncrna)	53	168	44	62	62	100	71	-0.177	0.712384	0.978441	miRNA
ENSGACT00000029051.1 (Gasterosteus_aculeatus.BROADS1.ncrna)	0	27	6	6	18	6	16	0.148	0.895994	0.978441	miRNA
ENSGACT00000029074.1 (Gasterosteus_aculeatus.BROADS1.ncrna)	8	14	16	8	5	14	0	-0.839	0.519091	0.978441	miRNA
ENSGACT00000029107.1 (Gasterosteus_aculeatus.BROADS1.ncrna)	55	98	73	110	59	63	83	0.057	0.885528	0.978441	miRNA
ENSGACT00000029111.1 (Gasterosteus_aculeatus.BROADS1.ncrna)	7	8	7	5	6	5	0	-0.845	0.529673	0.978441	miRNA
ENSGACT00000029268.1 (Gasterosteus_aculeatus.BROADS1.ncrna)	14	9	8	7	11	10	10	-0.163	0.874183	0.978441	miRNA
ENSGACT00000029420.1 (Gasterosteus_aculeatus.BROADS1.ncrna)	0	5	5	0	0	0	5	-1.383	0.558774	0.978441	miRNA
ENSGACT00000029489.1 (Gasterosteus_aculeatus.BROADS1.ncrna)	41	75	69	93	109	48	94	0.447	0.417622	0.978441	miRNA
ENSGACT00000029550.1 (Gasterosteus_aculeatus.BROADS1.ncrna)	206	370	229	350	482	184	482	0.456	0.432539	0.978441	miRNA
ENSGACT00000029658.1 (Gasterosteus_aculeatus.BROADS1.ncrna)	69	127	78	114	166	52	178	0.45	0.447399	0.978441	miRNA
ENSGACT00000029679.1 (Gasterosteus_aculeatus.BROADS1.ncrna)	208	373	231	348	484	173	487	0.436	0.460916	0.978441	miRNA
let-7a-2 (Oryzias latipes)	21	45	39	51	32	31	40	0.127	0.720253	0.978441	miRNA
let-7a-2 (Petromyzon marinus)	12	15	15	12	9	11	12	-0.366	0.623163	0.978441	miRNA
let-7a-3 (Oryzias latipes)	21	45	39	49	31	31	39	0.09	0.798885	0.978441	miRNA
let-7a-4 (Danio rerio)	0	7	0	3	6	4	0	0.639	0.737119	0.978441	miRNA
let-7c (Oryzias latipes)	983	1207	1098	1120	986	862	974	-0.178	0.5195	0.978441	miRNA
let-7d-1 (Astatotilapia burtoni)	19778	25413	22427	23983	18961	19435	20431	-0.14	0.54992	0.978441	miRNA
let-7d-1 (Danio rerio)	63	69	61	67	62	48	76	-0.061	0.869649	0.978441	miRNA
let-7d-2 (Astatotilapia burtoni)	19759	25402	22425	23975	18963	19425	20433	-0.14	0.550766	0.978441	miRNA
let-7d (Petromyzon marinus)	13	17	29	23	8	10	21	-0.393	0.438075	0.978441	miRNA
let-7e (Homo sapiens)	7	10	14	10	8	5	10	-0.365	0.576414	0.978441	miRNA
let-7f-2 (Homo sapiens)	10	13	10	10	0	9	10	-0.59	0.677517	0.978441	miRNA
let-7f (Salmo salar)	10	7	5	0	5	15	0	-0.47	0.740347	0.978441	miRNA
let-7g (Gorilla gorilla)	11	15	20	23	11	0	7	-0.639	0.442738	0.978441	miRNA
let-7g (Homo sapiens)	53	94	67	92	44	44	57	-0.273	0.471647	0.978441	miRNA
let-7i-1 (Gadus morhua)	14	18	10	8	13	10	11	-0.419	0.518652	0.978441	miRNA
let-7i-2 (Gadus morhua)	13	17	9	7	13	10	11	-0.345	0.610787	0.978441	miRNA
let-7j (Hippoglossus hippoglossus)	7	5	14	13	20	6	10	0.401	0.720749	0.978441	miRNA
let-7j (Mus musculus)	218	201	184	209	189	178	159	-0.158	0.725461	0.978441	miRNA
let-7j (Salmo salar)	11	9	5	6	0	6	8	-0.739	0.581824	0.978441	miRNA
let-7j (Tetraodon nigroviridis)	21	16	27	33	16	8	11	-0.391	0.567695	0.978441	miRNA
mir-100-1 (Oryzias latipes)	1067	1628	1154	1160	1682	1188	2194	0.255	0.431344	0.978441	miRNA
mir-100-2 (Oryzias latipes)	1066	1628	1154	1160	1685	1188	2192	0.255	0.431312	0.978441	miRNA
mir-100 (Cyprinus carpio)	25120	35948	21291	20931	24318	21679	31713	-0.165	0.543142	0.978441	miRNA
mir-100b (Gadus morhua)	174	265	181	240	167	108	225	-0.184	0.655653	0.978441	miRNA
mir-101b-1 (Salmo salar)	8	8	12	4	13	22	15	0.511	0.525121	0.978441	miRNA
mir-101b-2 (Salmo salar)	8	8	13	4	13	25	17	0.588	0.459214	0.978441	miRNA
mir-101b (Oryzias latipes)	112	115	130	95	146	133	147	0.095	0.807592	0.978441	miRNA
mir-10544 (Gadus morhua)	22	10	14	20	13	7	13	-0.286	0.65275	0.978441	miRNA
mir-10545 (Gadus morhua)	15	29	9	12	15	16	10	-0.363	0.690137	0.978441	miRNA
mir-10551 (Astatotilapia burtoni)	8	18	16	15	18	8	8	-0.202	0.823427	0.978441	miRNA
mir-106 (Astatotilapia burtoni)	1349	2382	1914	1441	1611	1711	1635	-0.232	0.414153	0.978441	miRNA
mir-106a-1 (Salmo salar)	260	278	281	270	350	311	230	0.067	0.871396	0.978441	miRNA
mir-106a-2 (Salmo salar)	259	279	281	271	349	310	229	0.065	0.875375	0.978441	miRNA
mir-106a (Homo sapiens)	8	41	0	33	23	22	24	0.761	0.450339	0.978441	miRNA
mir-106a (Oryzias latipes)	160	232	172	156	252	313	184	0.284	0.549454	0.978441	miRNA
mir-10a-1 (Astatotilapia burtoni)	23417	26638	17121	17417	20958	20933	23771	-0.122	0.665086	0.978441	miRNA
mir-10a-2 (Astatotilapia burtoni)	23425	26643	17125	17421	20966	20940	23781	-0.122	0.665882	0.978441	miRNA
mir-10a (Danio rerio)	741	696	559	359	797	856	550	-0.063	0.878887	0.978441	miRNA
mir-10a (Gorilla gorilla)	1163	1284	1128	791	1616	1812	1103	0.157	0.650831	0.978441	miRNA
mir-10b (Astatotilapia burtoni)	25176	24661	15735	15482	25395	32957	30496	0.247	0.473583	0.978441	miRNA
mir-10b (Oryzias latipes)	122	194	73	125	142	165	185	0.271	0.534554	0.978441	miRNA
mir-10c (Astatotilapia burtoni)	8888	8337	7215	5576	11240	13422	9070	0.261	0.477705	0.978441	miRNA
mir-10c (Cyprinus carpio)	11948	11954	10281	9094	14063	14894	12188	0.124	0.713797	0.978441	miRNA
mir-10c (Tetraodon nigroviridis)	5	5	6	5	10	5	5	0.18	0.885014	0.978441	miRNA
mir-10d-1 (Salmo salar)	51	70	49	52	67	51	70	0.064	0.850429	0.978441	miRNA
mir-10d-2 (Salmo salar)	50	69	49	50	66	49	69	0.044	0.896148	0.978441	miRNA
mir-10d (Astatotilapia burtoni)	498	457	394	238	549	552	373	-0.085	0.842628	0.978441	miRNA
mir-11213 (Gadus morhua)	740	628	447	572	645	541	1014	0.147	0.690865	0.978441	miRNA
mir-122 (Tetraodon nigroviridis)	11	13	8	0	0	20	0	-0.915	0.658547	0.978441	miRNA
mir-124-1 (Oryzias latipes)	8	9	6	9	6	19	13	0.62	0.433939	0.978441	miRNA
mir-124-3 (Oryzias latipes)	8	10	6	9	7	19	13	0.594	0.429618	0.978441	miRNA
mir-124-4 (Danio rerio)	1917	2098	2013	2399	561	1810	2099	-0.247	0.527381	0.978441	miRNA
mir-125 (Petromyzon marinus)	0	11	6	11	9	6	8	0.628	0.670484	0.978441	miRNA
mir-125a-1 (Gadus morhua)	1258	1557	1732	2025	1697	1110	1915	0.108	0.720542	0.978441	miRNA
mir-125a-1 (Salmo salar)	65	64	54	76	75	40	94	0.172	0.641715	0.978441	miRNA
mir-125a-2 (Gadus morhua)	1260	1557	1735	2026	1698	1115	1918	0.108	0.718813	0.978441	miRNA
mir-125a (Oryzias latipes)	12	22	22	27	24	15	26	0.272	0.515986	0.978441	miRNA
mir-125b-1 (Astatotilapia burtoni)	11255	15440	16499	15123	14150	8529	14193	-0.189	0.506504	0.978441	miRNA
mir-125b-1 (Gorilla gorilla)	252	400	312	341	253	173	327	-0.258	0.52061	0.978441	miRNA
mir-125b-2 (Astatotilapia burtoni)	11258	15435	16499	15115	14149	8523	14180	-0.19	0.504686	0.978441	miRNA
mir-125b-2 (Salmo salar)	14	0	8	20	10	5	12	0.517	0.720212	0.978441	miRNA
mir-125b-3 (Astatotilapia burtoni)	11303	15531	16561	15147	14182	8589	14237	-0.191	0.501756	0.978441	miRNA
mir-125b-3 (Salmo salar)	3	0	10	6	0	0	0	-1.573	0.460485	0.978441	miRNA
mir-125c (Danio rerio)	89	93	106	100	94	54	109	-0.16	0.66377	0.978441	miRNA
mir-125c (Oryzias latipes)	727	1293	874	928	757	684	1034	-0.188	0.522297	0.978441	miRNA
mir-1260a (Homo sapiens)	0	5	0	9	0	0	5	1.126	0.661159	0.978441	miRNA
mir-128-1 (Salmo salar)	61	57	88	71	65	55	161	0.278	0.534687	0.978441	miRNA
mir-129-1 (Astatotilapia burtoni)	3016	2975	3306	3653	2154	2156	2963	-0.226	0.506271	0.978441	miRNA
mir-129-1 (Tetraodon nigroviridis)	381	309	466	506	319	285	408	-0.084	0.844874	0.978441	miRNA
mir-129-2 (Astatotilapia burtoni)	3020	2977	3302	3656	2158	2162	2965	-0.224	0.509621	0.978441	miRNA
mir-129-2 (Tetraodon nigroviridis)	378	306	459	502	315	280	405	-0.083	0.84728	0.978441	miRNA
mir-129-3 (Astatotilapia burtoni)	3016	2972	3298	3645	2151	2160	2961	-0.225	0.507116	0.978441	miRNA
mir-130b (Gadus morhua)	0	9	0	11	5	0	9	1.139	0.584823	0.978441	miRNA
mir-130c-1 (Danio rerio)	253	411	196	422	338	158	428	0.214	0.630059	0.978441	miRNA
mir-130c-1 (Ictalurus punctatus)	30	55	30	44	41	8	37	-0.261	0.535864	0.978441	miRNA
mir-130c-2 (Danio rerio)	249	417	194	420	336	154	429	0.208	0.642535	0.978441	miRNA
mir-130c-2 (Ictalurus punctatus)	30	53	30	44	39	8	37	-0.261	0.532836	0.978441	miRNA
mir-130d-3 (Salmo salar)	0	10	6	12	5	5	14	0.77	0.598484	0.978441	miRNA
mir-132-1 (Danio rerio)	0	10	17	14	9	0	7	-0.316	0.811688	0.978441	miRNA
mir-132-2 (Astatotilapia burtoni)	6373	5715	5464	6958	4451	4744	5133	-0.172	0.587778	0.978441	miRNA
mir-133-1 (Oryzias latipes)	864	1312	838	1120	1270	821	1209	0.124	0.676027	0.978441	miRNA
mir-133-2 (Oryzias latipes)	862	1308	838	1121	1264	814	1204	0.121	0.686013	0.978441	miRNA
mir-1338 (Salmo salar)	246	234	142	101	210	205	252	-0.134	0.780045	0.978441	miRNA
mir-133a-1 (Danio rerio)	2394	4855	2738	2492	3863	3149	3258	-0.044	0.880111	0.978441	miRNA
mir-133a-1 (Mus musculus)	675	1286	750	903	941	722	845	-0.076	0.815094	0.978441	miRNA
mir-133a-2 (Mus musculus)	677	1298	751	902	951	719	849	-0.08	0.806446	0.978441	miRNA
mir-133b (Gadus morhua)	17	37	26	39	47	14	33	0.296	0.60451	0.978441	miRNA
mir-133b (Petromyzon marinus)	0	10	0	16	8	0	5	1.22	0.540573	0.978441	miRNA
mir-135b-1 (Astatotilapia burtoni)	307	334	442	352	342	252	231	-0.335	0.458004	0.978441	miRNA
mir-135b-2 (Astatotilapia burtoni)	278	317	403	329	316	242	207	-0.317	0.486594	0.978441	miRNA
mir-135b (Gadus morhua)	0	6	13	5	0	0	7	-1.133	0.536899	0.978441	miRNA
mir-135b (Oryzias latipes)	153	125	139	134	266	100	127	0.113	0.82187	0.978441	miRNA
mir-137-1 (Danio rerio)	0	3	4	4	3	4	3	0.567	0.690148	0.978441	miRNA
mir-137-2 (Danio rerio)	0	4	5	5	4	4	4	0.488	0.72068	0.978441	miRNA
mir-137-2 (Gadus morhua)	0	8	5	5	0	7	0	-0.361	0.863539	0.978441	miRNA
mir-138-1 (Astatotilapia burtoni)	86	115	111	59	118	181	92	0.128	0.771931	0.978441	miRNA
mir-138-1 (Homo sapiens)	175	224	195	149	214	387	197	0.278	0.554746	0.978441	miRNA
mir-138-2 (Astatotilapia burtoni)	78	125	108	66	118	193	81	0.175	0.699518	0.978441	miRNA
mir-138-3 (Astatotilapia burtoni)	79	126	108	65	120	194	83	0.178	0.694371	0.978441	miRNA
mir-1388 (Danio rerio)	6	7	0	0	5	5	0	-0.69	0.597893	0.978441	miRNA
mir-138b (Petromyzon marinus)	35	6	33	13	30	24	21	-0.263	0.698604	0.978441	miRNA
mir-139 (Astatotilapia burtoni)	5985	5862	5972	7939	6902	4233	6176	0.04	0.893182	0.978441	miRNA
mir-139 (Danio rerio)	292	252	343	297	340	173	313	-0.143	0.734083	0.978441	miRNA
mir-139 (Gadus morhua)	44	46	79	58	87	33	92	0.183	0.648463	0.978441	miRNA
mir-140 (Oryzias latipes)	17586	14369	23323	21909	19826	13288	14801	-0.14	0.634489	0.978441	miRNA
mir-140 (Petromyzon marinus)	82	84	98	74	108	130	78	0.133	0.724262	0.978441	miRNA
mir-142 (Gorilla gorilla)	60	102	53	72	72	55	53	-0.176	0.701852	0.978441	miRNA
mir-143 (Gadus morhua)	527	604	679	402	777	1100	552	0.233	0.572348	0.978441	miRNA
mir-145 (Oryzias latipes)	29	24	24	19	25	55	7	0.072	0.900465	0.978441	miRNA
mir-146 (Petromyzon marinus)	7	0	0	0	11	21	0	1.685	0.487462	0.978441	miRNA
mir-148 (Gadus morhua)	403	455	203	339	368	172	312	-0.274	0.591764	0.978441	miRNA
mir-148a (Astatotilapia burtoni)	5	0	0	7	5	0	0	0.648	0.768313	0.978441	miRNA
mir-150 (Astatotilapia burtoni)	1405	2182	1735	2259	936	1400	1189	-0.292	0.508158	0.978441	miRNA
mir-150 (Gadus morhua)	0	14	8	22	5	11	5	0.628	0.645699	0.978441	miRNA
mir-150 (Salmo salar)	0	0	6	6	5	5	0	0.875	0.693819	0.978441	miRNA
mir-152 (Homo sapiens)	43	25	16	23	35	16	68	0.257	0.60028	0.978441	miRNA
mir-153-2 (Homo sapiens)	41	72	73	49	66	48	48	-0.249	0.581858	0.978441	miRNA
mir-153b (Danio rerio)	6	22	15	10	10	15	11	-0.273	0.77578	0.978441	miRNA
mir-15a (Astatotilapia burtoni)	194	213	202	189	337	274	125	0.179	0.705111	0.978441	miRNA
mir-15a (Oryzias latipes)	865	1367	1203	1083	1386	1356	950	0.062	0.834633	0.978441	miRNA
mir-15a (Tetraodon nigroviridis)	6	0	0	0	6	6	0	0.483	0.852402	0.978441	miRNA
mir-15b (Astatotilapia burtoni)	808	1220	960	858	837	939	951	-0.156	0.57536	0.978441	miRNA
mir-15b (Gadus morhua)	522	796	542	542	531	562	600	-0.15	0.650554	0.978441	miRNA
mir-15b (Tetraodon nigroviridis)	25	38	24	32	29	53	27	0.305	0.478202	0.978441	miRNA
mir-15c (Astatotilapia burtoni)	13	26	9	17	10	7	15	-0.372	0.646081	0.978441	miRNA
mir-16 (Petromyzon marinus)	1351	2023	1772	1782	1442	1241	1483	-0.224	0.426938	0.978441	miRNA
mir-16a (Astatotilapia burtoni)	4636	6934	5966	5970	6044	4703	4915	-0.127	0.661377	0.978441	miRNA
mir-16a (Danio rerio)	0	5	13	5	5	13	11	0.476	0.72671	0.978441	miRNA
mir-16b (Astatotilapia burtoni)	7817	13173	11140	10129	9294	8027	9585	-0.221	0.409461	0.978441	miRNA
mir-16c (Danio rerio)	0	10	10	0	14	9	7	0.194	0.901125	0.978441	miRNA
mir-17-1 (Astatotilapia burtoni)	1627	1788	1954	2241	2194	2134	1692	0.183	0.513946	0.978441	miRNA
mir-17-2 (Astatotilapia burtoni)	1631	1788	1955	2239	2194	2130	1693	0.181	0.519656	0.978441	miRNA
mir-17 (Cyprinus carpio)	1423	2577	2198	1818	2231	2492	1882	0.037	0.901027	0.978441	miRNA
mir-17 (Gorilla gorilla)	239	361	286	326	328	305	317	0.103	0.796789	0.978441	miRNA
mir-17 (Oryzias latipes)	40	87	40	55	65	74	48	0.158	0.68337	0.978441	miRNA
mir-1788 (Ictalurus punctatus)	5	6	6	6	0	0	8	-0.758	0.655245	0.978441	miRNA
mir-18-1 (Oryzias latipes)	99	131	121	129	164	132	112	0.183	0.62164	0.978441	miRNA
mir-18-2 (Oryzias latipes)	98	131	120	128	162	131	111	0.178	0.627877	0.978441	miRNA
mir-181a-1 (Ictalurus punctatus)	5107	9372	6622	6994	4634	6554	8593	-0.069	0.831092	0.978441	miRNA
mir-181a-1 (Tetraodon nigroviridis)	29615	38935	32548	43298	26844	23970	36530	-0.072	0.796822	0.978441	miRNA
mir-181a-2 (Ictalurus punctatus)	5111	9373	6621	6987	4626	6549	8589	-0.071	0.830991	0.978441	miRNA
mir-181a-2 (Tetraodon nigroviridis)	29610	38938	32555	43301	26860	23971	36542	-0.072	0.797875	0.978441	miRNA
mir-181a-3 (Ictalurus punctatus)	5108	9375	6623	6996	4631	6559	8590	-0.069	0.831833	0.978441	miRNA
mir-181a-4 (Ictalurus punctatus)	5112	9381	6619	6994	4634	6559	8594	-0.07	0.83048	0.978441	miRNA
mir-181a-5 (Ictalurus punctatus)	5110	9374	6623	6995	4629	6556	8589	-0.07	0.831899	0.978441	miRNA
mir-181a (Astatotilapia burtoni)	173	209	198	227	196	228	190	0.108	0.812076	0.978441	miRNA
mir-181a (Cyprinus carpio)	52938	65666	51661	76258	52039	37017	76811	0.055	0.835355	0.978441	miRNA
mir-181b-1 (Tetraodon nigroviridis)	2105	2615	3569	3372	1897	2797	3797	0.063	0.84804	0.978441	miRNA
mir-181b-2 (Gadus morhua)	11	18	21	28	11	18	17	0.134	0.835704	0.978441	miRNA
mir-181b-2 (Tetraodon nigroviridis)	2108	2614	3570	3374	1893	2800	3801	0.063	0.84785	0.978441	miRNA
mir-181b (Cyprinus carpio)	1835	2474	3062	2642	2015	2809	3155	0.085	0.796164	0.978441	miRNA
mir-181c (Astatotilapia burtoni)	11588	16087	18537	20273	10730	16533	17570	0.059	0.847197	0.978441	miRNA
mir-181c (Gadus morhua)	0	5	0	0	9	0	7	1.278	0.615847	0.978441	miRNA
mir-181d (Gadus morhua)	257	440	414	397	374	561	369	0.211	0.602786	0.978441	miRNA
mir-182 (Astatotilapia burtoni)	41668	43483	38390	43831	12704	36223	68063	-0.074	0.841714	0.978441	miRNA
mir-182 (Hippoglossus hippoglossus)	3962	5823	4364	4537	893	4035	5937	-0.299	0.503656	0.978441	miRNA
mir-182 (Mus musculus)	851	858	795	894	172	821	996	-0.233	0.593296	0.978441	miRNA
mir-182 (Petromyzon marinus)	7411	9333	7176	8244	1511	6270	9260	-0.35	0.408398	0.978441	miRNA
mir-183-1 (Astatotilapia burtoni)	5968	8179	6977	7957	1587	5811	8195	-0.272	0.500381	0.978441	miRNA
mir-183-1 (Oryzias latipes)	2059	2116	2315	2910	449	1918	2892	-0.12	0.783032	0.978441	miRNA
mir-183-2 (Astatotilapia burtoni)	5941	8148	6947	7895	1567	5787	8156	-0.275	0.497814	0.978441	miRNA
mir-183-2 (Oryzias latipes)	2055	2112	2313	2901	445	1914	2888	-0.121	0.780647	0.978441	miRNA
mir-183 (Gadus morhua)	36268	36293	37513	44190	9810	29857	46985	-0.204	0.583262	0.978441	miRNA
mir-183 (Homo sapiens)	21	20	17	22	0	19	20	-0.353	0.578595	0.978441	miRNA
mir-183 (Ictalurus punctatus)	9896	13599	11540	13706	2408	10298	13903	-0.224	0.584111	0.978441	miRNA
mir-183 (Petromyzon marinus)	143	170	127	254	83	133	291	0.34	0.484993	0.978441	miRNA
mir-184-1 (Oryzias latipes)	5	3	10	7	7	3	13	0.203	0.859329	0.978441	miRNA
mir-184-2 (Oryzias latipes)	6	4	10	8	8	3	14	0.196	0.859717	0.978441	miRNA
mir-187 (Oryzias latipes)	190	183	176	185	202	116	145	-0.219	0.669973	0.978441	miRNA
mir-18a-2 (Gadus morhua)	115	175	164	104	195	165	122	-0.052	0.895715	0.978441	miRNA
mir-18a (Ictalurus punctatus)	47	68	66	55	84	73	50	0.11	0.749311	0.978441	miRNA
mir-190 (Tetraodon nigroviridis)	15	20	19	12	18	11	10	-0.515	0.446289	0.978441	miRNA
mir-190a-2 (Gadus morhua)	21	48	27	17	26	69	21	0.131	0.809273	0.978441	miRNA
mir-190b (Astatotilapia burtoni)	3684	4148	3722	6349	203	4285	3730	-0.083	0.889688	0.978441	miRNA
mir-190b (Danio rerio)	48	26	33	68	5	60	47	0.301	0.575531	0.978441	miRNA
mir-192 (Astatotilapia burtoni)	120878	222768	99651	121874	192908	207901	111931	0.148	0.610625	0.978441	miRNA
mir-192 (Oryzias latipes)	2851	3870	1764	3044	4067	3924	2244	0.255	0.45445	0.978441	miRNA
mir-192 (Tetraodon nigroviridis)	0	13	0	0	5	10	5	0.422	0.822082	0.978441	miRNA
mir-193 (Astatotilapia burtoni)	77	70	102	84	75	44	89	-0.25	0.474061	0.978441	miRNA
mir-194b (Astatotilapia burtoni)	4010	4686	3084	2933	6533	5322	2063	0.112	0.788571	0.978441	miRNA
mir-194b (Gadus morhua)	0	12	16	0	19	46	0	0.902	0.5136	0.978441	miRNA
mir-194b (Salmo salar)	20	54	35	17	60	51	28	0.132	0.761255	0.978441	miRNA
mir-196 (Hippoglossus hippoglossus)	459	403	541	605	461	390	374	-0.078	0.838056	0.978441	miRNA
mir-196a-1 (Astatotilapia burtoni)	604	931	814	733	1059	752	765	0.065	0.844255	0.978441	miRNA
mir-196a-1 (Ictalurus punctatus)	165	207	192	163	284	192	155	0.059	0.895449	0.978441	miRNA
mir-196a-2 (Astatotilapia burtoni)	606	934	814	737	1061	754	762	0.064	0.845554	0.978441	miRNA
mir-196a-2 (Ictalurus punctatus)	165	208	193	164	284	193	157	0.061	0.891023	0.978441	miRNA
mir-196a (Oryzias latipes)	451	977	547	563	764	557	567	-0.086	0.811853	0.978441	miRNA
mir-196b (Astatotilapia burtoni)	552	588	594	567	725	631	611	0.104	0.761956	0.978441	miRNA
mir-196b (Tetraodon nigroviridis)	301	515	593	350	570	346	370	-0.226	0.582245	0.978441	miRNA
mir-199-1 (Astatotilapia burtoni)	18974	25092	17963	24309	27807	15492	21121	0.078	0.774163	0.978441	miRNA
mir-199-2 (Astatotilapia burtoni)	18979	25087	17954	24305	27797	15481	21117	0.077	0.774496	0.978441	miRNA
mir-199-3 (Astatotilapia burtoni)	18977	25089	17958	24313	27804	15487	21122	0.078	0.773793	0.978441	miRNA
mir-199-4 (Astatotilapia burtoni)	18982	25096	17958	24318	27806	15485	21126	0.078	0.774742	0.978441	miRNA
mir-199a-1 (Oryzias latipes)	17	23	12	26	19	13	21	0.173	0.834188	0.978441	miRNA
mir-199a (Petromyzon marinus)	5	5	0	0	12	0	7	0.435	0.83797	0.978441	miRNA
mir-199b (Ictalurus punctatus)	5	0	5	0	0	0	9	-0.765	0.761274	0.978441	miRNA
mir-199b (Mus musculus)	215	217	182	230	296	185	287	0.243	0.56673	0.978441	miRNA
mir-19a (Danio rerio)	56	68	30	55	68	28	44	-0.093	0.797674	0.978441	miRNA
mir-19b-1 (Gadus morhua)	44	49	34	66	46	35	50	0.192	0.588405	0.978441	miRNA
mir-1a-2 (Mus musculus)	7	5	10	6	9	0	7	-0.519	0.68515	0.978441	miRNA
mir-20 (Tetraodon nigroviridis)	6	7	0	9	8	13	6	1.085	0.450847	0.978441	miRNA
mir-200a (Danio rerio)	5	5	0	10	10	0	8	0.998	0.551166	0.978441	miRNA
mir-203 (Paralichthys olivaceus)	56	144	89	89	92	90	68	-0.156	0.694329	0.978441	miRNA
mir-203b (Danio rerio)	1229	1372	1304	1831	1823	828	1304	0.107	0.783438	0.978441	miRNA
mir-204-1 (Astatotilapia burtoni)	2688	3620	2894	3385	1326	2251	4213	-0.162	0.66471	0.978441	miRNA
mir-204-2 (Astatotilapia burtoni)	2688	3621	2901	3388	1324	2248	4218	-0.163	0.66324	0.978441	miRNA
mir-204-2 (Danio rerio)	133	179	174	179	20	132	226	-0.244	0.672057	0.978441	miRNA
mir-204-3 (Astatotilapia burtoni)	2693	3623	2900	3395	1326	2250	4223	-0.162	0.665113	0.978441	miRNA
mir-204 (Oryzias latipes)	1067	1314	1140	1684	626	1038	1748	0.089	0.809107	0.978441	miRNA
mir-205-1 (Astatotilapia burtoni)	17367	20059	20189	19522	24886	15361	23365	0.071	0.796119	0.978441	miRNA
mir-205-2 (Astatotilapia burtoni)	17576	20235	20342	19935	25210	15513	23736	0.079	0.772988	0.978441	miRNA
mir-205 (Ictalurus punctatus)	15947	16485	15747	20412	22206	12696	22186	0.221	0.433585	0.978441	miRNA
mir-205 (Tetraodon nigroviridis)	8	5	12	7	10	12	11	0.202	0.842321	0.978441	miRNA
mir-205b (Petromyzon marinus)	145	176	176	200	247	116	218	0.189	0.647189	0.978441	miRNA
mir-20a (Astatotilapia burtoni)	6823	12078	9430	7346	8448	11107	7520	-0.115	0.70278	0.978441	miRNA
mir-20a (Gorilla gorilla)	427	529	569	428	696	729	419	0.154	0.697135	0.978441	miRNA
mir-20a (Petromyzon marinus)	10	26	17	15	8	16	13	-0.412	0.498096	0.978441	miRNA
mir-20b (Danio rerio)	66	132	92	101	77	113	114	0.08	0.835311	0.978441	miRNA
mir-21-1 (Astatotilapia burtoni)	61185	84348	73170	73351	71925	71740	89259	0.052	0.813715	0.978441	miRNA
mir-21-2 (Astatotilapia burtoni)	61187	84352	73183	73366	71925	71757	89261	0.052	0.810588	0.978441	miRNA
mir-21-2 (Danio rerio)	167	218	204	171	238	216	248	0.13	0.759858	0.978441	miRNA
mir-21-2 (Oryzias latipes)	11170	15591	13802	14035	15183	14051	16275	0.121	0.633054	0.978441	miRNA
mir-21 (Hippoglossus hippoglossus)	9	5	7	10	13	0	0	-0.371	0.831771	0.978441	miRNA
mir-210 (Oryzias latipes)	902	1182	825	1282	987	782	1288	0.138	0.633268	0.978441	miRNA
mir-214-1 (Gadus morhua)	1397	1558	1500	1833	2064	973	1490	0.053	0.852995	0.978441	miRNA
mir-216 (Gorilla gorilla)	286	71	154	212	85	141	231	-0.13	0.810955	0.978441	miRNA
mir-216a (Astatotilapia burtoni)	504	366	836	722	274	332	684	-0.263	0.54699	0.978441	miRNA
mir-216b (Astatotilapia burtoni)	55872	35244	40888	59356	23752	31645	45150	-0.2	0.547172	0.978441	miRNA
mir-217 (Danio rerio)	6	5	0	0	0	9	0	-0.512	0.837546	0.978441	miRNA
mir-2187 (Danio rerio)	23	20	15	13	19	18	13	-0.313	0.499104	0.978441	miRNA
mir-2187a (Astatotilapia burtoni)	44	68	48	36	63	56	27	-0.214	0.698062	0.978441	miRNA
mir-2187a (Gadus morhua)	0	13	9	5	0	11	0	-0.69	0.705737	0.978441	miRNA
mir-2188 (Astatotilapia burtoni)	437	875	456	229	606	784	409	-0.165	0.708527	0.978441	miRNA
mir-218a-1 (Astatotilapia burtoni)	4114	4564	4045	5202	5076	3700	3857	0.044	0.879442	0.978441	miRNA
mir-218a-2 (Astatotilapia burtoni)	4112	4566	4039	5205	5064	3696	3856	0.044	0.880297	0.978441	miRNA
mir-218a-2 (Danio rerio)	147	142	101	169	227	105	123	0.227	0.586029	0.978441	miRNA
mir-218b (Cyprinus carpio)	5	0	5	10	11	0	0	0.478	0.822054	0.978441	miRNA
mir-218b (Oryzias latipes)	267	328	265	293	469	310	322	0.26	0.539029	0.978441	miRNA
mir-219-1 (Astatotilapia burtoni)	13	10	11	7	12	7	6	-0.538	0.491139	0.978441	miRNA
mir-219-1 (Tetraodon nigroviridis)	5	5	4	3	5	3	4	-0.339	0.771967	0.978441	miRNA
mir-219-2 (Astatotilapia burtoni)	13	11	11	8	11	8	7	-0.485	0.515642	0.978441	miRNA
mir-219-2 (Tetraodon nigroviridis)	4	4	4	3	4	3	3	-0.319	0.793272	0.978441	miRNA
mir-219-3 (Astatotilapia burtoni)	13	11	11	8	11	8	6	-0.525	0.487861	0.978441	miRNA
mir-219-4 (Astatotilapia burtoni)	14	11	11	8	12	8	7	-0.488	0.51549	0.978441	miRNA
mir-21a-1 (Salmo salar)	3904	4526	4615	3682	4636	6322	5215	0.179	0.577066	0.978441	miRNA
mir-21a-2 (Salmo salar)	3906	4522	4614	3682	4644	6321	5215	0.18	0.575175	0.978441	miRNA
mir-221 (Paralichthys olivaceus)	0	0	5	0	0	7	8	1.02	0.691733	0.978441	miRNA
mir-222-2 (Gadus morhua)	7961	8929	7215	5970	6969	6765	8124	-0.232	0.415524	0.978441	miRNA
mir-222a (Ictalurus punctatus)	2617	2911	2379	2575	2988	2397	4322	0.18	0.528475	0.978441	miRNA
mir-223 (Homo sapiens)	15	15	18	19	20	6	10	-0.275	0.776998	0.978441	miRNA
mir-223 (Mus musculus)	16	25	18	41	23	14	23	0.339	0.506952	0.978441	miRNA
mir-223a (Gadus morhua)	27	36	17	34	26	34	27	0.193	0.715269	0.978441	miRNA
mir-22a (Danio rerio)	4824	5715	5321	7603	5849	4785	6154	0.175	0.546031	0.978441	miRNA
mir-22b-1 (Salmo salar)	252	263	169	329	275	195	271	0.202	0.624876	0.978441	miRNA
mir-22b-2 (Salmo salar)	251	260	169	326	275	192	270	0.2	0.629286	0.978441	miRNA
mir-24-1 (Fugu rubripes)	92	109	53	79	125	63	62	-0.054	0.895139	0.978441	miRNA
mir-24a-4 (Salmo salar)	520	722	469	677	623	355	575	-0.054	0.880911	0.978441	miRNA
mir-24b (Astatotilapia burtoni)	523	641	294	410	751	287	437	-0.066	0.876091	0.978441	miRNA
mir-24b (Danio rerio)	153	145	144	177	121	58	154	-0.27	0.523817	0.978441	miRNA
mir-25-3 (Salmo salar)	40	46	56	61	58	42	58	0.168	0.640644	0.978441	miRNA
mir-25 (Homo sapiens)	12	25	27	15	16	24	22	-0.153	0.72818	0.978441	miRNA
mir-26b (Astatotilapia burtoni)	6512	8999	7543	6966	8531	8133	5290	-0.088	0.761418	0.978441	miRNA
mir-26b (Danio rerio)	21	30	21	14	25	22	17	-0.301	0.502283	0.978441	miRNA
mir-26b (Gorilla gorilla)	0	7	0	0	7	5	0	0.556	0.825249	0.978441	miRNA
mir-26b (Petromyzon marinus)	0	9	0	0	0	5	0	-0.844	0.765999	0.978441	miRNA
mir-27c (Cyprinus carpio)	5	5	0	5	0	0	6	-0.31	0.885526	0.978441	miRNA
mir-27c (Oryzias latipes)	5	8	0	6	0	0	6	-0.514	0.807094	0.978441	miRNA
mir-27d (Astatotilapia burtoni)	233	421	249	278	243	204	335	-0.188	0.642571	0.978441	miRNA
mir-29b-2 (Gadus morhua)	10	18	16	9	19	16	26	0.231	0.696694	0.978441	miRNA
mir-301a (Oryzias latipes)	7	19	18	9	21	23	26	0.426	0.54644	0.978441	miRNA
mir-301b (Danio rerio)	63	95	27	111	99	18	57	0.197	0.679458	0.978441	miRNA
mir-301b (Salmo salar)	1423	2410	616	2584	1614	876	2035	0.27	0.483126	0.978441	miRNA
mir-30a-1 (Astatotilapia burtoni)	8110	8281	6893	9889	8634	7087	8232	0.094	0.75547	0.978441	miRNA
mir-30a-2 (Astatotilapia burtoni)	8116	8286	6885	9891	8630	7090	8240	0.094	0.753893	0.978441	miRNA
mir-30a (Gorilla gorilla)	50	68	42	64	55	35	45	-0.115	0.725711	0.978441	miRNA
mir-30a (Oryzias latipes)	1289	1305	1109	1138	1732	899	1149	-0.046	0.895316	0.978441	miRNA
mir-30a (Petromyzon marinus)	21	19	21	33	28	10	21	0.121	0.80914	0.978441	miRNA
mir-30b (Astatotilapia burtoni)	40332	44112	40334	47670	35484	26473	44461	-0.153	0.542275	0.978441	miRNA
mir-30b (Gorilla gorilla)	184	292	214	125	287	252	192	-0.097	0.833004	0.978441	miRNA
mir-30c (Astatotilapia burtoni)	5527	6042	5852	5616	5055	4960	6851	-0.083	0.778732	0.978441	miRNA
mir-30d-1 (Salmo salar)	4	5	0	4	4	3	4	0.323	0.794325	0.978441	miRNA
mir-30d-2 (Salmo salar)	5	5	0	5	4	4	5	0.422	0.725857	0.978441	miRNA
mir-30d (Tetraodon nigroviridis)	10216	15401	9740	13506	9773	10512	11011	-0.071	0.789971	0.978441	miRNA
mir-30e-1 (Gadus morhua)	29	14	22	37	20	16	24	0.092	0.854477	0.978441	miRNA
mir-30e-2 (Danio rerio)	2923	4480	3124	3365	3475	2903	2377	-0.21	0.519043	0.978441	miRNA
mir-30e-3 (Salmo salar)	22	33	16	18	34	36	24	0.257	0.557694	0.978441	miRNA
mir-30e (Gorilla gorilla)	1710	2087	1844	1730	2159	1381	1325	-0.214	0.472616	0.978441	miRNA
mir-30e (Oryzias latipes)	701	960	700	798	832	966	1085	0.218	0.464904	0.978441	miRNA
mir-30e (Petromyzon marinus)	23	24	30	46	21	31	33	0.319	0.416695	0.978441	miRNA
mir-3168 (Homo sapiens)	10	0	7	0	13	0	7	-0.375	0.842208	0.978441	miRNA
mir-33 (Gorilla gorilla)	7	11	11	8	12	0	6	-0.627	0.620882	0.978441	miRNA
mir-33b-2 (Gadus morhua)	4	4	0	3	5	6	0	0.437	0.812558	0.978441	miRNA
mir-34b (Ictalurus punctatus)	5	5	0	5	0	0	0	-1.31	0.592475	0.978441	miRNA
mir-449a (Astatotilapia burtoni)	72	81	89	42	50	63	125	-0.253	0.608564	0.978441	miRNA
mir-449b (Salmo salar)	0	6	0	0	0	0	5	-0.543	0.841025	0.978441	miRNA
mir-455 (Tetraodon nigroviridis)	5	6	11	13	21	7	7	0.64	0.565391	0.978441	miRNA
mir-457a (Danio rerio)	0	5	0	6	5	5	0	1.38	0.524079	0.978441	miRNA
mir-462 (Oryzias latipes)	32	75	34	17	42	41	49	-0.311	0.45804	0.978441	miRNA
mir-499-1 (Ictalurus punctatus)	2536	3582	3840	4671	3548	2056	2466	-0.093	0.771134	0.978441	miRNA
mir-499-2 (Ictalurus punctatus)	2536	3580	3836	4663	3545	2052	2461	-0.094	0.767283	0.978441	miRNA
mir-499 (Astatotilapia burtoni)	6306	8923	8881	14562	10461	4680	6823	0.148	0.660446	0.978441	miRNA
mir-499a (Gorilla gorilla)	345	510	569	836	590	290	437	0.142	0.727047	0.978441	miRNA
mir-499a (Salmo salar)	12	25	19	43	18	15	20	0.354	0.565552	0.978441	miRNA
mir-7132a (Astatotilapia burtoni)	362	387	251	376	359	303	370	0.057	0.887134	0.978441	miRNA
mir-7132a (Gadus morhua)	42	78	48	51	67	72	54	0.14	0.704022	0.978441	miRNA
mir-7132a (Salmo salar)	145	151	96	128	155	213	155	0.318	0.435688	0.978441	miRNA
mir-7133-2 (Astatotilapia burtoni)	66	128	49	34	78	98	73	-0.152	0.700863	0.978441	miRNA
mir-7133-3 (Astatotilapia burtoni)	63	126	49	32	75	97	71	-0.161	0.68658	0.978441	miRNA
mir-7147 (Danio rerio)	26	31	22	22	22	40	30	0.116	0.782343	0.978441	miRNA
mir-727a (Astatotilapia burtoni)	92	120	119	91	129	83	122	-0.09	0.811347	0.978441	miRNA
mir-727b (Gadus morhua)	120	117	119	195	106	89	126	0.077	0.870297	0.978441	miRNA
mir-730 (Astatotilapia burtoni)	211	256	260	313	348	248	201	0.171	0.699723	0.978441	miRNA
mir-731 (Oryzias latipes)	11	16	28	10	12	16	10	-0.627	0.41143	0.978441	miRNA
mir-737 (Astatotilapia burtoni)	133	236	169	185	120	122	147	-0.323	0.427643	0.978441	miRNA
mir-7552 (Astatotilapia burtoni)	0	14	6	0	0	6	0	-1.813	0.450968	0.978441	miRNA
mir-7565 (Ictalurus punctatus)	31	23	21	52	35	25	18	0.341	0.45989	0.978441	miRNA
mir-7a-1 (Gadus morhua)	85	100	71	57	58	71	113	-0.215	0.5597	0.978441	miRNA
mir-7a-2 (Gadus morhua)	63	62	60	42	55	49	92	-0.098	0.778926	0.978441	miRNA
mir-7b (Cyprinus carpio)	7	6	11	5	0	8	13	-0.347	0.764341	0.978441	miRNA
mir-7b (Mus musculus)	21	15	17	13	7	7	26	-0.492	0.528446	0.978441	miRNA
mir-8159 (Gadus morhua)	18824	9957	5521	7401	6392	21058	18345	0.196	0.672673	0.978441	miRNA
mir-8160b (Astatotilapia burtoni)	7	13	20	5	20	25	11	0.195	0.819341	0.978441	miRNA
mir-9 (Cyprinus carpio)	6	17	8	0	6	6	20	-0.37	0.806775	0.978441	miRNA
mir-93 (Astatotilapia burtoni)	1525	2779	2195	1733	1906	2341	1605	-0.175	0.565523	0.978441	miRNA
mir-93 (Danio rerio)	144	260	192	163	259	275	163	0.135	0.77721	0.978441	miRNA
mir-96-1 (Astatotilapia burtoni)	8542	5854	7120	7557	3248	5223	8893	-0.267	0.470664	0.978441	miRNA
mir-96-2 (Astatotilapia burtoni)	8535	5857	7111	7548	3245	5212	8886	-0.268	0.470961	0.978441	miRNA
mir-96 (Hippoglossus hippoglossus)	5	0	0	5	0	0	5	0.365	0.887447	0.978441	miRNA
mir-98 (Gorilla gorilla)	8	0	0	5	0	0	0	-1.151	0.676407	0.978441	miRNA
mir-99-1 (Danio rerio)	13508	16174	14614	19305	14242	6925	13454	-0.176	0.5618	0.978441	miRNA
mir-99-2 (Danio rerio)	13396	15941	14549	19081	14052	6806	13288	-0.182	0.549198	0.978441	miRNA
mir-99a (Astatotilapia burtoni)	5	11	0	8	9	0	8	0.241	0.89074	0.978441	miRNA
mir-99b (Ictalurus punctatus)	11576	13438	9892	16579	12229	5533	10928	-0.079	0.80693	0.978441	miRNA
mir-9a-1 (Petromyzon marinus)	0	7	0	5	0	0	6	0.335	0.89544	0.978441	miRNA
ENSGACT00000028196.1 (Gasterosteus_aculeatus.BROADS1.ncrna)	9	23	6	0	12	14	20	-0.091	0.944832	0.97953	miRNA
ENSGACT00000028959.1 (Gasterosteus_aculeatus.BROADS1.ncrna)	159	108	248	62	209	238	183	-0.04	0.940838	0.97953	miRNA
ENSGACT00000028975.1 (Gasterosteus_aculeatus.BROADS1.ncrna)	35	37	14	31	34	33	20	0.045	0.911503	0.97953	miRNA
ENSGACT00000028982.1 (Gasterosteus_aculeatus.BROADS1.ncrna)	10	11	9	7	15	9	8	-0.06	0.94358	0.97953	miRNA
ENSGACT00000028990.1 (Gasterosteus_aculeatus.BROADS1.ncrna)	3	4	0	0	3	0	8	0.172	0.927991	0.97953	miRNA
ENSGACT00000029068.1 (Gasterosteus_aculeatus.BROADS1.ncrna)	5	0	0	0	0	0	7	-0.134	0.937823	0.97953	miRNA
mir-10544 (Astatotilapia burtoni)	101	123	98	110	125	75	140	0.031	0.933876	0.97953	miRNA
mir-10b (Cyprinus carpio)	28	53	17	26	38	27	36	-0.028	0.939619	0.97953	miRNA
mir-125a-1 (Astatotilapia burtoni)	13788	14236	18771	22576	15313	7744	21472	0.033	0.921543	0.97953	miRNA
mir-125a-2 (Astatotilapia burtoni)	13746	14187	18742	22496	15261	7707	21403	0.032	0.925206	0.97953	miRNA
mir-1788 (Gadus morhua)	0	8	0	0	8	0	0	-0.262	0.926287	0.97953	miRNA
mir-18a (Astatotilapia burtoni)	299	376	331	285	490	348	270	0.039	0.924291	0.97953	miRNA
mir-190a-1 (Astatotilapia burtoni)	126	149	114	124	138	150	95	-0.034	0.929004	0.97953	miRNA
mir-190a-2 (Astatotilapia burtoni)	127	150	114	123	136	152	94	-0.045	0.904156	0.97953	miRNA
mir-196-1 (Gorilla gorilla)	27	23	35	29	42	29	20	0.042	0.912423	0.97953	miRNA
mir-200a (Gadus morhua)	17	12	12	15	16	7	17	-0.06	0.939354	0.97953	miRNA
mir-204-3 (Danio rerio)	224	267	262	320	84	205	383	-0.055	0.912989	0.97953	miRNA
mir-204a (Tetraodon nigroviridis)	5	11	14	18	0	0	20	-0.151	0.906356	0.97953	miRNA
mir-214-2 (Gadus morhua)	15	14	12	19	21	7	12	0.059	0.943308	0.97953	miRNA
mir-217 (Mus musculus)	178	103	159	233	64	116	180	-0.055	0.911876	0.97953	miRNA
mir-217 (Tetraodon nigroviridis)	92137	61541	85697	124033	35210	66729	100091	-0.032	0.929897	0.97953	miRNA
mir-218a-1 (Oryzias latipes)	2725	2988	2254	2852	3227	2093	2412	-0.033	0.90716	0.97953	miRNA
mir-218a-2 (Oryzias latipes)	2722	2987	2253	2855	3228	2096	2409	-0.031	0.91187	0.97953	miRNA
mir-27b (Danio rerio)	325	540	410	474	373	382	437	-0.033	0.930383	0.97953	miRNA
mir-27b (Homo sapiens)	18	29	13	13	22	21	26	0.042	0.944415	0.97953	miRNA
mir-30b (Petromyzon marinus)	73	99	83	114	89	62	88	0.028	0.939173	0.97953	miRNA
mir-30d (Oryzias latipes)	20337	21367	17329	28770	17619	14303	21412	0.025	0.92708	0.97953	miRNA
mir-30f-2 (Petromyzon marinus)	62	65	87	90	77	48	74	-0.033	0.923302	0.97953	miRNA
mir-4286 (Homo sapiens)	11	6	9	6	0	16	10	-0.124	0.937042	0.97953	miRNA
mir-457 (Astatotilapia burtoni)	717	837	528	608	792	713	625	-0.026	0.943532	0.97953	miRNA
mir-7-2 (Homo sapiens)	0	8	7	8	5	0	9	0.109	0.944572	0.97953	miRNA
mir-730 (Danio rerio)	40	53	51	38	69	54	27	-0.038	0.921927	0.97953	miRNA
mir-301a-1 (Salmo salar)	78	217	99	90	94	206	96	-0.032	0.946685	0.980066	miRNA
mir-26d (Salmo salar)	162	164	190	204	184	149	185	0.027	0.950829	0.98297	miRNA
mir-181b (Astatotilapia burtoni)	2864	3554	4982	4694	2967	3261	4555	-0.018	0.953265	0.984102	miRNA
let-7d-2 (Danio rerio)	66	80	63	77	70	56	77	-0.019	0.959398	0.984892	miRNA
mir-181d (Gorilla gorilla)	12	11	24	28	5	12	22	0.032	0.959348	0.984892	miRNA
mir-3618 (Ictalurus punctatus)	34	65	39	45	62	35	45	0.02	0.956725	0.984892	miRNA
mir-9b (Salmo salar)	293	293	221	238	258	327	239	-0.026	0.958308	0.984892	miRNA
let-7c-2 (Mus musculus)	19	24	22	29	16	12	31	-0.017	0.9673	0.987801	miRNA
mir-16c (Salmo salar)	313	541	450	293	479	608	310	-0.017	0.967614	0.987801	miRNA
mir-216a (Danio rerio)	258	97	163	132	90	168	337	-0.022	0.966915	0.987801	miRNA
mir-23b-2 (Danio rerio)	107	73	89	112	87	68	103	-0.017	0.965545	0.987801	miRNA
ENSGACT00000028958.1 (Gasterosteus_aculeatus.BROADS1.ncrna)	346	290	342	389	364	277	305	-0.014	0.971515	0.988802	miRNA
mir-19b (Ictalurus punctatus)	48	19	33	36	50	17	38	-0.02	0.972636	0.988802	miRNA
mir-30f-1 (Petromyzon marinus)	63	64	86	91	77	49	75	-0.012	0.97224	0.988802	miRNA
mir-106a (Gorilla gorilla)	12	25	14	14	17	24	10	-0.017	0.984383	0.992543	miRNA
mir-124-3 (Gadus morhua)	62	91	97	73	54	91	118	-0.009	0.980217	0.992543	miRNA
mir-204b (Tetraodon nigroviridis)	8	5	7	10	0	8	9	-0.023	0.980889	0.992543	miRNA
mir-222a-1 (Salmo salar)	297	425	293	278	330	356	384	-0.009	0.982513	0.992543	miRNA
mir-30c (Tetraodon nigroviridis)	4929	7003	5654	6547	5646	5069	6600	0.007	0.979603	0.992543	miRNA
mir-33b-1 (Gadus morhua)	4	4	0	2	4	4	0	-0.034	0.98443	0.992543	miRNA
mir-30a (Danio rerio)	19	16	12	32	6	10	17	0.013	0.986841	0.993609	miRNA
ENSGACT00000028072.1 (Gasterosteus_aculeatus.BROADS1.ncrna)	120	166	92	108	140	97	167	0.005	0.989119	0.994539	miRNA
mir-146a (Danio rerio)	83413	83004	56235	59349	79694	68203	95866	-0.001	0.998501	0.998897	miRNA
mir-222a-2 (Salmo salar)	296	424	290	278	331	356	383	-0.001	0.997729	0.998897	miRNA
mir-30c (Gorilla gorilla)	36	50	68	58	52	36	66	0	0.998897	0.998897	miRNA
mir-93 (Gadus morhua)	28	47	32	35	37	42	28	0.001	0.99782	0.998897	miRNA
											miRNA
											miRNA
											miRNA
											miRNA
											miRNA
											miRNA
											miRNA
											miRNA
											miRNA
											miRNA
											miRNA
											miRNA
											miRNA
											miRNA

## Sheet: Met15vs17
Id	17met-1	17met-2	17met-3	17met-4	15met-1	15met-2	15met-3	15met-4	log2FoldChange	pvalue	padj	Biotype
ENSGACT00000029045.1 -miR33b	62	67	56	47	12	24	38	18	-1.427	1.13046e-05	0.0050312	miRNA
mir-315 (Petromyzon marinus)	0	107	6	0	0	0	0	0	-7.843	1.41128e-05	0.0050312	miRNA
mir-1-1 (Oryzias latipes)	0	0	0	0	5	13	21	6	6.515	0.00010241	0.0243394	miRNA
let-7j (Hippoglossus hippoglossus)	6	5	0	7	0	0	0	0	-5.388	0.00290456	0.382511	miRNA
mir-183 (Hippoglossus hippoglossus)	1198	643	2580	553	5602	1588	3139	3493	1.619	0.00295733	0.382511	miRNA
mir-29c (Astatotilapia burtoni)	12	36	39	35	8	15	16	10	-1.379	0.00321889	0.382511	miRNA
mir-7b (Cyprinus carpio)	0	0	0	0	0	9	6	6	5.37	0.00381528	0.388614	miRNA
mir-190 (Cyprinus carpio)	0	0	0	0	5	10	0	11	5.857	0.00564533	0.50314	miRNA
ENSGACT00000028957.1	108	208	185	93	47	75	108	85	-0.977	0.00859789	0.652374	miRNA
mir-135a (Gadus morhua)	47	26	12	48	47	82	106	72	1.08	0.0100148	0.652374	miRNA
mir-183 (Ictalurus punctatus)	8392	4669	20295	2531	29555	12185	16225	24143	1.316	0.0100647	0.652374	miRNA
mir-184-2 (Gadus morhua)	8	13	16	5	15	29	55	23	1.428	0.0113318	0.673301	miRNA
ENSGACT00000027998.1	14	45	19	33	6	0	15	17	-1.597	0.0190463	0.762956	miRNA
ENSGACT00000028093.1	0	0	0	0	0	7	5	5	5.065	0.0253246	0.762956	miRNA
ENSGACT00000028134.1	6	6	0	0	0	0	0	0	-4.758	0.0319779	0.762956	miRNA
ENSGACT00000028999.1	6	8	9	6	6	19	30	28	1.367	0.0256778	0.762956	miRNA
ENSGACT00000029021.1	1598	2473	2737	2272	862	1539	2510	1101	-0.699	0.0351669	0.762956	miRNA
ENSGACT00000029549.1	1829	1166	487	1377	38	1232	175	597	-1.468	0.0300831	0.762956	miRNA
ENSGACT00000029589.1	1808	1172	490	1383	39	1234	169	595	-1.469	0.0298529	0.762956	miRNA
ENSGACT00000029627.1	1811	1149	477	1371	36	1228	170	582	-1.473	0.0308753	0.762956	miRNA
ENSGACT00000029667.1	5096	7065	2627	5160	1116	3937	4406	2798	-0.852	0.0334074	0.762956	miRNA
ENSGACT00000029697.1	1823	1165	488	1384	44	1235	176	595	-1.461	0.0288435	0.762956	miRNA
mir-106a (Gorilla gorilla)	7	5	7	7	7	20	24	22	1.34	0.0353121	0.762956	miRNA
mir-19b-1 (Gadus morhua)	11	18	12	9	0	7	7	5	-1.502	0.0155462	0.762956	miRNA
mir-216a (Danio rerio)	67	122	39	68	126	168	42	305	1.114	0.0242918	0.762956	miRNA
mir-25-3 (Salmo salar)	17	38	39	16	5	30	16	11	-0.917	0.0347564	0.762956	miRNA
mir-27c (Cyprinus carpio)	0	0	0	0	0	5	0	5	4.379	0.0262846	0.762956	miRNA
mir-29b-2 (Gadus morhua)	0	8	0	5	0	0	0	0	-4.872	0.0147862	0.762956	miRNA
mir-301b (Danio rerio)	5	25	11	29	29	36	65	31	1.118	0.0295443	0.762956	miRNA
mir-30a (Petromyzon marinus)	12	27	31	7	21	42	76	21	0.963	0.0318432	0.762956	miRNA
mir-365 (Gadus morhua)	49	51	48	21	23	26	29	19	-0.821	0.0241928	0.762956	miRNA
mir-7147 (Danio rerio)	20	24	29	13	37	41	51	50	1.027	0.0227582	0.762956	miRNA
mir-96 (Gorilla gorilla)	227	258	575	158	386	681	529	1043	1.063	0.0168084	0.762956	miRNA
mir-1 (Paralichthys olivaceus)	20	68	41	40	20	99	103	96	0.776	0.0451172	0.795172	miRNA
mir-124-4 (Danio rerio)	1545	809	2221	398	2093	2263	1907	3591	0.982	0.0420871	0.795172	miRNA
mir-135a (Astatotilapia burtoni)	2396	2905	1838	1624	1301	4795	4105	5495	0.711	0.0416055	0.795172	miRNA
mir-155 (Ictalurus punctatus)	20	24	52	20	11	17	29	8	-0.908	0.0405695	0.795172	miRNA
mir-15c (Astatotilapia burtoni)	16	13	0	5	20	22	21	33	1.456	0.0443084	0.795172	miRNA
mir-183-1 (Astatotilapia burtoni)	4693	2986	10323	1352	10730	6200	6745	10509	0.907	0.0510887	0.795172	miRNA
mir-183-1 (Oryzias latipes)	1550	985	4053	501	3621	2297	2618	4839	0.971	0.0495252	0.795172	miRNA
mir-183-2 (Astatotilapia burtoni)	4672	2981	10295	1345	10700	6184	6707	10469	0.907	0.0513014	0.795172	miRNA
mir-183-2 (Oryzias latipes)	1555	987	4060	500	3625	2299	2624	4849	0.971	0.0497066	0.795172	miRNA
mir-183 (Gadus morhua)	24521	17058	53868	7546	49150	31090	37762	63347	0.87	0.0470881	0.795172	miRNA
mir-184-1 (Gadus morhua)	25	41	34	14	26	46	93	43	0.771	0.0467344	0.795172	miRNA
mir-216a (Astatotilapia burtoni)	133	174	189	145	280	299	137	457	0.889	0.0432021	0.795172	miRNA
mir-30d (Petromyzon marinus)	29	11	21	14	14	35	61	34	0.793	0.0487629	0.795172	miRNA
ENSGACT00000028935.1	159	151	79	199	12	131	76	82	-1.169	0.0607793	0.796586	miRNA
ENSGACT00000029420.1	0	0	0	0	0	0	6	0	3.595	0.062565	0.796586	miRNA
mir-124-3 (Gadus morhua)	38	27	89	24	62	91	51	107	0.783	0.0559796	0.796586	miRNA
mir-18a (Ictalurus punctatus)	57	33	32	57	65	59	93	76	0.651	0.0607822	0.796586	miRNA
mir-200b (Danio rerio)	160	333	287	210	82	253	186	125	-0.707	0.0622568	0.796586	miRNA
mir-216a (Tetraodon nigroviridis)	0	8	18	15	13	28	19	39	1.178	0.0610002	0.796586	miRNA
mir-218a-1 (Danio rerio)	190	298	281	224	99	178	224	150	-0.69	0.0618257	0.796586	miRNA
mir-223 (Homo sapiens)	22	40	16	19	0	21	21	10	-1.065	0.0568732	0.796586	miRNA
mir-34 (Astatotilapia burtoni)	227	333	204	207	318	459	572	332	0.742	0.0594618	0.796586	miRNA
mir-7147 (Astatotilapia burtoni)	49	62	57	47	68	98	107	84	0.68	0.0571609	0.796586	miRNA
mir-145 (Gorilla gorilla)	44	51	64	39	25	44	20	42	-0.633	0.0642153	0.803254	miRNA
ENSGACT00000028308.1	45	16	6	0	0	0	16	0	-2.306	0.0655046	0.804315	miRNA
mir-143 (Gadus morhua)	690	806	1088	930	368	662	504	900	-0.605	0.0665562	0.804315	miRNA
mir-30b (Gorilla gorilla)	201	313	257	285	297	472	472	552	0.698	0.0680674	0.808868	miRNA
mir-187 (Gadus morhua)	112	122	124	107	66	64	127	44	-0.675	0.0706211	0.825456	miRNA
mir-150 (Astatotilapia burtoni)	2478	4446	2677	3749	1305	2043	3559	2865	-0.553	0.0768883	0.884215	miRNA
ENSGACT00000029661.1	150	167	72	49	4	134	31	58	-1.117	0.0814153	0.914947	miRNA
mir-18-1 (Oryzias latipes)	71	56	31	50	57	80	138	72	0.64	0.082127	0.914947	miRNA
ENSGACT00000028125.1	11	30	12	14	19	18	82	17	0.914	0.0854058	0.918433	miRNA
ENSGACT00000028323.1	20	19	14	11	20	49	38	41	1.114	0.0840657	0.918433	miRNA
mir-18-2 (Oryzias latipes)	73	56	32	52	58	81	140	74	0.63	0.0863043	0.918433	miRNA
mir-10b (Gadus morhua)	5	16	10	7	0	5	6	0	-1.915	0.0877245	0.919817	miRNA
ENSGACT00000028314.1	71	118	68	54	48	60	57	45	-0.576	0.0929926	0.920885	miRNA
ENSGACT00000029541.1	150	175	75	50	4	146	34	55	-1.084	0.0926369	0.920885	miRNA
ENSGACT00000029641.1	146	178	72	49	4	142	36	55	-1.079	0.0922957	0.920885	miRNA
mir-30a (Gorilla gorilla)	50	59	39	40	49	72	117	50	0.535	0.0895604	0.920885	miRNA
ENSGACT00000027991.1	97	153	233	86	198	203	148	104	0.262	0.549789	0.934773	miRNA
ENSGACT00000028051.1	0	6	6	7	0	5	10	0	-0.566	0.68083	0.934773	miRNA
ENSGACT00000028058.1	8410	6407	18897	2659	8898	10066	10898	17072	0.352	0.379972	0.934773	miRNA
ENSGACT00000028072.1	93	72	64	68	113	109	103	71	0.426	0.295441	0.934773	miRNA
ENSGACT00000028145.1	15	35	48	44	39	39	45	38	0.16	0.67053	0.934773	miRNA
ENSGACT00000028196.1	19	20	13	12	0	16	10	21	-0.603	0.336409	0.934773	miRNA
ENSGACT00000028206.1	0	7	6	0	0	0	8	0	-0.85	0.674326	0.934773	miRNA
ENSGACT00000028221.1	6	28	7	18	5	12	8	7	-0.933	0.16464	0.934773	miRNA
ENSGACT00000028332.1	946	1626	1015	1336	725	1708	1425	859	-0.148	0.665663	0.934773	miRNA
ENSGACT00000028936.1	818	1027	487	477	100	841	533	508	-0.667	0.191184	0.934773	miRNA
ENSGACT00000028937.1	827	1049	484	472	99	841	549	507	-0.669	0.193908	0.934773	miRNA
ENSGACT00000028938.1	824	1049	471	463	98	853	538	520	-0.646	0.207503	0.934773	miRNA
ENSGACT00000028944.1	207	278	318	246	371	249	449	275	0.377	0.339931	0.934773	miRNA
ENSGACT00000028949.1	157	160	56	113	12	153	91	133	-0.509	0.403194	0.934773	miRNA
ENSGACT00000028950.1	818	1042	490	487	99	845	536	502	-0.682	0.183562	0.934773	miRNA
ENSGACT00000028953.1	810	1030	475	472	93	822	541	510	-0.67	0.192437	0.934773	miRNA
ENSGACT00000028954.1	810	1028	469	470	95	841	538	503	-0.656	0.202477	0.934773	miRNA
ENSGACT00000028958.1	171	231	200	176	102	230	243	162	-0.174	0.645933	0.934773	miRNA
ENSGACT00000028959.1	276	208	222	289	374	261	242	987	0.875	0.167581	0.934773	miRNA
ENSGACT00000028970.1	869	1294	1205	841	693	1070	1235	932	-0.152	0.584947	0.934773	miRNA
ENSGACT00000028975.1	97	42	28	87	75	84	31	238	0.682	0.194097	0.934773	miRNA
ENSGACT00000028982.1	8	9	7	11	15	12	14	9	0.517	0.4939	0.934773	miRNA
ENSGACT00000028987.1	5	0	0	0	0	5	0	7	0.979	0.628891	0.934773	miRNA
ENSGACT00000028989.1	17	21	20	14	0	33	6	6	-0.866	0.377017	0.934773	miRNA
ENSGACT00000029051.1	12	6	13	0	5	0	11	5	-0.577	0.55339	0.934773	miRNA
ENSGACT00000029068.1	6	0	9	0	0	0	6	0	-1.515	0.474087	0.934773	miRNA
ENSGACT00000029074.1	10	6	0	5	0	5	5	0	-1.271	0.354752	0.934773	miRNA
ENSGACT00000029090.1	0	0	7	0	0	5	0	9	0.84	0.63514	0.934773	miRNA
ENSGACT00000029107.1	54	45	41	21	39	41	26	23	-0.289	0.48856	0.934773	miRNA
ENSGACT00000029489.1	214	208	140	107	49	200	63	95	-0.811	0.152887	0.934773	miRNA
ENSGACT00000029508.1	218	249	124	104	19	196	80	112	-0.928	0.130164	0.934773	miRNA
ENSGACT00000029517.1	146	168	69	51	4	144	32	55	-1.057	0.105642	0.934773	miRNA
ENSGACT00000029518.1	1009	1405	607	458	220	1124	657	774	-0.448	0.354585	0.934773	miRNA
ENSGACT00000029539.1	87	104	46	30	3	83	23	40	-1.001	0.0996396	0.934773	miRNA
ENSGACT00000029550.1	543	621	258	216	89	501	300	348	-0.539	0.306156	0.934773	miRNA
ENSGACT00000029563.1	1004	1397	623	469	222	1131	661	775	-0.447	0.353792	0.934773	miRNA
ENSGACT00000029608.1	1034	1417	634	473	221	1153	677	798	-0.445	0.352298	0.934773	miRNA
ENSGACT00000029628.1	1014	1414	609	453	225	1138	664	783	-0.433	0.372504	0.934773	miRNA
ENSGACT00000029629.1	150	170	72	48	4	143	35	57	-1.052	0.104935	0.934773	miRNA
ENSGACT00000029632.1	146	173	72	50	4	143	32	58	-1.065	0.0995166	0.934773	miRNA
ENSGACT00000029635.1	339	698	685	518	300	774	678	917	0.155	0.686068	0.934773	miRNA
ENSGACT00000029647.1	767	1154	471	356	160	924	594	665	-0.36	0.460733	0.934773	miRNA
ENSGACT00000029658.1	218	247	115	101	19	185	80	110	-0.944	0.13034	0.934773	miRNA
ENSGACT00000029666.1	224	256	119	100	20	191	80	109	-0.957	0.119758	0.934773	miRNA
ENSGACT00000029669.1	212	257	129	101	20	193	84	118	-0.903	0.13875	0.934773	miRNA
ENSGACT00000029676.1	8	0	0	0	0	0	5	0	-0.944	0.673281	0.934773	miRNA
ENSGACT00000029679.1	529	610	258	205	80	503	286	344	-0.54	0.314916	0.934773	miRNA
ENSGACT00000029681.1	1011	1409	625	474	228	1133	677	799	-0.432	0.366347	0.934773	miRNA
let-7a-1 (Oryzias latipes)	8465	11406	12275	8580	13026	10296	10788	10298	0.174	0.548093	0.934773	miRNA
let-7a-2 (Danio rerio)	22	35	27	18	20	22	21	21	-0.291	0.491507	0.934773	miRNA
let-7a-2 (Oryzias latipes)	42	42	45	26	60	30	56	44	0.331	0.375894	0.934773	miRNA
let-7a-2 (Petromyzon marinus)	17	32	25	7	14	11	0	13	-0.946	0.284129	0.934773	miRNA
let-7a-3 (Oryzias latipes)	41	42	46	25	60	31	56	44	0.348	0.351008	0.934773	miRNA
let-7b-1 (Oryzias latipes)	837	1023	911	522	675	710	803	697	-0.189	0.537599	0.934773	miRNA
let-7b-2 (Oryzias latipes)	828	1014	902	514	665	698	797	690	-0.191	0.532541	0.934773	miRNA
let-7c-2 (Mus musculus)	22	28	27	10	13	17	13	12	-0.659	0.288691	0.934773	miRNA
let-7c (Astatotilapia burtoni)	8217	10469	10416	6300	8480	6323	8733	5622	-0.235	0.440285	0.934773	miRNA
let-7c (Petromyzon marinus)	78	89	45	41	38	66	69	34	-0.348	0.29193	0.934773	miRNA
let-7d-1 (Astatotilapia burtoni)	21168	25011	24484	14744	45455	18413	23050	18388	0.465	0.218947	0.934773	miRNA
let-7d-1 (Danio rerio)	62	84	69	38	118	48	54	45	0.226	0.606066	0.934773	miRNA
let-7d-2 (Astatotilapia burtoni)	21164	24995	24475	14741	45462	18410	23051	18388	0.465	0.218263	0.934773	miRNA
let-7d-2 (Danio rerio)	64	85	74	39	119	48	59	46	0.207	0.635217	0.934773	miRNA
let-7d (Petromyzon marinus)	15	21	27	13	25	17	23	21	0.194	0.659575	0.934773	miRNA
let-7e (Homo sapiens)	12	9	10	6	7	18	16	13	0.443	0.466474	0.934773	miRNA
let-7e (Oryzias latipes)	978	681	731	1509	681	703	766	1463	-0.183	0.61621	0.934773	miRNA
let-7e (Tetraodon nigroviridis)	2688	1818	1238	1059	3024	1490	3167	1844	0.532	0.167267	0.934773	miRNA
let-7f-2 (Homo sapiens)	10	10	11	6	8	7	6	0	-0.739	0.454952	0.934773	miRNA
let-7f (Danio rerio)	31409	28964	21952	19517	17034	23286	31253	24869	-0.143	0.562557	0.934773	miRNA
let-7f (Gadus morhua)	342	366	289	242	191	243	283	277	-0.361	0.281408	0.934773	miRNA
let-7g-1 (Astatotilapia burtoni)	21106	24228	23562	17991	13138	21432	21263	21125	-0.236	0.314918	0.934773	miRNA
let-7g-2 (Astatotilapia burtoni)	21104	24224	23554	17991	13136	21430	21253	21126	-0.236	0.316425	0.934773	miRNA
let-7g (Homo sapiens)	80	75	63	65	27	63	65	78	-0.387	0.243543	0.934773	miRNA
let-7g (Oryzias latipes)	5519	6099	7074	6842	4291	6056	5790	7628	-0.161	0.553096	0.934773	miRNA
let-7h (Astatotilapia burtoni)	9901	13739	10370	8164	6002	9795	9368	10819	-0.282	0.251435	0.934773	miRNA
let-7i (Astatotilapia burtoni)	65402	64670	37790	44861	25378	57716	54465	54485	-0.249	0.317395	0.934773	miRNA
let-7i (Cyprinus carpio)	5485	5804	4094	4757	4295	6784	4989	6857	0.14	0.621893	0.934773	miRNA
let-7j (Danio rerio)	21455	32035	26271	21084	12003	25213	26487	25390	-0.267	0.273335	0.934773	miRNA
let-7j (Tetraodon nigroviridis)	18	29	11	10	5	17	16	16	-0.424	0.412428	0.934773	miRNA
let-7k (Mus musculus)	5	5	9	0	13	6	0	5	0.586	0.680991	0.934773	miRNA
mir-100-1 (Oryzias latipes)	998	1069	1031	1920	723	1028	1034	1539	-0.302	0.385544	0.934773	miRNA
mir-100-2 (Oryzias latipes)	1006	1074	1033	1921	724	1035	1037	1548	-0.301	0.388055	0.934773	miRNA
mir-101b-1 (Salmo salar)	7	8	3	9	9	17	8	8	0.58	0.423252	0.934773	miRNA
mir-101b-2 (Salmo salar)	8	8	4	10	9	20	8	9	0.546	0.43398	0.934773	miRNA
mir-101b (Oryzias latipes)	78	99	134	78	46	131	110	76	-0.199	0.560229	0.934773	miRNA
mir-10545 (Astatotilapia burtoni)	70	40	39	45	24	85	104	66	0.364	0.3215	0.934773	miRNA
mir-10545 (Gadus morhua)	26	19	18	19	21	34	37	27	0.457	0.272009	0.934773	miRNA
mir-106 (Astatotilapia burtoni)	1486	1436	1146	1348	1217	2261	2282	1679	0.372	0.192811	0.934773	miRNA
mir-106a-1 (Salmo salar)	240	231	181	194	141	345	342	286	0.284	0.477857	0.934773	miRNA
mir-106a-2 (Salmo salar)	240	231	180	195	141	343	342	286	0.281	0.481948	0.934773	miRNA
mir-106a (Homo sapiens)	17	19	19	5	0	28	40	27	0.471	0.43533	0.934773	miRNA
mir-106a (Oryzias latipes)	187	186	158	213	190	283	289	290	0.43	0.291132	0.934773	miRNA
mir-106b (Salmo salar)	22	5	5	7	6	18	34	33	1.033	0.10906	0.934773	miRNA
mir-10a (Danio rerio)	474	432	399	209	318	415	1345	543	0.666	0.107618	0.934773	miRNA
mir-10a (Gorilla gorilla)	1000	785	920	491	681	756	2551	1138	0.563	0.161211	0.934773	miRNA
mir-10b-1 (Tetraodon nigroviridis)	12637	13963	12126	8698	7074	12031	14656	9114	-0.218	0.399008	0.934773	miRNA
mir-10b-2 (Tetraodon nigroviridis)	12635	13936	12116	8676	7071	12000	14634	9114	-0.218	0.398602	0.934773	miRNA
mir-10b (Astatotilapia burtoni)	8816	19748	21319	9589	9479	13968	20938	5615	-0.292	0.421542	0.934773	miRNA
mir-10b (Cyprinus carpio)	23	20	16	9	14	32	43	14	0.494	0.27747	0.934773	miRNA
mir-10b (Oryzias latipes)	121	118	76	70	104	170	163	99	0.425	0.196919	0.934773	miRNA
mir-10c (Astatotilapia burtoni)	7409	7270	8297	6289	3542	8215	8910	7089	-0.187	0.474484	0.934773	miRNA
mir-10c (Cyprinus carpio)	10309	9146	10175	8281	4139	9150	11813	8028	-0.315	0.24955	0.934773	miRNA
mir-10d-1 (Salmo salar)	47	52	51	31	33	52	52	34	-0.134	0.669781	0.934773	miRNA
mir-10d-2 (Salmo salar)	47	53	51	33	34	50	53	34	-0.155	0.618435	0.934773	miRNA
mir-10d (Astatotilapia burtoni)	322	270	308	128	240	231	878	358	0.625	0.158677	0.934773	miRNA
mir-10d (Danio rerio)	2709	5161	5381	2292	1969	3320	4846	1347	-0.496	0.180719	0.934773	miRNA
mir-10d (Tetraodon nigroviridis)	53	94	126	64	32	71	115	25	-0.578	0.167321	0.934773	miRNA
mir-11202 (Gadus morhua)	6	9	0	0	0	10	13	29	1.616	0.177947	0.934773	miRNA
mir-11213 (Gadus morhua)	302	258	288	369	203	437	949	260	0.434	0.271162	0.934773	miRNA
mir-122 (Astatotilapia burtoni)	24230	30298	28474	25579	29446	42568	39401	27200	0.32	0.309828	0.934773	miRNA
mir-122 (Danio rerio)	30	62	75	46	61	134	78	64	0.615	0.109791	0.934773	miRNA
mir-122 (Ictalurus punctatus)	8101	10443	10860	9514	10479	16894	13934	11214	0.391	0.22463	0.934773	miRNA
mir-122 (Tetraodon nigroviridis)	6	16	6	0	8	23	12	0	0.602	0.548014	0.934773	miRNA
mir-124-1 (Oryzias latipes)	5	0	7	0	4	5	3	9	0.75	0.497805	0.934773	miRNA
mir-124-2 (Danio rerio)	145	109	268	74	140	189	152	262	0.29	0.501881	0.934773	miRNA
mir-124-3 (Danio rerio)	147	110	267	75	142	190	153	261	0.29	0.500803	0.934773	miRNA
mir-124-3 (Oryzias latipes)	5	0	6	0	3	5	3	9	0.772	0.494112	0.934773	miRNA
mir-124-5 (Danio rerio)	146	108	266	74	139	189	151	260	0.286	0.505762	0.934773	miRNA
mir-124-6 (Danio rerio)	12	7	29	5	10	19	21	29	0.491	0.41617	0.934773	miRNA
mir-125a-1 (Gadus morhua)	600	1050	1340	498	1066	1141	1117	681	0.237	0.534735	0.934773	miRNA
mir-125a-2 (Gadus morhua)	601	1054	1339	498	1066	1144	1119	680	0.237	0.535045	0.934773	miRNA
mir-125a (Oryzias latipes)	0	12	15	0	23	14	7	8	1.159	0.319553	0.934773	miRNA
mir-125b-1 (Astatotilapia burtoni)	6700	11573	12448	7151	8134	12732	12826	8316	0.116	0.689608	0.934773	miRNA
mir-125b-2 (Astatotilapia burtoni)	6705	11575	12459	7151	8145	12744	12831	8319	0.116	0.686355	0.934773	miRNA
mir-125b-3 (Astatotilapia burtoni)	6750	11614	12489	7196	8188	12813	12891	8370	0.118	0.681273	0.934773	miRNA
mir-125c (Oryzias latipes)	665	761	732	487	751	1000	1023	635	0.345	0.298219	0.934773	miRNA
mir-126 (Astatotilapia burtoni)	1487	1164	635	1092	596	1284	1871	1528	0.131	0.689169	0.934773	miRNA
mir-128-1 (Salmo salar)	8	27	24	27	11	20	20	21	-0.328	0.46603	0.934773	miRNA
mir-129-1 (Tetraodon nigroviridis)	99	131	119	99	121	185	163	109	0.333	0.332591	0.934773	miRNA
mir-129-2 (Tetraodon nigroviridis)	100	132	121	101	123	186	165	108	0.325	0.348312	0.934773	miRNA
mir-130a-1 (Salmo salar)	2237	2388	2525	1625	2676	2473	3241	1881	0.238	0.480171	0.934773	miRNA
mir-130a-2 (Salmo salar)	2238	2384	2524	1626	2669	2478	3248	1886	0.239	0.477683	0.934773	miRNA
mir-130b (Homo sapiens)	917	995	1011	935	1203	937	2142	650	0.328	0.39872	0.934773	miRNA
mir-130c-1 (Danio rerio)	119	158	126	100	58	139	123	82	-0.408	0.308724	0.934773	miRNA
mir-130c-2 (Danio rerio)	124	158	129	98	55	136	123	89	-0.427	0.283043	0.934773	miRNA
mir-132-1 (Danio rerio)	0	0	0	7	0	0	5	0	-0.802	0.686345	0.934773	miRNA
mir-132-2 (Astatotilapia burtoni)	1608	2660	1862	3314	1047	2154	2959	1636	-0.401	0.230415	0.934773	miRNA
mir-133-1 (Oryzias latipes)	934	827	600	440	582	941	1031	754	0.178	0.570462	0.934773	miRNA
mir-133-2 (Oryzias latipes)	933	826	599	440	579	938	1028	753	0.175	0.577348	0.934773	miRNA
mir-133a-1 (Danio rerio)	3167	2563	1919	1464	2136	3852	3518	2360	0.318	0.309068	0.934773	miRNA
mir-133a-1 (Mus musculus)	824	622	393	321	503	852	935	648	0.372	0.266473	0.934773	miRNA
mir-133a-2 (Danio rerio)	2808	2522	1862	1582	1829	3826	3150	1979	0.225	0.468799	0.934773	miRNA
mir-133a-2 (Mus musculus)	825	624	395	327	500	862	933	652	0.367	0.268936	0.934773	miRNA
mir-133b (Petromyzon marinus)	10	0	5	0	0	0	6	0	-1.529	0.391313	0.934773	miRNA
mir-135b-1 (Astatotilapia burtoni)	163	152	85	184	133	232	224	195	0.336	0.393392	0.934773	miRNA
mir-135b-2 (Astatotilapia burtoni)	157	147	88	174	130	228	215	189	0.342	0.37216	0.934773	miRNA
mir-135b (Oryzias latipes)	72	35	25	70	27	47	42	51	-0.381	0.355742	0.934773	miRNA
mir-135b (Tetraodon nigroviridis)	373	345	241	406	211	623	451	669	0.387	0.272848	0.934773	miRNA
mir-135c (Astatotilapia burtoni)	33	25	11	35	12	48	68	53	0.621	0.13337	0.934773	miRNA
mir-138-1 (Astatotilapia burtoni)	65	67	54	78	70	97	87	53	0.175	0.598259	0.934773	miRNA
mir-138-2 (Astatotilapia burtoni)	63	65	54	84	80	94	96	57	0.265	0.437644	0.934773	miRNA
mir-138-3 (Astatotilapia burtoni)	64	67	55	86	80	93	96	58	0.233	0.494502	0.934773	miRNA
mir-138 (Cyprinus carpio)	38	48	35	59	70	67	68	50	0.498	0.209054	0.934773	miRNA
mir-1388 (Astatotilapia burtoni)	1356	1664	1938	2114	1172	1346	2098	1900	-0.188	0.532293	0.934773	miRNA
mir-1388 (Danio rerio)	23	21	17	18	12	14	21	19	-0.325	0.466983	0.934773	miRNA
mir-1388 (Oryzias latipes)	157	175	152	158	89	144	220	151	-0.185	0.592541	0.934773	miRNA
mir-139 (Astatotilapia burtoni)	2153	3909	3380	2894	2748	3624	6017	2360	0.199	0.518372	0.934773	miRNA
mir-139 (Danio rerio)	89	188	165	147	198	269	212	186	0.547	0.14287	0.934773	miRNA
mir-139 (Gadus morhua)	20	51	34	18	40	54	44	27	0.428	0.258151	0.934773	miRNA
mir-139 (Oryzias latipes)	255	459	397	425	431	714	670	467	0.518	0.117417	0.934773	miRNA
mir-140 (Gadus morhua)	1283	2110	1492	1940	698	2058	2330	1650	-0.154	0.662431	0.934773	miRNA
mir-140 (Petromyzon marinus)	27	57	46	49	16	56	53	46	-0.182	0.600888	0.934773	miRNA
mir-141 (Danio rerio)	25	36	46	33	6	34	39	21	-0.633	0.159433	0.934773	miRNA
mir-142-1 (Astatotilapia burtoni)	161	154	115	307	201	207	269	211	0.211	0.641113	0.934773	miRNA
mir-142-2 (Astatotilapia burtoni)	159	155	115	307	199	207	269	208	0.204	0.651614	0.934773	miRNA
mir-142 (Gorilla gorilla)	121	130	139	119	101	159	163	181	0.179	0.597638	0.934773	miRNA
mir-143 (Salmo salar)	485	543	804	600	302	645	435	812	-0.232	0.489392	0.934773	miRNA
mir-144 (Astatotilapia burtoni)	6856	4799	1393	2645	1633	1973	6754	2892	-0.386	0.401225	0.934773	miRNA
mir-144 (Oryzias latipes)	5507	3417	1088	2340	1335	1708	4984	2803	-0.332	0.461272	0.934773	miRNA
mir-144 (Paralichthys olivaceus)	6	11	5	0	0	0	10	5	-0.711	0.657063	0.934773	miRNA
mir-145 (Gadus morhua)	1718	2050	2534	2207	1291	1696	1606	2412	-0.329	0.258672	0.934773	miRNA
mir-146 (Astatotilapia burtoni)	76913	87817	75023	121093	44438	90747	116587	91481	-0.2	0.432524	0.934773	miRNA
mir-146 (Gadus morhua)	1166	1131	1104	1057	536	990	1331	1339	-0.197	0.528091	0.934773	miRNA
mir-146 (Petromyzon marinus)	17	10	15	27	0	26	20	16	-0.383	0.546665	0.934773	miRNA
mir-146a (Danio rerio)	47163	52869	44582	71689	21569	54513	59768	48761	-0.366	0.153819	0.934773	miRNA
mir-146a (Gorilla gorilla)	48	41	46	55	8	94	51	93	0.19	0.67163	0.934773	miRNA
mir-150 (Salmo salar)	7	17	14	0	0	8	12	0	-1.079	0.308176	0.934773	miRNA
mir-153b (Danio rerio)	5	7	10	9	0	5	0	8	-1.367	0.236179	0.934773	miRNA
mir-155 (Astatotilapia burtoni)	194	306	459	258	187	276	316	163	-0.411	0.273923	0.934773	miRNA
mir-155 (Danio rerio)	90	97	177	134	72	89	121	76	-0.533	0.116704	0.934773	miRNA
mir-15a (Astatotilapia burtoni)	273	256	206	200	219	339	383	356	0.401	0.340723	0.934773	miRNA
mir-15a (Oryzias latipes)	1137	1229	1202	1113	979	1535	1732	1958	0.33	0.255085	0.934773	miRNA
mir-15a (Tetraodon nigroviridis)	5	9	5	0	8	16	7	13	1.191	0.224829	0.934773	miRNA
mir-15b (Astatotilapia burtoni)	910	943	1165	718	865	1310	1158	982	0.171	0.558633	0.934773	miRNA
mir-15b (Gadus morhua)	504	529	495	382	509	590	725	463	0.235	0.468495	0.934773	miRNA
mir-15b (Tetraodon nigroviridis)	50	41	60	26	19	64	50	80	0.155	0.673299	0.934773	miRNA
mir-16a (Astatotilapia burtoni)	3954	4683	4079	3997	3362	5654	7284	4672	0.243	0.356072	0.934773	miRNA
mir-16a (Danio rerio)	6	0	10	0	0	17	6	6	0.643	0.590265	0.934773	miRNA
mir-16a (Gadus morhua)	1043	1400	1347	859	592	1559	1741	1597	0.128	0.688613	0.934773	miRNA
mir-16b (Astatotilapia burtoni)	7453	9012	10245	7326	7457	9835	12250	8711	0.123	0.630668	0.934773	miRNA
mir-16c (Danio rerio)	7	8	11	8	5	0	10	6	-0.717	0.478557	0.934773	miRNA
mir-16c (Salmo salar)	528	471	448	452	392	738	783	685	0.359	0.277189	0.934773	miRNA
mir-17-1 (Astatotilapia burtoni)	1264	1236	1016	1135	955	1732	1977	1490	0.312	0.362854	0.934773	miRNA
mir-17-2 (Astatotilapia burtoni)	1266	1236	1014	1136	956	1732	1980	1493	0.313	0.360399	0.934773	miRNA
mir-17 (Cyprinus carpio)	1501	1756	1340	1347	1281	2271	2348	1806	0.301	0.307867	0.934773	miRNA
mir-17 (Gorilla gorilla)	209	227	207	171	216	298	373	226	0.399	0.268003	0.934773	miRNA
mir-17 (Oryzias latipes)	45	19	37	56	45	61	62	48	0.382	0.335062	0.934773	miRNA
mir-1788 (Danio rerio)	17	20	10	6	0	21	10	15	-0.376	0.677964	0.934773	miRNA
mir-181a-1 (Ictalurus punctatus)	4518	4524	6415	2791	5027	5933	5467	4590	0.208	0.505952	0.934773	miRNA
mir-181a-1 (Oryzias latipes)	1694	2139	3389	1912	2747	2575	2778	2432	0.224	0.476315	0.934773	miRNA
mir-181a-2 (Ictalurus punctatus)	4520	4524	6406	2794	5024	5925	5469	4588	0.208	0.506362	0.934773	miRNA
mir-181a-2 (Oryzias latipes)	1685	2131	3387	1911	2747	2573	2773	2423	0.226	0.474402	0.934773	miRNA
mir-181a-3 (Ictalurus punctatus)	4520	4523	6415	2794	5031	5926	5469	4595	0.208	0.506494	0.934773	miRNA
mir-181a-4 (Ictalurus punctatus)	4520	4527	6407	2792	5030	5930	5461	4596	0.208	0.505492	0.934773	miRNA
mir-181a-5 (Ictalurus punctatus)	4518	4530	6413	2797	5034	5932	5469	4598	0.209	0.506101	0.934773	miRNA
mir-181a (Astatotilapia burtoni)	77	105	130	79	121	150	162	160	0.572	0.151485	0.934773	miRNA
mir-181b-1 (Oryzias latipes)	1407	1952	2052	1102	1657	2335	2374	1957	0.327	0.286899	0.934773	miRNA
mir-181b-1 (Tetraodon nigroviridis)	1207	1528	2629	1248	2176	2329	1932	1979	0.372	0.256368	0.934773	miRNA
mir-181b-2 (Gadus morhua)	10	17	18	6	22	11	14	15	0.375	0.604642	0.934773	miRNA
mir-181b-2 (Oryzias latipes)	1414	1953	2061	1105	1655	2334	2386	1970	0.326	0.289151	0.934773	miRNA
mir-181b-2 (Tetraodon nigroviridis)	1209	1532	2631	1246	2176	2330	1934	1978	0.371	0.255567	0.934773	miRNA
mir-181b (Cyprinus carpio)	1317	1526	2370	1484	1901	2386	1954	2059	0.3	0.313268	0.934773	miRNA
mir-181b (Gorilla gorilla)	0	10	23	0	5	20	5	17	0.473	0.656183	0.934773	miRNA
mir-181c (Astatotilapia burtoni)	8088	10537	15318	5795	11171	13984	12798	11418	0.315	0.298751	0.934773	miRNA
mir-181d (Gadus morhua)	232	282	337	185	377	365	378	331	0.507	0.199751	0.934773	miRNA
mir-181d (Gorilla gorilla)	11	14	21	7	9	11	15	9	-0.304	0.602614	0.934773	miRNA
mir-182 (Astatotilapia burtoni)	19648	14106	50836	8200	27831	28097	34067	46548	0.548	0.160192	0.934773	miRNA
mir-182 (Hippoglossus hippoglossus)	3464	1790	6477	766	4510	3657	5135	6053	0.641	0.152037	0.934773	miRNA
mir-182 (Mus musculus)	721	419	1741	140	739	795	905	1365	0.32	0.523265	0.934773	miRNA
mir-182 (Oryzias latipes)	1188	835	2790	443	1969	1894	1765	2391	0.635	0.137697	0.934773	miRNA
mir-182 (Petromyzon marinus)	5604	3657	14030	1491	6924	6955	8849	10379	0.413	0.354865	0.934773	miRNA
mir-183 (Homo sapiens)	10	5	25	0	29	10	21	29	1.229	0.105877	0.934773	miRNA
mir-183 (Petromyzon marinus)	85	91	182	44	167	105	164	201	0.7	0.0992816	0.934773	miRNA
mir-184-1 (Oryzias latipes)	0	7	8	0	0	14	12	10	1.099	0.430411	0.934773	miRNA
mir-184-2 (Oryzias latipes)	0	6	7	0	0	13	10	8	1.086	0.443617	0.934773	miRNA
mir-18a-2 (Gadus morhua)	178	112	76	154	181	190	229	192	0.56	0.180885	0.934773	miRNA
mir-18a (Astatotilapia burtoni)	278	263	150	210	195	315	526	271	0.43	0.281433	0.934773	miRNA
mir-18b (Astatotilapia burtoni)	372	380	476	363	554	435	607	420	0.357	0.298479	0.934773	miRNA
mir-190a-1 (Astatotilapia burtoni)	134	132	124	138	65	127	145	160	-0.192	0.546073	0.934773	miRNA
mir-190a-2 (Astatotilapia burtoni)	136	136	126	141	68	129	148	163	-0.188	0.56242	0.934773	miRNA
mir-190a-2 (Gadus morhua)	67	40	38	74	30	57	69	51	-0.201	0.554006	0.934773	miRNA
mir-190b (Astatotilapia burtoni)	3815	1630	8187	428	3755	4609	4173	8947	0.587	0.281002	0.934773	miRNA
mir-192 (Gadus morhua)	50009	36050	25960	89178	54476	53707	32931	109971	0.27	0.50626	0.934773	miRNA
mir-192 (Gorilla gorilla)	88	70	48	75	29	68	51	291	0.509	0.338755	0.934773	miRNA
mir-192 (Tetraodon nigroviridis)	0	0	0	6	10	5	0	22	2.494	0.168403	0.934773	miRNA
mir-192b (Salmo salar)	2807	2142	1622	3782	2490	2844	1079	5878	0.206	0.632608	0.934773	miRNA
mir-193 (Astatotilapia burtoni)	43	65	65	30	46	46	44	43	-0.173	0.597758	0.934773	miRNA
mir-194-2 (Homo sapiens)	0	0	0	17	15	10	0	19	1.333	0.447943	0.934773	miRNA
mir-194 (Gorilla gorilla)	53	31	27	89	49	86	19	137	0.454	0.348593	0.934773	miRNA
mir-194 (Petromyzon marinus)	322	335	233	586	333	518	174	885	0.306	0.496522	0.934773	miRNA
mir-194a (Astatotilapia burtoni)	19578	19339	13282	42271	23900	31233	11979	56908	0.333	0.413233	0.934773	miRNA
mir-194b (Gadus morhua)	15	8	6	22	18	18	0	56	0.796	0.382077	0.934773	miRNA
mir-194b (Salmo salar)	24	24	14	67	36	35	13	84	0.33	0.641499	0.934773	miRNA
mir-196-1 (Gorilla gorilla)	30	25	40	18	21	30	12	14	-0.543	0.272734	0.934773	miRNA
mir-196 (Hippoglossus hippoglossus)	210	214	360	264	215	300	268	161	-0.18	0.63063	0.934773	miRNA
mir-196a-1 (Astatotilapia burtoni)	536	531	661	616	500	704	480	359	-0.211	0.554446	0.934773	miRNA
mir-196a-1 (Ictalurus punctatus)	161	139	163	145	129	155	107	91	-0.33	0.418638	0.934773	miRNA
mir-196a-2 (Astatotilapia burtoni)	533	527	661	613	496	702	478	358	-0.212	0.55454	0.934773	miRNA
mir-196a-2 (Ictalurus punctatus)	159	137	161	144	129	153	105	90	-0.326	0.424861	0.934773	miRNA
mir-196a (Oryzias latipes)	508	407	621	649	353	570	360	322	-0.487	0.179719	0.934773	miRNA
mir-196b (Astatotilapia burtoni)	340	359	597	405	359	486	370	255	-0.219	0.559925	0.934773	miRNA
mir-199-1 (Tetraodon nigroviridis)	23469	42020	27900	27718	26147	46022	34715	31311	0.153	0.536302	0.934773	miRNA
mir-199-2 (Tetraodon nigroviridis)	23443	42001	27871	27707	26133	45970	34684	31299	0.153	0.538263	0.934773	miRNA
mir-199-3 (Tetraodon nigroviridis)	23474	42027	27908	27721	26148	46024	34713	31325	0.153	0.534825	0.934773	miRNA
mir-199a-1 (Oryzias latipes)	7	11	9	6	10	19	23	0	0.584	0.435267	0.934773	miRNA
mir-199a-2 (Oryzias latipes)	479	802	633	356	199	696	480	432	-0.426	0.221387	0.934773	miRNA
mir-199a (Petromyzon marinus)	0	0	0	6	0	8	7	5	1.364	0.352992	0.934773	miRNA
mir-19a (Danio rerio)	28	43	27	33	15	21	34	27	-0.51	0.155564	0.934773	miRNA
mir-19b (Ictalurus punctatus)	8	20	6	8	5	12	12	0	-0.591	0.475984	0.934773	miRNA
mir-1a-2 (Mus musculus)	10	0	0	0	0	20	12	15	1.917	0.199337	0.934773	miRNA
mir-200a (Gadus morhua)	7	8	9	5	0	0	13	7	-0.731	0.525141	0.934773	miRNA
mir-200b-1 (Salmo salar)	956	1406	1322	1309	426	1234	1507	850	-0.45	0.144135	0.934773	miRNA
mir-200b-2 (Salmo salar)	950	1407	1317	1307	423	1229	1506	846	-0.451	0.143286	0.934773	miRNA
mir-203 (Paralichthys olivaceus)	92	93	41	78	29	81	110	79	-0.165	0.654363	0.934773	miRNA
mir-203b (Salmo salar)	86	123	80	132	54	136	271	165	0.409	0.349795	0.934773	miRNA
mir-204-1 (Astatotilapia burtoni)	2155	1998	3760	1240	2783	2775	2449	3885	0.391	0.25367	0.934773	miRNA
mir-204-2 (Astatotilapia burtoni)	2149	1998	3757	1239	2786	2779	2450	3889	0.394	0.249777	0.934773	miRNA
mir-204-2 (Danio rerio)	73	53	187	24	108	125	117	216	0.733	0.115099	0.934773	miRNA
mir-204-3 (Astatotilapia burtoni)	2152	1999	3757	1239	2792	2781	2449	3889	0.395	0.24939	0.934773	miRNA
mir-204-3 (Danio rerio)	135	107	340	54	181	180	197	317	0.457	0.332269	0.934773	miRNA
mir-204 (Oryzias latipes)	944	834	1546	576	967	1017	1025	1584	0.225	0.506339	0.934773	miRNA
mir-204 (Petromyzon marinus)	19	70	114	17	78	55	62	61	0.307	0.528857	0.934773	miRNA
mir-204a (Tetraodon nigroviridis)	5	7	20	5	5	6	9	0	-0.891	0.399481	0.934773	miRNA
mir-204b (Tetraodon nigroviridis)	0	5	16	0	15	5	5	11	0.958	0.439868	0.934773	miRNA
mir-205 (Ictalurus punctatus)	7716	13157	12167	8099	4807	14403	13112	7095	-0.166	0.581307	0.934773	miRNA
mir-205a-1 (Salmo salar)	4	2	0	0	2	9	3	5	1.489	0.193051	0.934773	miRNA
mir-205a-2 (Salmo salar)	5	3	0	0	3	9	3	7	1.337	0.228699	0.934773	miRNA
mir-205a (Petromyzon marinus)	17	42	53	26	13	51	33	27	-0.249	0.580683	0.934773	miRNA
mir-206 (Salmo salar)	0	10	0	6	8	22	9	7	1.461	0.272066	0.934773	miRNA
mir-20a-1 (Oryzias latipes)	232	242	184	276	196	360	317	319	0.268	0.485405	0.934773	miRNA
mir-20a-2 (Oryzias latipes)	229	241	185	274	195	357	315	316	0.265	0.489092	0.934773	miRNA
mir-20a (Astatotilapia burtoni)	8854	8141	5877	7146	5817	11439	12567	9043	0.274	0.322167	0.934773	miRNA
mir-20a (Gorilla gorilla)	481	373	274	406	329	608	702	546	0.404	0.291113	0.934773	miRNA
mir-20b (Astatotilapia burtoni)	47	36	64	33	29	61	72	51	0.145	0.666944	0.934773	miRNA
mir-20b (Danio rerio)	44	56	47	35	47	60	58	53	0.229	0.458677	0.934773	miRNA
mir-21-1 (Astatotilapia burtoni)	58703	85756	89089	50694	38233	78862	83083	58896	-0.211	0.339853	0.934773	miRNA
mir-21-2 (Astatotilapia burtoni)	58703	85752	89083	50700	38223	78861	83082	58896	-0.211	0.339395	0.934773	miRNA
mir-21 (Gorilla gorilla)	16	36	31	8	12	26	53	31	0.326	0.461918	0.934773	miRNA
mir-210 (Astatotilapia burtoni)	1182	1073	965	715	787	1960	1672	1304	0.443	0.160605	0.934773	miRNA
mir-210 (Oryzias latipes)	575	789	664	488	463	1056	1246	722	0.372	0.217828	0.934773	miRNA
mir-212-1 (Gadus morhua)	2334	2628	1772	3098	2624	2760	4289	1753	0.172	0.618358	0.934773	miRNA
mir-215 (Gorilla gorilla)	3208	2429	1737	4872	1450	3228	1259	10701	0.304	0.552126	0.934773	miRNA
mir-216 (Gorilla gorilla)	51	88	54	98	70	100	39	196	0.432	0.3302	0.934773	miRNA
mir-216b (Astatotilapia burtoni)	11449	13958	13318	11969	15550	12056	15725	17018	0.265	0.41047	0.934773	miRNA
mir-216b (Petromyzon marinus)	19	17	34	10	13	20	38	55	0.555	0.298535	0.934773	miRNA
mir-217 (Danio rerio)	7	0	5	0	0	8	5	9	0.64	0.680306	0.934773	miRNA
mir-217 (Tetraodon nigroviridis)	38951	29584	41400	34431	32566	32718	42836	51546	0.103	0.684712	0.934773	miRNA
mir-217a (Petromyzon marinus)	6	0	0	0	5	7	0	7	1.573	0.404832	0.934773	miRNA
mir-2184 (Danio rerio)	165	229	238	173	135	366	360	290	0.406	0.256497	0.934773	miRNA
mir-2184 (Gadus morhua)	0	5	0	0	0	8	0	5	1.238	0.589124	0.934773	miRNA
mir-2187 (Danio rerio)	16	19	8	23	9	7	16	25	-0.294	0.680852	0.934773	miRNA
mir-2187a (Astatotilapia burtoni)	111	43	48	57	31	71	65	82	-0.18	0.646726	0.934773	miRNA
mir-2188 (Astatotilapia burtoni)	819	753	333	707	256	450	714	754	-0.392	0.315375	0.934773	miRNA
mir-218a-1 (Astatotilapia burtoni)	2121	2944	2016	1975	976	2151	2757	1524	-0.396	0.196388	0.934773	miRNA
mir-218a-1 (Oryzias latipes)	1483	1554	1508	1545	848	1379	2379	1061	-0.212	0.500716	0.934773	miRNA
mir-218a-2 (Astatotilapia burtoni)	2120	2943	2015	1978	976	2155	2759	1527	-0.394	0.198382	0.934773	miRNA
mir-218a-2 (Danio rerio)	54	90	122	101	44	71	127	45	-0.454	0.211164	0.934773	miRNA
mir-218a-2 (Oryzias latipes)	1487	1556	1518	1546	851	1383	2381	1065	-0.213	0.499305	0.934773	miRNA
mir-218b (Astatotilapia burtoni)	157	216	163	108	52	172	163	127	-0.439	0.230385	0.934773	miRNA
mir-218b (Petromyzon marinus)	33	25	28	18	0	27	26	16	-0.776	0.11753	0.934773	miRNA
mir-21a-1 (Salmo salar)	5570	6904	7421	3308	3760	7082	5137	5457	-0.155	0.601798	0.934773	miRNA
mir-21a-2 (Salmo salar)	5576	6908	7432	3314	3764	7086	5145	5463	-0.155	0.601253	0.934773	miRNA
mir-221 (Danio rerio)	0	10	5	12	0	5	10	0	-1.056	0.352014	0.934773	miRNA
mir-222-2 (Gadus morhua)	5701	6934	6320	7688	2828	7712	7787	5628	-0.282	0.342615	0.934773	miRNA
mir-222a (Danio rerio)	1957	2196	1553	2237	1054	2258	2619	1613	-0.188	0.566287	0.934773	miRNA
mir-222a (Ictalurus punctatus)	1501	2304	1625	2476	856	2431	2338	1547	-0.269	0.407915	0.934773	miRNA
mir-223 (Mus musculus)	32	23	30	13	11	19	26	20	-0.449	0.284344	0.934773	miRNA
mir-22a (Danio rerio)	3721	4465	4336	3251	3039	6226	5674	6260	0.345	0.199706	0.934773	miRNA
mir-22b-1 (Salmo salar)	187	176	201	112	247	217	250	180	0.428	0.259378	0.934773	miRNA
mir-22b-2 (Salmo salar)	187	178	203	114	248	219	252	182	0.426	0.263545	0.934773	miRNA
mir-22b (Danio rerio)	472	563	615	369	761	603	719	407	0.355	0.361581	0.934773	miRNA
mir-23a-2 (Danio rerio)	73	85	63	75	50	57	63	74	-0.318	0.411006	0.934773	miRNA
mir-23a-2 (Gadus morhua)	5	0	8	0	0	0	0	5	-1.417	0.503733	0.934773	miRNA
mir-23b (Salmo salar)	19	20	11	8	25	19	11	13	0.309	0.606129	0.934773	miRNA
mir-24-1 (Fugu rubripes)	82	94	43	80	41	42	109	38	-0.467	0.228729	0.934773	miRNA
mir-24b (Danio rerio)	52	138	91	61	40	91	125	63	-0.187	0.60067	0.934773	miRNA
mir-24b (Oryzias latipes)	204	369	264	315	171	283	387	253	-0.158	0.685836	0.934773	miRNA
mir-26-1 (Oryzias latipes)	1296	1513	1881	1545	1286	2063	2228	1806	0.176	0.528839	0.934773	miRNA
mir-26-2 (Oryzias latipes)	1294	1519	1890	1545	1289	2064	2238	1810	0.176	0.527476	0.934773	miRNA
mir-26-3 (Oryzias latipes)	1294	1514	1887	1546	1285	2060	2227	1803	0.173	0.53599	0.934773	miRNA
mir-26a-1 (Astatotilapia burtoni)	32235	42925	49795	29201	23934	49097	44984	33527	-0.095	0.674303	0.934773	miRNA
mir-26a-2 (Astatotilapia burtoni)	31999	42536	49430	28911	23762	48644	44683	33255	-0.094	0.676225	0.934773	miRNA
mir-26a-3 (Astatotilapia burtoni)	31912	42431	49324	28836	23688	48549	44578	33145	-0.094	0.674875	0.934773	miRNA
mir-26a-4 (Astatotilapia burtoni)	32472	43195	50150	29468	24126	49433	45310	33782	-0.095	0.674391	0.934773	miRNA
mir-26b (Astatotilapia burtoni)	7317	7876	7986	7778	5690	9983	12359	9476	0.184	0.545752	0.934773	miRNA
mir-26b (Danio rerio)	21	19	14	36	15	36	31	37	0.28	0.51935	0.934773	miRNA
mir-26b (Gorilla gorilla)	5	0	6	5	0	16	13	13	1.115	0.421501	0.934773	miRNA
mir-26b (Petromyzon marinus)	0	6	11	11	13	14	16	13	0.962	0.287418	0.934773	miRNA
mir-26d (Salmo salar)	238	394	759	149	343	634	618	277	0.248	0.564499	0.934773	miRNA
mir-27b-1 (Salmo salar)	99	102	143	105	59	111	114	98	-0.317	0.380244	0.934773	miRNA
mir-27b-2 (Salmo salar)	99	100	141	104	60	109	112	99	-0.305	0.398391	0.934773	miRNA
mir-27b (Danio rerio)	300	359	301	278	129	285	323	234	-0.453	0.181481	0.934773	miRNA
mir-27b (Homo sapiens)	9	17	12	13	15	29	16	13	0.475	0.371543	0.934773	miRNA
mir-27d (Astatotilapia burtoni)	551	377	260	500	212	395	542	336	-0.311	0.387721	0.934773	miRNA
mir-301a-1 (Salmo salar)	185	98	51	48	30	136	210	209	0.43	0.41605	0.934773	miRNA
mir-301b (Salmo salar)	417	847	855	834	559	1032	1549	840	0.327	0.356016	0.934773	miRNA
mir-30a-1 (Astatotilapia burtoni)	6425	4703	2756	4542	3695	6016	9647	6137	0.352	0.301284	0.934773	miRNA
mir-30a-2 (Astatotilapia burtoni)	6421	4703	2769	4551	3688	6023	9658	6151	0.351	0.300725	0.934773	miRNA
mir-30a (Danio rerio)	15	8	12	5	0	7	19	6	-0.53	0.500758	0.934773	miRNA
mir-30a (Gadus morhua)	10016	9609	9574	6625	6146	11245	13629	10467	0.124	0.622763	0.934773	miRNA
mir-30b (Petromyzon marinus)	91	120	112	62	94	141	192	103	0.404	0.217998	0.934773	miRNA
mir-30c (Danio rerio)	699	791	625	723	604	1145	1077	1199	0.418	0.143219	0.934773	miRNA
mir-30d-1 (Salmo salar)	0	4	0	6	0	5	10	6	0.799	0.568272	0.934773	miRNA
mir-30d-2 (Salmo salar)	0	4	0	6	0	4	9	5	0.583	0.680882	0.934773	miRNA
mir-30d (Astatotilapia burtoni)	2707	3751	3344	2730	2484	5202	5379	5416	0.47	0.203056	0.934773	miRNA
mir-30d (Oryzias latipes)	12683	13887	13789	11331	9665	13872	25215	11866	0.139	0.592163	0.934773	miRNA
mir-30d (Tetraodon nigroviridis)	8914	9286	9869	9139	7040	11678	13933	9719	0.106	0.660508	0.934773	miRNA
mir-30e-1 (Gadus morhua)	15	14	8	9	11	13	19	20	0.387	0.593276	0.934773	miRNA
mir-30e-2 (Danio rerio)	3465	2615	1758	3290	2460	3733	5750	3633	0.374	0.243111	0.934773	miRNA
mir-30e-2 (Gadus morhua)	30	13	10	16	15	33	29	48	0.737	0.127763	0.934773	miRNA
mir-30e-3 (Salmo salar)	20	30	27	28	8	24	32	29	-0.295	0.469014	0.934773	miRNA
mir-30e (Gorilla gorilla)	1675	1383	923	1581	1284	1763	3113	1704	0.395	0.254569	0.934773	miRNA
mir-30e (Oryzias latipes)	921	712	691	1056	955	836	940	1297	0.228	0.527424	0.934773	miRNA
mir-30e (Petromyzon marinus)	22	8	18	12	7	32	36	30	0.642	0.197572	0.934773	miRNA
mir-30f-1 (Petromyzon marinus)	43	46	54	27	39	57	67	53	0.289	0.339929	0.934773	miRNA
mir-30f-2 (Petromyzon marinus)	45	49	56	29	42	59	69	54	0.271	0.363553	0.934773	miRNA
mir-30g (Petromyzon marinus)	6	33	18	9	5	13	23	11	-0.427	0.468216	0.934773	miRNA
mir-31 (Astatotilapia burtoni)	1431	1393	815	1026	1381	1400	831	2555	0.401	0.370308	0.934773	miRNA
mir-31 (Oryzias latipes)	19	28	14	8	13	22	13	35	0.228	0.661806	0.934773	miRNA
mir-33 (Gorilla gorilla)	8	7	6	6	0	13	0	7	-0.595	0.608935	0.934773	miRNA
mir-338-1 (Oryzias latipes)	71	136	99	38	48	101	105	63	-0.174	0.649558	0.934773	miRNA
mir-338-3 (Danio rerio)	84	192	188	47	62	156	131	95	-0.258	0.55146	0.934773	miRNA
mir-3618 (Ictalurus punctatus)	21	18	12	19	20	31	45	19	0.622	0.171288	0.934773	miRNA
mir-3618 (Mus musculus)	82	98	30	97	26	47	110	68	-0.439	0.351325	0.934773	miRNA
mir-365-1 (Ictalurus punctatus)	4	4	7	5	3	11	9	6	0.403	0.660463	0.934773	miRNA
mir-365-2 (Ictalurus punctatus)	4	4	7	5	3	12	10	6	0.49	0.591784	0.934773	miRNA
mir-3966 (Mus musculus)	298	320	359	151	106	356	450	480	0.169	0.663894	0.934773	miRNA
mir-3970 (Mus musculus)	5	5	0	0	0	0	0	5	-1.03	0.6565	0.934773	miRNA
mir-4286 (Homo sapiens)	0	10	0	5	0	12	9	5	0.597	0.662511	0.934773	miRNA
mir-451 (Astatotilapia burtoni)	55	36	15	69	17	23	56	51	-0.401	0.370856	0.934773	miRNA
mir-451 (Danio rerio)	2701	2133	886	1744	753	985	2206	2500	-0.338	0.440361	0.934773	miRNA
mir-451 (Gadus morhua)	886	850	439	792	282	364	1094	627	-0.467	0.26064	0.934773	miRNA
mir-455-1 (Astatotilapia burtoni)	5384	10016	7082	5348	2920	8372	8349	4776	-0.292	0.338887	0.934773	miRNA
mir-455-2 (Danio rerio)	17	67	34	31	8	43	41	47	-0.216	0.608457	0.934773	miRNA
mir-455 (Gadus morhua)	23	13	11	27	17	26	42	22	0.412	0.364055	0.934773	miRNA
mir-455 (Homo sapiens)	0	11	17	0	0	6	14	0	-0.657	0.670881	0.934773	miRNA
mir-455 (Oryzias latipes)	306	583	316	286	179	451	459	274	-0.219	0.543029	0.934773	miRNA
mir-455 (Tetraodon nigroviridis)	6	6	7	5	0	0	5	0	-2.378	0.122156	0.934773	miRNA
mir-455b (Ictalurus punctatus)	14	32	24	17	5	67	21	41	0.486	0.298662	0.934773	miRNA
mir-457 (Astatotilapia burtoni)	671	527	335	370	517	724	744	852	0.518	0.140833	0.934773	miRNA
mir-457a (Danio rerio)	8	0	0	0	0	5	8	7	1	0.6204	0.934773	miRNA
mir-459 (Gadus morhua)	192	244	47	550	298	276	121	720	0.403	0.512122	0.934773	miRNA
mir-459 (Oryzias latipes)	202	225	46	568	285	397	111	1021	0.705	0.269375	0.934773	miRNA
mir-462 (Astatotilapia burtoni)	3651	3242	3965	4427	3750	4897	4780	4434	0.178	0.54067	0.934773	miRNA
mir-462 (Danio rerio)	2701	2683	3138	2788	2283	3468	3336	3998	0.147	0.608087	0.934773	miRNA
mir-489-1 (Salmo salar)	92	71	48	89	55	98	126	110	0.262	0.416352	0.934773	miRNA
mir-489-2 (Salmo salar)	93	72	49	89	56	97	128	111	0.26	0.418898	0.934773	miRNA
mir-499-1 (Ictalurus punctatus)	2108	2517	1849	1842	1017	2291	2892	1599	-0.205	0.483202	0.934773	miRNA
mir-499-2 (Ictalurus punctatus)	2104	2517	1844	1837	1014	2286	2892	1601	-0.203	0.484715	0.934773	miRNA
mir-499 (Astatotilapia burtoni)	4124	4776	2824	3698	1818	3312	7106	2321	-0.218	0.513387	0.934773	miRNA
mir-499a (Gorilla gorilla)	268	388	242	325	104	279	305	185	-0.607	0.117615	0.934773	miRNA
mir-499a (Salmo salar)	14	17	6	16	0	13	21	16	-0.287	0.66691	0.934773	miRNA
mir-7-1 (Astatotilapia burtoni)	1667	3108	1121	2973	1000	2279	2248	2219	-0.305	0.376296	0.934773	miRNA
mir-7-2 (Astatotilapia burtoni)	1390	2604	943	2461	820	1913	1825	1897	-0.307	0.376503	0.934773	miRNA
mir-7-3 (Astatotilapia burtoni)	1618	2983	1077	2861	1000	2169	2167	2134	-0.299	0.386545	0.934773	miRNA
mir-7-4 (Astatotilapia burtoni)	1666	3106	1122	2973	998	2279	2251	2222	-0.304	0.379304	0.934773	miRNA
mir-7 (Fugu rubripes)	5239	14534	5437	13204	3189	11013	7003	8174	-0.505	0.184103	0.934773	miRNA
mir-7 (Oryzias latipes)	2848	5210	1541	4795	1400	3492	3537	3304	-0.415	0.261503	0.934773	miRNA
mir-7132a (Astatotilapia burtoni)	242	342	397	458	273	227	452	349	-0.194	0.595021	0.934773	miRNA
mir-7132a (Gadus morhua)	42	51	84	81	45	50	62	71	-0.234	0.467282	0.934773	miRNA
mir-7132a (Salmo salar)	139	204	284	204	104	128	230	228	-0.348	0.36255	0.934773	miRNA
mir-7133-2 (Astatotilapia burtoni)	98	88	72	112	51	131	114	165	0.192	0.57314	0.934773	miRNA
mir-7133-3 (Astatotilapia burtoni)	98	88	71	111	50	131	113	165	0.193	0.570491	0.934773	miRNA
mir-724-1 (Astatotilapia burtoni)	1966	2367	2642	2080	1494	2245	1960	2086	-0.261	0.345782	0.934773	miRNA
mir-724-2 (Astatotilapia burtoni)	1963	2367	2639	2073	1496	2237	1955	2080	-0.261	0.345396	0.934773	miRNA
mir-724 (Cyprinus carpio)	116	107	110	122	96	112	84	87	-0.274	0.431035	0.934773	miRNA
mir-727a (Astatotilapia burtoni)	36	66	65	45	79	50	97	84	0.555	0.11663	0.934773	miRNA
mir-727b (Gadus morhua)	28	82	99	38	96	87	88	64	0.493	0.238349	0.934773	miRNA
mir-730 (Astatotilapia burtoni)	160	186	151	180	151	194	309	166	0.204	0.579208	0.934773	miRNA
mir-730 (Danio rerio)	72	52	75	77	78	66	109	81	0.235	0.490763	0.934773	miRNA
mir-731 (Oryzias latipes)	0	15	48	54	14	17	15	15	-0.982	0.152086	0.934773	miRNA
mir-734 (Salmo salar)	192	217	271	212	110	190	199	233	-0.366	0.344963	0.934773	miRNA
mir-7550 (Ictalurus punctatus)	591	651	230	594	216	604	506	1378	0.252	0.57467	0.934773	miRNA
mir-7552-1 (Gadus morhua)	18	17	8	27	10	29	29	28	0.313	0.536323	0.934773	miRNA
mir-7552-2 (Gadus morhua)	18	16	8	27	9	28	27	28	0.268	0.60427	0.934773	miRNA
mir-7552 (Astatotilapia burtoni)	6	0	0	5	0	12	9	10	1.166	0.456003	0.934773	miRNA
mir-7977 (Homo sapiens)	17	52	30	33	23	67	17	70	0.363	0.411179	0.934773	miRNA
mir-7a-1 (Gadus morhua)	27	60	20	68	22	48	51	40	-0.226	0.562993	0.934773	miRNA
mir-7a-1 (Salmo salar)	62	103	29	86	28	74	69	77	-0.286	0.439615	0.934773	miRNA
mir-7a-2 (Gadus morhua)	30	63	23	57	10	57	45	38	-0.353	0.396502	0.934773	miRNA
mir-7a (Cyprinus carpio)	8293	16499	4830	15393	3815	10214	11649	9411	-0.493	0.169986	0.934773	miRNA
mir-7b (Gadus morhua)	5	29	5	18	0	7	14	13	-0.916	0.334203	0.934773	miRNA
mir-7b (Mus musculus)	9	13	0	10	0	14	11	0	-0.593	0.650937	0.934773	miRNA
mir-8159 (Gadus morhua)	14251	17953	4823	17349	8410	15534	12281	36488	0.315	0.450197	0.934773	miRNA
mir-8160a (Astatotilapia burtoni)	11	21	39	76	13	33	32	23	-0.681	0.183583	0.934773	miRNA
mir-9-1 (Astatotilapia burtoni)	12029	9478	10117	13596	6916	15444	14413	17345	0.138	0.629419	0.934773	miRNA
mir-9-2 (Astatotilapia burtoni)	12019	9468	10107	13592	6903	15439	14402	17346	0.138	0.628769	0.934773	miRNA
mir-9-3 (Astatotilapia burtoni)	12029	9485	10123	13607	6914	15440	14411	17357	0.137	0.631285	0.934773	miRNA
mir-9-4 (Astatotilapia burtoni)	12028	9472	10115	13590	6910	15440	14410	17348	0.138	0.628959	0.934773	miRNA
mir-9-5 (Astatotilapia burtoni)	12022	9476	10118	13602	6911	15451	14410	17345	0.138	0.629457	0.934773	miRNA
mir-9-6 (Astatotilapia burtoni)	12011	9471	10111	13579	6904	15434	14402	17339	0.138	0.627649	0.934773	miRNA
mir-9-7 (Astatotilapia burtoni)	12012	9473	10123	13591	6915	15438	14400	17334	0.138	0.629641	0.934773	miRNA
mir-93 (Astatotilapia burtoni)	1767	1858	1176	1529	1391	2308	2672	1779	0.286	0.345597	0.934773	miRNA
mir-93 (Danio rerio)	199	189	127	149	160	255	293	229	0.422	0.291145	0.934773	miRNA
mir-93 (Gadus morhua)	37	16	18	17	33	33	35	25	0.49	0.25461	0.934773	miRNA
mir-96-1 (Astatotilapia burtoni)	2896	2738	7477	1403	3094	4299	4215	8074	0.4	0.382867	0.934773	miRNA
mir-96-2 (Astatotilapia burtoni)	2887	2734	7467	1395	3090	4297	4207	8072	0.402	0.381105	0.934773	miRNA
mir-98 (Gorilla gorilla)	0	8	7	6	0	0	6	0	-1.96	0.33862	0.934773	miRNA
mir-99-1 (Danio rerio)	7298	13587	11975	8978	6721	10831	21454	10450	0.142	0.609463	0.934773	miRNA
mir-99-2 (Danio rerio)	7200	13505	11862	8877	6638	10730	21236	10391	0.142	0.609178	0.934773	miRNA
mir-99 (Gadus morhua)	0	14	6	5	5	7	14	9	0.431	0.665001	0.934773	miRNA
mir-9985 (Homo sapiens)	49	60	38	32	10	60	29	62	-0.272	0.467523	0.934773	miRNA
mir-99a (Astatotilapia burtoni)	5	0	0	0	0	5	11	6	1.763	0.321212	0.934773	miRNA
mir-99b (Astatotilapia burtoni)	14432	23285	26528	19777	18267	21715	49946	20017	0.305	0.290645	0.934773	miRNA
mir-99b (Ictalurus punctatus)	6326	8884	10302	8052	7423	7516	17552	6585	0.154	0.615167	0.934773	miRNA
mir-129-3 (Astatotilapia burtoni)	1060	1271	1253	999	975	1560	1519	1089	0.116	0.691826	0.936	miRNA
mir-129-2 (Astatotilapia burtoni)	1061	1273	1253	997	977	1554	1515	1091	0.115	0.695125	0.936908	miRNA
mir-130c-1 (Ictalurus punctatus)	9	26	10	10	12	17	25	12	0.216	0.694838	0.936908	miRNA
ENSGACT00000028044.1	185	267	278	111	231	217	247	214	0.14	0.739524	0.938736	miRNA
ENSGACT00000028083.1	89	85	80	191	130	137	13	106	-0.153	0.788643	0.938736	miRNA
ENSGACT00000028307.1	32	29	26	17	25	20	29	23	-0.117	0.763172	0.938736	miRNA
ENSGACT00000028311.1	0	0	0	6	0	6	8	0	0.8	0.728833	0.938736	miRNA
ENSGACT00000028318.1	16	10	5	0	0	11	15	20	0.373	0.744996	0.938736	miRNA
ENSGACT00000029601.1	350	716	709	522	303	802	688	930	0.148	0.701723	0.938736	miRNA
ENSGACT00000029621.1	351	717	711	524	300	805	689	936	0.146	0.705912	0.938736	miRNA
let-7i-1 (Gadus morhua)	14	16	0	6	5	8	11	7	-0.286	0.723211	0.938736	miRNA
let-7i-2 (Gadus morhua)	12	15	0	5	4	8	11	6	-0.227	0.785271	0.938736	miRNA
let-7j (Salmo salar)	0	5	10	6	6	0	11	10	0.336	0.741332	0.938736	miRNA
mir-100-2 (Astatotilapia burtoni)	98383	101061	85497	74286	52112	90131	133366	90009	-0.074	0.752528	0.938736	miRNA
mir-100 (Cyprinus carpio)	26127	30281	33843	25151	14797	36167	37271	29771	-0.076	0.760175	0.938736	miRNA
mir-100b (Gadus morhua)	647	658	723	284	440	742	918	480	0.097	0.787639	0.938736	miRNA
mir-10544 (Gadus morhua)	0	19	6	5	5	13	12	10	0.368	0.714345	0.938736	miRNA
mir-10551 (Astatotilapia burtoni)	5	6	18	17	0	23	11	10	-0.278	0.735367	0.938736	miRNA
mir-10a-1 (Astatotilapia burtoni)	16897	19148	16445	10705	12480	20409	22290	13892	0.074	0.772901	0.938736	miRNA
mir-10a-2 (Astatotilapia burtoni)	16891	19150	16450	10702	12483	20414	22293	13892	0.074	0.772278	0.938736	miRNA
mir-10c (Tetraodon nigroviridis)	14	6	8	0	0	5	14	6	-0.383	0.769647	0.938736	miRNA
mir-125 (Petromyzon marinus)	0	7	12	0	6	5	6	7	0.402	0.78166	0.938736	miRNA
mir-125a-1 (Salmo salar)	55	59	45	30	34	56	63	32	-0.091	0.781358	0.938736	miRNA
mir-125b-1 (Gorilla gorilla)	154	252	297	154	212	279	292	166	0.136	0.737225	0.938736	miRNA
mir-129-1 (Astatotilapia burtoni)	1064	1275	1255	998	976	1554	1517	1089	0.112	0.702844	0.938736	miRNA
mir-130c-2 (Ictalurus punctatus)	9	25	9	9	11	16	23	10	0.161	0.780303	0.938736	miRNA
mir-1338 (Salmo salar)	315	306	352	380	207	267	340	494	-0.129	0.719303	0.938736	miRNA
mir-135a-2 (Oryzias latipes)	26	15	15	29	17	25	25	32	0.13	0.770057	0.938736	miRNA
mir-135a (Tetraodon nigroviridis)	665	723	382	1025	529	924	982	867	0.138	0.71094	0.938736	miRNA
mir-138 (Oryzias latipes)	38	38	25	49	30	63	55	26	0.121	0.75522	0.938736	miRNA
mir-142b (Tetraodon nigroviridis)	11	6	0	9	0	8	10	7	-0.294	0.774355	0.938736	miRNA
mir-146a (Oryzias latipes)	406	526	408	588	229	598	553	582	-0.097	0.771929	0.938736	miRNA
mir-15e (Salmo salar)	7	8	0	0	0	5	10	11	0.601	0.703926	0.938736	miRNA
mir-181a-1 (Tetraodon nigroviridis)	16912	23347	25115	11538	18303	20015	26270	17780	0.092	0.75241	0.938736	miRNA
mir-181a-2 (Tetraodon nigroviridis)	16920	23358	25134	11549	18302	20014	26282	17794	0.092	0.754101	0.938736	miRNA
mir-181a (Cyprinus carpio)	22209	34618	55384	25036	29589	35815	48172	33712	0.073	0.78421	0.938736	miRNA
mir-190b (Danio rerio)	57	20	153	0	42	58	39	130	0.198	0.784515	0.938736	miRNA
mir-192 (Astatotilapia burtoni)	176439	129902	91933	298772	136585	160382	94600	421868	0.14	0.734255	0.938736	miRNA
mir-192 (Oryzias latipes)	1877	1900	1587	4344	1963	2199	1287	3566	-0.152	0.711599	0.938736	miRNA
mir-194 (Tetraodon nigroviridis)	5581	7716	6405	17348	6765	8975	3934	15484	-0.135	0.742796	0.938736	miRNA
mir-194b (Astatotilapia burtoni)	2081	2252	2543	8631	3214	3224	1111	6904	-0.149	0.773638	0.938736	miRNA
mir-194c (Salmo salar)	26	18	10	46	24	32	5	59	0.204	0.769187	0.938736	miRNA
mir-196b (Tetraodon nigroviridis)	323	326	306	341	361	542	320	220	0.146	0.706556	0.938736	miRNA
mir-199b (Mus musculus)	228	434	344	166	213	487	312	296	0.116	0.762518	0.938736	miRNA
mir-203b (Danio rerio)	550	889	509	821	354	724	1119	563	-0.127	0.706586	0.938736	miRNA
mir-204 (Gorilla gorilla)	7	0	11	6	8	9	10	5	0.366	0.758438	0.938736	miRNA
mir-205-1 (Gadus morhua)	1484	2311	1891	1567	673	3503	2232	2195	0.107	0.752775	0.938736	miRNA
mir-205-2 (Gadus morhua)	1483	2318	1888	1566	673	3503	2229	2197	0.106	0.75407	0.938736	miRNA
mir-20a (Petromyzon marinus)	9	15	15	14	12	14	24	13	0.185	0.736498	0.938736	miRNA
mir-21-1 (Oryzias latipes)	21455	27158	30000	18252	13314	29702	27721	26311	-0.083	0.722454	0.938736	miRNA
mir-210 (Danio rerio)	7	7	8	0	0	10	7	0	-0.558	0.715735	0.938736	miRNA
mir-214-1 (Gadus morhua)	698	1089	874	644	455	922	1282	641	-0.097	0.754444	0.938736	miRNA
mir-214-2 (Gadus morhua)	0	0	5	5	0	0	9	0	-0.431	0.778728	0.938736	miRNA
mir-2187b (Astatotilapia burtoni)	40	30	14	60	28	32	45	35	-0.128	0.777928	0.938736	miRNA
mir-218b (Oryzias latipes)	108	171	139	180	101	134	217	127	-0.125	0.735198	0.938736	miRNA
mir-221-3 (Ictalurus punctatus)	6843	12144	9102	11371	6000	12906	11862	8031	-0.111	0.699277	0.938736	miRNA
mir-221 (Paralichthys olivaceus)	5	6	0	18	0	7	13	6	-0.437	0.715965	0.938736	miRNA
mir-222a-1 (Salmo salar)	360	352	244	307	146	447	394	294	-0.108	0.770866	0.938736	miRNA
mir-222a-2 (Salmo salar)	358	345	237	306	142	444	391	291	-0.106	0.776725	0.938736	miRNA
mir-23a-3 (Danio rerio)	30	22	45	25	15	32	29	40	-0.166	0.73976	0.938736	miRNA
mir-301a (Oryzias latipes)	7	12	8	0	0	9	16	12	0.29	0.747615	0.938736	miRNA
mir-30a (Oryzias latipes)	1000	759	548	1060	619	1028	1197	1030	0.098	0.765375	0.938736	miRNA
mir-4454 (Homo sapiens)	19	40	5	30	11	23	15	69	0.232	0.717827	0.938736	miRNA
mir-449b (Astatotilapia burtoni)	59	66	130	135	54	115	199	100	0.116	0.769402	0.938736	miRNA
mir-460 (Danio rerio)	0	0	0	5	0	0	5	5	0.626	0.787154	0.938736	miRNA
mir-731 (Danio rerio)	86	138	136	82	91	102	130	88	-0.122	0.71617	0.938736	miRNA
mir-731 (Salmo salar)	835	1458	1389	1007	979	1191	1366	914	-0.091	0.762696	0.938736	miRNA
mir-737 (Astatotilapia burtoni)	170	124	93	160	45	165	209	270	0.156	0.739416	0.938736	miRNA
mir-7550 (Gadus morhua)	1076	960	418	625	354	1000	820	917	-0.112	0.762854	0.938736	miRNA
mir-7565 (Ictalurus punctatus)	9	12	13	0	0	11	11	9	-0.285	0.744423	0.938736	miRNA
mir-7b (Danio rerio)	0	7	0	12	0	5	9	0	-0.719	0.725953	0.938736	miRNA
mir-7c (Gadus morhua)	11	7	0	5	0	11	6	16	0.316	0.759055	0.938736	miRNA
mir-9b (Salmo salar)	235	156	192	245	79	343	193	400	0.137	0.753922	0.938736	miRNA
mir-1260b (Gorilla gorilla)	424	884	674	607	441	1132	613	701	0.093	0.793576	0.943032	miRNA
mir-100-1 (Astatotilapia burtoni)	105912	109592	93457	80685	57574	97405	148672	96981	-0.058	0.799798	0.945698	miRNA
mir-10544 (Astatotilapia burtoni)	46	70	44	67	24	76	109	58	0.088	0.799693	0.945698	miRNA
mir-499a (Homo sapiens)	10	11	7	19	0	17	27	5	-0.194	0.799057	0.945698	miRNA
let-7j (Mus musculus)	231	240	176	189	104	266	244	235	-0.088	0.804182	0.947738	miRNA
mir-8160b (Astatotilapia burtoni)	0	9	11	21	6	12	10	9	-0.245	0.804036	0.947738	miRNA
let-7f (Salmo salar)	22	24	15	21	7	25	22	42	0.104	0.811729	0.952292	miRNA
mir-24b (Astatotilapia burtoni)	450	515	377	456	256	402	813	363	-0.088	0.810564	0.952292	miRNA
mir-737 (Danio rerio)	161	103	104	111	29	159	167	232	0.112	0.812053	0.952292	miRNA
ENSGACT00000029035.1	243	218	146	165	85	333	223	266	0.098	0.816338	0.954228	miRNA
let-7b-1 (Astatotilapia burtoni)	5866	7447	6340	3594	5414	5249	6117	5156	-0.068	0.81638	0.954228	miRNA
mir-212-2 (Danio rerio)	708	994	660	844	919	745	1405	352	0.091	0.817826	0.954353	miRNA
let-7b (Tetraodon nigroviridis)	6	6	0	0	6	0	0	0	-0.469	0.828119	0.956251	miRNA
mir-125c (Danio rerio)	45	80	103	53	52	74	87	62	-0.074	0.825121	0.956251	miRNA
mir-139 (Homo sapiens)	5	15	8	6	0	11	16	7	-0.174	0.827046	0.956251	miRNA
mir-145 (Astatotilapia burtoni)	395	460	540	507	342	421	342	748	-0.08	0.822513	0.956251	miRNA
mir-181b (Astatotilapia burtoni)	1787	2408	4057	1306	2283	3027	2220	2487	0.078	0.823289	0.956251	miRNA
mir-24a-4 (Salmo salar)	297	510	490	371	239	468	592	387	-0.073	0.82884	0.956251	miRNA
mir-462 (Oryzias latipes)	87	75	195	239	134	111	123	202	-0.097	0.825967	0.956251	miRNA
let-7g (Gorilla gorilla)	6	19	26	11	0	33	16	13	-0.181	0.832334	0.956689	miRNA
mir-21-1 (Gadus morhua)	35799	48684	48800	30428	35133	45983	45197	33208	-0.05	0.832315	0.956689	miRNA
mir-21-2 (Gadus morhua)	35795	48674	48799	30425	35134	45992	45186	33209	-0.05	0.833246	0.956689	miRNA
ENSGACT00000028929.1	13	0	0	21	0	11	34	9	0.302	0.836848	0.956722	miRNA
mir-142 (Oryzias latipes)	312	318	367	424	277	379	486	434	0.072	0.837682	0.956722	miRNA
mir-219-2 (Astatotilapia burtoni)	4	14	2	5	5	8	9	7	0.173	0.838641	0.956722	miRNA
mir-449b (Salmo salar)	0	0	7	7	0	6	0	6	-0.419	0.834737	0.956722	miRNA
ENSGACT00000027999.1	61	48	34	19	19	59	56	32	-0.075	0.843321	0.959808	miRNA
ENSGACT00000029268.1	0	7	5	9	9	0	5	9	0.231	0.851485	0.959808	miRNA
mir-190 (Tetraodon nigroviridis)	24	26	14	25	19	25	26	28	0.079	0.845823	0.959808	miRNA
mir-199-1 (Astatotilapia burtoni)	14230	22652	21150	12551	8079	25158	20630	19378	-0.05	0.854048	0.959808	miRNA
mir-199-2 (Astatotilapia burtoni)	14230	22645	21134	12549	8069	25146	20635	19375	-0.05	0.853859	0.959808	miRNA
mir-199-3 (Astatotilapia burtoni)	14228	22642	21136	12549	8075	25144	20630	19369	-0.05	0.853827	0.959808	miRNA
mir-199-4 (Astatotilapia burtoni)	14225	22624	21135	12545	8069	25139	20630	19363	-0.049	0.85402	0.959808	miRNA
mir-205-2 (Astatotilapia burtoni)	8307	15359	11604	8739	5251	18499	12646	8996	-0.058	0.850011	0.959808	miRNA
mir-217 (Gorilla gorilla)	71	54	27	46	28	48	48	99	0.074	0.850699	0.959808	miRNA
mir-8159 (Salmo salar)	26888	34395	7351	17980	9906	25970	20717	42272	0.084	0.854808	0.959808	miRNA
ENSGACT00000028284.1	0	8	0	22	11	10	0	15	0.273	0.861794	0.959967	miRNA
mir-100a-1 (Salmo salar)	994	973	996	597	655	934	1505	789	0.051	0.865721	0.959967	miRNA
mir-133b (Gadus morhua)	12	5	8	5	9	13	12	0	0.142	0.860136	0.959967	miRNA
mir-150 (Gadus morhua)	24	28	22	0	7	10	35	22	-0.099	0.862642	0.959967	miRNA
mir-16 (Petromyzon marinus)	1395	1808	2145	1384	1375	1598	2037	1636	-0.048	0.86568	0.959967	miRNA
mir-205-1 (Astatotilapia burtoni)	8208	15164	11461	8621	5198	18340	12469	8909	-0.055	0.858172	0.959967	miRNA
mir-205 (Tetraodon nigroviridis)	0	8	5	10	0	17	0	5	-0.248	0.858652	0.959967	miRNA
mir-30b (Astatotilapia burtoni)	23589	33472	39398	24876	25589	33607	38162	30777	0.046	0.863873	0.959967	miRNA
mir-1260a (Homo sapiens)	0	6	5	0	0	9	0	0	-0.384	0.867674	0.960639	miRNA
ENSGACT00000029042.1	171	105	83	114	43	148	170	191	0.06	0.877756	0.963578	miRNA
ENSGACT00000029055.1	0	8	0	0	0	0	5	6	0.358	0.876235	0.963578	miRNA
let-7e (Astatotilapia burtoni)	113027	83161	66372	68171	60597	71645	119012	88546	-0.036	0.878193	0.963578	miRNA
mir-143 (Mus musculus)	782	531	596	912	597	763	771	929	0.049	0.879771	0.963578	miRNA
mir-181c (Danio rerio)	0	6	5	0	0	0	0	9	-0.319	0.876945	0.963578	miRNA
mir-21 (Hippoglossus hippoglossus)	8	0	13	0	7	9	0	0	-0.246	0.878947	0.963578	miRNA
mir-217 (Cyprinus carpio)	15526	12949	17978	11228	8860	13550	14310	26347	0.05	0.879789	0.963578	miRNA
mir-135a-1 (Oryzias latipes)	27	15	14	29	16	24	24	31	0.067	0.882459	0.965021	miRNA
mir-146b (Salmo salar)	6	13	6	25	6	17	19	10	-0.086	0.887789	0.96673	miRNA
mir-214-3 (Salmo salar)	749	1309	1151	839	595	1431	1551	878	0.043	0.889167	0.96673	miRNA
mir-30a-1 (Salmo salar)	85	90	110	45	41	113	80	103	-0.056	0.888328	0.96673	miRNA
mir-731 (Astatotilapia burtoni)	577	810	791	688	629	859	857	671	0.041	0.889446	0.96673	miRNA
mir-138-1 (Homo sapiens)	76	104	147	173	158	99	131	75	-0.061	0.892231	0.967128	miRNA
mir-214-1 (Salmo salar)	748	1310	1148	838	592	1427	1550	877	0.041	0.893881	0.967128	miRNA
mir-214-2 (Salmo salar)	749	1305	1150	841	591	1429	1551	878	0.042	0.893614	0.967128	miRNA
mir-194 (Oryzias latipes)	705	887	933	1833	540	1159	255	2973	0.067	0.897135	0.96732	miRNA
mir-206 (Paralichthys olivaceus)	77	108	104	54	71	128	105	60	0.049	0.895419	0.96732	miRNA
mir-449a (Astatotilapia burtoni)	39	42	144	93	42	93	153	77	0.061	0.898129	0.96732	miRNA
mir-30a-2 (Salmo salar)	83	89	108	45	41	112	78	102	-0.05	0.900459	0.968367	miRNA
mir-138b (Petromyzon marinus)	10	10	8	21	6	23	16	13	0.09	0.901967	0.968528	miRNA
let-7a-5 (Astatotilapia burtoni)	13382	18516	17631	10299	15534	14018	15250	12297	-0.031	0.912241	0.976618	miRNA
mir-135d (Astatotilapia burtoni)	1411	1055	603	1543	977	1054	1845	1171	0.045	0.911913	0.976618	miRNA
mir-192 (Petromyzon marinus)	163	110	89	245	100	148	81	346	0.055	0.913709	0.976723	miRNA
let-7a-1 (Astatotilapia burtoni)	13027	18062	17155	10090	15215	13694	14944	11950	-0.027	0.922579	0.979482	miRNA
let-7a-2 (Astatotilapia burtoni)	13861	19228	18418	10798	16320	14644	15829	12816	-0.026	0.92658	0.979482	miRNA
let-7a-3 (Astatotilapia burtoni)	13785	19129	18332	10737	16217	14564	15770	12743	-0.026	0.925238	0.979482	miRNA
let-7a-4 (Astatotilapia burtoni)	13858	19230	18413	10797	16309	14638	15829	12813	-0.026	0.925343	0.979482	miRNA
mir-125a-1 (Astatotilapia burtoni)	4399	8628	12184	4138	6673	8777	7739	5273	-0.029	0.939644	0.979482	miRNA
mir-125a-2 (Astatotilapia burtoni)	4389	8610	12143	4133	6646	8756	7707	5264	-0.03	0.937385	0.979482	miRNA
mir-140 (Oryzias latipes)	3713	6964	4262	5515	3025	6199	7602	4687	-0.025	0.939067	0.979482	miRNA
mir-199b (Petromyzon marinus)	72	168	134	109	66	168	140	149	0.03	0.93515	0.979482	miRNA
mir-21-2 (Danio rerio)	143	228	195	139	133	233	209	173	0.037	0.920343	0.979482	miRNA
mir-21-2 (Oryzias latipes)	12438	14161	15689	11592	8334	16772	17248	15729	0.02	0.933958	0.979482	miRNA
mir-217 (Mus musculus)	87	53	84	78	37	74	91	120	-0.029	0.934858	0.979482	miRNA
mir-2188 (Danio rerio)	359	423	165	415	223	326	510	440	0.036	0.923636	0.979482	miRNA
mir-23b-2 (Danio rerio)	26	66	27	21	33	31	42	30	-0.035	0.927309	0.979482	miRNA
mir-25 (Homo sapiens)	20	29	22	0	17	18	22	16	0.054	0.927722	0.979482	miRNA
mir-25 (Mus musculus)	42	57	50	32	38	51	56	38	-0.023	0.937747	0.979482	miRNA
mir-30b (Gadus morhua)	8626	13310	13874	7174	6513	12139	13908	11938	-0.021	0.934855	0.979482	miRNA
mir-30c (Astatotilapia burtoni)	3747	4794	3957	3948	4224	4235	5086	3203	0.026	0.930932	0.979482	miRNA
mir-205b (Petromyzon marinus)	60	150	95	80	42	190	114	61	-0.028	0.943724	0.982299	miRNA
let-7f (Astatotilapia burtoni)	282	279	180	190	184	233	312	251	0.018	0.959712	0.98413	miRNA
mir-148a (Astatotilapia burtoni)	0	0	0	9	0	0	11	0	-0.118	0.955036	0.98413	miRNA
mir-152 (Homo sapiens)	23	26	10	19	14	24	31	15	0.023	0.960665	0.98413	miRNA
mir-218b (Cyprinus carpio)	0	5	0	0	0	0	5	0	-0.14	0.948397	0.98413	miRNA
mir-219-1 (Astatotilapia burtoni)	5	14	3	6	5	9	9	7	0.049	0.952655	0.98413	miRNA
mir-219-4 (Astatotilapia burtoni)	5	16	3	6	5	9	10	8	0.041	0.959067	0.98413	miRNA
mir-223a (Gadus morhua)	39	48	50	29	32	52	49	41	0.017	0.960603	0.98413	miRNA
mir-30c (Gorilla gorilla)	10	34	47	30	31	27	40	20	-0.032	0.948116	0.98413	miRNA
mir-9a-1 (Oryzias latipes)	12969	10202	11350	14130	8318	14729	13472	15861	0.015	0.955787	0.98413	miRNA
mir-9b-1 (Oryzias latipes)	12967	10183	11340	14119	8314	14727	13456	15849	0.015	0.95486	0.98413	miRNA
mir-9b-2 (Oryzias latipes)	12954	10174	11329	14111	8299	14713	13443	15845	0.015	0.955379	0.98413	miRNA
mir-153-2 (Homo sapiens)	10	17	0	40	0	32	25	22	-0.03	0.97255	0.99104	miRNA
mir-20 (Tetraodon nigroviridis)	0	8	6	0	0	7	0	7	-0.077	0.970159	0.99104	miRNA
mir-2187a (Gadus morhua)	17	0	0	11	0	11	6	18	0.046	0.97297	0.99104	miRNA
mir-34b (Danio rerio)	7	10	18	25	8	11	39	8	-0.022	0.972308	0.99104	miRNA
mir-187 (Oryzias latipes)	121	104	118	125	122	125	154	77	0.01	0.978045	0.99337	miRNA
mir-9 (Cyprinus carpio)	5	0	0	0	0	0	6	0	-0.06	0.976662	0.99337	miRNA
mir-135b (Gadus morhua)	7	7	7	9	0	6	11	17	-0.027	0.980813	0.994765	miRNA
mir-30c (Tetraodon nigroviridis)	3800	5023	4105	4373	3062	5009	5717	4345	-0.005	0.985704	0.998305	miRNA
let-7a-4 (Danio rerio)	6	3	4	3	4	3	0	9	0.011	0.993067	0.998422	miRNA
let-7c (Oryzias latipes)	1112	1470	1456	785	1428	1046	1223	916	0.002	0.994954	0.998422	miRNA
let-7f (Gorilla gorilla)	3538	3384	3038	3334	2526	3073	3981	4316	0.002	0.994557	0.998422	miRNA
mir-10400 (Homo sapiens)	6	9	14	0	6	9	6	8	0.01	0.99225	0.998422	miRNA
mir-145 (Oryzias latipes)	93	71	71	85	60	62	64	147	0.001	0.997916	0.998422	miRNA
mir-148 (Gadus morhua)	167	196	74	196	90	214	233	152	-0.001	0.998422	0.998422	miRNA
mir-181c (Ictalurus punctatus)	0	7	11	0	0	6	9	5	0.013	0.990259	0.998422	miRNA
mir-219-3 (Astatotilapia burtoni)	5	15	3	6	5	9	9	7	0.002	0.997918	0.998422	miRNA
mir-34b (Ictalurus punctatus)	0	8	21	9	6	13	22	0	0.005	0.997183	0.998422	miRNA
												miRNA
												miRNA
												miRNA
												miRNA
												miRNA
												miRNA
												miRNA
												miRNA
												miRNA
												miRNA
												miRNA
												miRNA
												miRNA
												miRNA
												miRNA
												miRNA
												miRNA
												miRNA
												miRNA
												miRNA
												miRNA
												miRNA
												miRNA
												miRNA
												miRNA
												miRNA
												miRNA
												miRNA
												miRNA
												miRNA
												miRNA
												miRNA
												miRNA
												miRNA
												miRNA

## Sheet: MO17vs20
Id	17mo-3	17mo-1	17mo-4	20mo-1	20mo-2	20mo-3	20mo-4	log2FoldChange	pvalue	padj	Biotype
mir-194 (Gorilla gorilla)	86	84	15	26	42	12	54	-1.089	1.19564e-05	0.00797943	miRNA
mir-4454 (Homo sapiens)	152	66	217	40	86	33	84	-2.13	1.97023e-05	0.00797943	miRNA
mir-21-1 (Astatotilapia burtoni)	101302	109042	29031	118872	220274	70911	192660	0.708	0.000184667	0.0291264	miRNA
mir-21-2 (Astatotilapia burtoni)	101295	109038	29031	118863	220262	70910	192664	0.708	0.000180427	0.0291264	miRNA
mir-4286 (Homo sapiens)	48	22	44	14	28	6	30	-1.646	0.000215751	0.0291264	miRNA
mir-737 (Danio rerio)	179	207	96	59	108	50	144	-1.196	0.00015612	0.0291264	miRNA
mir-182 (Astatotilapia burtoni)	58891	86022	21633	82875	148092	59665	121960	0.725	0.000426936	0.0494026	miRNA
mir-135b (Tetraodon nigroviridis)	3486	4443	1689	1162	1742	1055	3573	-1.113	0.000876463	0.0887419	miRNA
ENSGACT00000028058.1 (Gasterosteus_aculeatus.BROADS1.ncrna)	21507	31408	7601	27281	49194	21666	49738	0.699	0.0015422	0.0960906	miRNA
mir-182 (Hippoglossus hippoglossus)	7554	10333	2599	10374	18947	7466	16570	0.787	0.00147878	0.0960906	miRNA
mir-2187b (Astatotilapia burtoni)	68	81	34	14	28	25	85	-1.039	0.00138658	0.0960906	miRNA
mir-219 (Gorilla gorilla)	106	97	32	26	60	28	56	-1.104	0.00127521	0.0960906	miRNA
mir-7550 (Ictalurus punctatus)	2109	1646	4347	1027	2096	1123	1845	-1.687	0.00121373	0.0960906	miRNA
mir-181d (Gorilla gorilla)	59	87	15	84	154	51	150	0.841	0.0018895	0.109321	miRNA
mir-194 (Tetraodon nigroviridis)	9048	6605	3674	2706	5678	2982	6911	-0.844	0.00228752	0.115806	miRNA
mir-489-1 (Salmo salar)	91	92	21	24	34	28	73	-0.954	0.00220226	0.115806	miRNA
mir-194b (Astatotilapia burtoni)	4019	3579	1413	642	1545	955	3432	-1.233	0.00280498	0.119581	miRNA
mir-489-2 (Salmo salar)	93	93	21	25	34	29	75	-0.933	0.00271138	0.119581	miRNA
mir-737 (Astatotilapia burtoni)	193	227	112	78	137	67	156	-1.049	0.0025458	0.119581	miRNA
let-7f (Danio rerio)	98	233	129	78	142	43	169	-1.039	0.00316212	0.128066	miRNA
let-7i (Cyprinus carpio)	274	418	172	138	227	92	258	-1.039	0.00341895	0.128525	miRNA
mir-217 (Danio rerio)	17	37	7	39	57	18	65	0.91	0.00349081	0.128525	miRNA
let-7e (Tetraodon nigroviridis)	41	107	37	32	63	17	68	-0.791	0.00438615	0.135419	miRNA
mir-135a (Tetraodon nigroviridis)	7000	6918	4493	2064	3915	2982	7849	-1.003	0.00434814	0.135419	miRNA
mir-183-1 (Astatotilapia burtoni)	11361	15538	3573	16425	27799	10709	19352	0.748	0.00411365	0.135419	miRNA
mir-183-2 (Astatotilapia burtoni)	11301	15474	3540	16367	27671	10656	19262	0.75	0.00401085	0.135419	miRNA
mir-7550 (Gadus morhua)	2474	1860	4295	1514	2883	1234	1779	-1.432	0.00451397	0.135419	miRNA
mir-182 (Petromyzon marinus)	11619	16212	4492	13327	25766	12009	26501	0.643	0.00581038	0.163598	miRNA
mir-7552-1 (Gadus morhua)	63	79	29	16	32	20	73	-1.034	0.00585722	0.163598	miRNA
mir-204a (Tetraodon nigroviridis)	20	35	26	8	22	8	24	-1.327	0.0065826	0.17773	miRNA
mir-2187a (Gadus morhua)	28	21	6	6	7	0	8	-2.048	0.00696291	0.181934	miRNA
mir-205a (Petromyzon marinus)	25	28	0	33	78	13	58	1.216	0.00884707	0.210768	miRNA
mir-221 (Danio rerio)	17	15	7	30	54	13	39	1.09	0.00865303	0.210768	miRNA
mir-7552-2 (Gadus morhua)	63	80	29	17	33	22	74	-0.978	0.00854052	0.210768	miRNA
ENSGACT00000028935.1 (Gasterosteus_aculeatus.BROADS1.ncrna)	353	233	80	72	217	63	133	-1.11	0.0127172	0.214815	miRNA
ENSGACT00000028949.1 (Gasterosteus_aculeatus.BROADS1.ncrna)	875	511	95	81	359	121	283	-1.37	0.0101282	0.214815	miRNA
ENSGACT00000028992.1 (Gasterosteus_aculeatus.BROADS1.ncrna)	17	34	0	27	64	17	40	1.025	0.0127298	0.214815	miRNA
ENSGACT00000029268.1 (Gasterosteus_aculeatus.BROADS1.ncrna)	26	8	63	25	18	0	14	-2.207	0.0109493	0.214815	miRNA
mir-135b-1 (Astatotilapia burtoni)	1614	1803	988	500	858	698	1935	-0.976	0.0124419	0.214815	miRNA
mir-137-1 (Danio rerio)	18	28	12	61	79	26	39	1.173	0.0117999	0.214815	miRNA
mir-181a-1 (Tetraodon nigroviridis)	89156	75765	24100	75781	131356	53595	147434	0.468	0.0116938	0.214815	miRNA
mir-181a-2 (Tetraodon nigroviridis)	89155	75768	24098	75794	131347	53575	147421	0.468	0.0116929	0.214815	miRNA
mir-182 (Oryzias latipes)	3872	4746	1210	4224	8202	3499	7844	0.679	0.00983971	0.214815	miRNA
mir-187 (Gadus morhua)	105	105	26	203	274	217	130	1.453	0.011296	0.214815	miRNA
mir-194b (Salmo salar)	43	29	10	8	11	7	28	-1.287	0.0106382	0.214815	miRNA
mir-25 (Homo sapiens)	82	87	14	116	163	55	127	0.809	0.00989974	0.214815	miRNA
mir-730 (Danio rerio)	75	100	22	31	63	25	77	-0.645	0.0126226	0.214815	miRNA
mir-8159 (Salmo salar)	28650	39113	11841	36519	69106	30170	54324	0.643	0.0100447	0.214815	miRNA
mir-135a-2 (Oryzias latipes)	137	161	75	52	87	43	180	-0.882	0.0130096	0.215057	miRNA
mir-135a-1 (Oryzias latipes)	135	160	75	52	87	43	179	-0.876	0.013736	0.222523	miRNA
mir-135b-2 (Astatotilapia burtoni)	1554	1699	926	467	805	660	1837	-0.979	0.0142678	0.225108	miRNA
mir-181c (Astatotilapia burtoni)	51505	60175	15337	62140	102683	30495	89703	0.547	0.0144514	0.225108	miRNA
mir-30a (Danio rerio)	6	7	6	26	50	8	28	1.669	0.0147729	0.225774	miRNA
mir-135a (Astatotilapia burtoni)	14871	23421	5885	6775	11008	6058	19109	-0.692	0.0152595	0.228893	miRNA
mir-137-2 (Danio rerio)	19	29	13	61	80	27	40	1.112	0.0167149	0.246164	miRNA
mir-190b (Danio rerio)	96	232	40	49	84	28	165	-0.851	0.0174931	0.253025	miRNA
mir-10b-1 (Tetraodon nigroviridis)	52628	74148	26498	73092	132700	47352	101913	0.52	0.0186783	0.25706	miRNA
mir-10d (Danio rerio)	47400	66717	25974	68232	123691	45520	95674	0.536	0.018186	0.25706	miRNA
mir-29c (Astatotilapia burtoni)	0	6	0	29	33	0	10	3.094	0.0187241	0.25706	miRNA
ENSGACT00000028323.1 (Gasterosteus_aculeatus.BROADS1.ncrna)	5	0	0	15	22	13	12	3.133	0.0193943	0.261269	miRNA
mir-10b-2 (Tetraodon nigroviridis)	52386	73812	26418	72808	132199	47183	101484	0.52	0.0196758	0.261269	miRNA
ENSGACT00000028083.1 (Gasterosteus_aculeatus.BROADS1.ncrna)	53	64	19	120	263	58	84	1.323	0.0216188	0.267285	miRNA
ENSGACT00000028088.1 (Gasterosteus_aculeatus.BROADS1.ncrna)	146	160	33	176	276	135	244	0.786	0.021276	0.267285	miRNA
let-7g-1 (Astatotilapia burtoni)	6396	7915	3162	3614	6044	2609	7621	-0.563	0.0245883	0.267285	miRNA
let-7g-2 (Astatotilapia burtoni)	6401	7925	3164	3620	6054	2619	7627	-0.562	0.0251853	0.267285	miRNA
mir-100-1 (Oryzias latipes)	702	776	691	2507	3610	700	1878	1.021	0.0253903	0.267285	miRNA
mir-100-2 (Oryzias latipes)	705	779	695	2513	3611	702	1876	1.016	0.0256764	0.267285	miRNA
mir-124-2 (Danio rerio)	1744	2665	455	2697	3954	1242	3656	0.715	0.0224764	0.267285	miRNA
mir-124-3 (Danio rerio)	1752	2674	457	2700	3959	1244	3663	0.711	0.0232173	0.267285	miRNA
mir-124-5 (Danio rerio)	1748	2668	456	2692	3951	1238	3657	0.71	0.0232136	0.267285	miRNA
mir-144 (Oryzias latipes)	209	257	124	106	191	88	232	-0.722	0.0230376	0.267285	miRNA
mir-15c (Astatotilapia burtoni)	43	56	14	17	26	9	43	-0.928	0.0228752	0.267285	miRNA
mir-182 (Mus musculus)	1564	2457	553	1973	3599	1431	3932	0.65	0.0234433	0.267285	miRNA
mir-214-2 (Salmo salar)	1875	1300	751	568	1112	676	1643	-0.741	0.0260685	0.267285	miRNA
mir-214-3 (Salmo salar)	1874	1300	752	567	1109	677	1645	-0.742	0.025851	0.267285	miRNA
mir-2187a (Astatotilapia burtoni)	56	79	22	20	35	0	83	-1.068	0.0249985	0.267285	miRNA
mir-30a (Gadus morhua)	15567	22983	6318	24659	42646	11896	29184	0.636	0.0260289	0.267285	miRNA
mir-455 (Tetraodon nigroviridis)	6	7	0	20	25	23	13	2.408	0.0209456	0.267285	miRNA
mir-8159 (Gadus morhua)	10654	12120	5138	4257	9026	5374	11190	-0.618	0.0235818	0.267285	miRNA
mir-214-1 (Salmo salar)	1874	1299	749	570	1110	677	1644	-0.738	0.0265162	0.268477	miRNA
mir-223 (Mus musculus)	0	0	0	7	8	0	6	5.376	0.0276349	0.276349	miRNA
ENSGACT00000029035.1 (Gasterosteus_aculeatus.BROADS1.ncrna)	64	115	37	29	57	34	88	-0.751	0.0288045	0.279766	miRNA
mir-181a-1 (Oryzias latipes)	6406	5521	2130	8482	14164	3529	9335	0.651	0.0297035	0.279766	miRNA
mir-181a-2 (Oryzias latipes)	6400	5510	2127	8473	14160	3526	9333	0.652	0.0293443	0.279766	miRNA
mir-21 (Tetraodon nigroviridis)	0	0	0	7	10	0	12	5.734	0.0296368	0.279766	miRNA
mir-30g (Petromyzon marinus)	23	41	6	49	49	25	51	0.8	0.0290666	0.279766	miRNA
mir-1260b (Gorilla gorilla)	1948	1591	2846	1555	3032	771	1942	-1.029	0.0301677	0.280872	miRNA
mir-9b (Salmo salar)	2321	3356	1086	1096	1840	1040	2872	-0.674	0.0306675	0.28228	miRNA
ENSGACT00000029090.1 (Gasterosteus_aculeatus.BROADS1.ncrna)	24	24	11	23	42	24	73	0.731	0.0330828	0.291272	miRNA
ENSGACT00000029647.1 (Gasterosteus_aculeatus.BROADS1.ncrna)	6887	4143	1042	1790	3163	1519	2624	-0.897	0.0322966	0.291272	miRNA
mir-19b (Danio rerio)	13	0	0	0	0	0	0	-5.212	0.0329621	0.291272	miRNA
mir-25-3 (Salmo salar)	161	167	52	253	451	113	276	0.878	0.0325654	0.291272	miRNA
mir-10c (Tetraodon nigroviridis)	84	133	8	99	137	78	177	0.712	0.0371406	0.310634	miRNA
mir-135b (Gadus morhua)	46	73	19	24	25	21	69	-0.641	0.0363864	0.310634	miRNA
mir-200b (Danio rerio)	244	205	84	495	722	164	347	1.037	0.0365133	0.310634	miRNA
mir-205-1 (Astatotilapia burtoni)	20713	15914	3938	19292	32865	10343	26419	0.567	0.0373508	0.310634	miRNA
mir-205-2 (Astatotilapia burtoni)	20803	16015	3966	19364	33063	10414	26524	0.566	0.0375829	0.310634	miRNA
mir-30e (Petromyzon marinus)	16	48	16	47	61	35	57	0.703	0.0365347	0.310634	miRNA
mir-124-6 (Danio rerio)	181	252	57	392	581	124	319	0.955	0.0403451	0.320388	miRNA
mir-141 (Danio rerio)	41	25	23	57	96	37	80	0.799	0.039918	0.320388	miRNA
mir-183 (Homo sapiens)	55	89	11	77	126	44	105	0.66	0.0400663	0.320388	miRNA
mir-183 (Ictalurus punctatus)	20296	29350	6457	22059	37382	16298	37081	0.448	0.0400833	0.320388	miRNA
mir-144 (Astatotilapia burtoni)	370	376	205	141	271	173	331	-0.81	0.0412699	0.321429	miRNA
mir-7-2 (Homo sapiens)	23	37	12	31	71	32	46	0.694	0.0410952	0.321429	miRNA
mir-7132a (Astatotilapia burtoni)	119	109	43	134	277	76	193	0.621	0.0418587	0.32291	miRNA
ENSGACT00000028308.1 (Gasterosteus_aculeatus.BROADS1.ncrna)	7	8	0	25	28	10	21	2.085	0.0423106	0.323317	miRNA
mir-31 (Astatotilapia burtoni)	415	359	200	717	1262	343	837	0.908	0.0431847	0.326912	miRNA
mir-10d (Tetraodon nigroviridis)	1486	2152	742	2181	4022	1424	3057	0.603	0.0445156	0.333867	miRNA
ENSGACT00000028093.1 (Gasterosteus_aculeatus.BROADS1.ncrna)	0	0	0	0	0	0	15	4.533	0.0450894	0.335068	miRNA
mir-731 (Salmo salar)	42	64	20	58	123	50	76	0.663	0.04565	0.33615	miRNA
mir-192 (Gadus morhua)	41688	58085	20734	21311	44272	25332	51073	-0.44	0.0464747	0.336571	miRNA
mir-7977 (Homo sapiens)	171	124	146	80	220	72	144	-0.788	0.0465382	0.336571	miRNA
let-7j (Danio rerio)	3996	4451	2527	2483	4283	1769	4379	-0.594	0.047583	0.339186	miRNA
mir-153a (Danio rerio)	145	169	26	33	47	38	163	-0.878	0.0477373	0.339186	miRNA
mir-128-1 (Salmo salar)	101	118	70	331	578	142	133	1.266	0.0515031	0.359633	miRNA
mir-96 (Gorilla gorilla)	1196	1449	197	370	581	285	1176	-0.795	0.0514425	0.359633	miRNA
mir-183 (Gadus morhua)	69082	109240	22203	81314	136468	52327	116766	0.404	0.0522268	0.36157	miRNA
mir-19b-1 (Gadus morhua)	333	411	230	629	1137	563	754	0.919	0.0529961	0.363787	miRNA
mir-734 (Salmo salar)	958	1085	466	467	883	389	897	-0.662	0.0552962	0.376386	miRNA
mir-135b (Oryzias latipes)	525	756	329	237	377	234	773	-0.804	0.0564521	0.381052	miRNA
let-7h (Astatotilapia burtoni)	338	446	136	179	293	92	372	-0.695	0.0587233	0.386714	miRNA
mir-204 (Oryzias latipes)	4030	3874	2432	1590	3664	2317	4552	-0.584	0.0582224	0.386714	miRNA
mir-7132a (Salmo salar)	34	39	16	35	65	28	77	0.508	0.0585309	0.386714	miRNA
mir-93 (Cyprinus carpio)	0	5	0	0	0	0	0	-3.773	0.0595176	0.388784	miRNA
ENSGACT00000029563.1 (Gasterosteus_aculeatus.BROADS1.ncrna)	7634	4427	1076	2447	3655	1599	2880	-0.788	0.0633791	0.39315	miRNA
ENSGACT00000029608.1 (Gasterosteus_aculeatus.BROADS1.ncrna)	7646	4421	1082	2440	3639	1610	2880	-0.79	0.0626276	0.39315	miRNA
ENSGACT00000029681.1 (Gasterosteus_aculeatus.BROADS1.ncrna)	7637	4443	1081	2448	3655	1613	2889	-0.786	0.0634147	0.39315	miRNA
mir-181a-1 (Ictalurus punctatus)	12340	13786	3233	15877	25719	6708	15103	0.55	0.0643946	0.39315	miRNA
mir-181a-2 (Ictalurus punctatus)	12333	13791	3231	15869	25717	6709	15092	0.55	0.0641695	0.39315	miRNA
mir-181a-3 (Ictalurus punctatus)	12339	13788	3236	15877	25722	6712	15099	0.55	0.0645542	0.39315	miRNA
mir-181a-4 (Ictalurus punctatus)	12340	13786	3233	15874	25716	6710	15093	0.55	0.0644542	0.39315	miRNA
mir-181a-5 (Ictalurus punctatus)	12335	13785	3230	15878	25718	6707	15099	0.55	0.0640528	0.39315	miRNA
mir-30d (Gadus morhua)	0	0	0	7	8	0	0	5.04	0.0626443	0.39315	miRNA
ENSGACT00000029518.1 (Gasterosteus_aculeatus.BROADS1.ncrna)	7604	4454	1066	2443	3630	1604	2884	-0.786	0.0650708	0.393339	miRNA
mir-194c (Salmo salar)	49	46	7	18	30	10	44	-0.619	0.0665949	0.399569	miRNA
ENSGACT00000029628.1 (Gasterosteus_aculeatus.BROADS1.ncrna)	7600	4433	1073	2448	3631	1610	2899	-0.782	0.0671538	0.39996	miRNA
ENSGACT00000029015.1 (Gasterosteus_aculeatus.BROADS1.ncrna)	0	0	0	0	0	0	9	3.881	0.0697825	0.407096	miRNA
mir-190 (Tetraodon nigroviridis)	60	85	13	8	21	16	91	-0.907	0.0698597	0.407096	miRNA
mir-26d (Salmo salar)	327	430	308	180	418	158	495	-0.758	0.0689044	0.407096	miRNA
mir-194a (Astatotilapia burtoni)	50852	50958	9411	20761	34775	16159	49192	-0.43	0.0704639	0.407684	miRNA
mir-135d (Astatotilapia burtoni)	10551	12191	5690	4018	6659	6204	15292	-0.578	0.0712349	0.409221	miRNA
ENSGACT00000028959.1 (Gasterosteus_aculeatus.BROADS1.ncrna)	861	647	145	213	377	137	496	-1.037	0.0724205	0.413103	miRNA
mir-187 (Oryzias latipes)	154	177	48	233	351	241	141	0.953	0.0734433	0.414627	miRNA
mir-451 (Gadus morhua)	19	12	11	0	6	0	13	-2.378	0.0737114	0.414627	miRNA
ENSGACT00000029679.1 (Gasterosteus_aculeatus.BROADS1.ncrna)	2831	1741	320	856	1120	625	1100	-0.815	0.075858	0.415995	miRNA
mir-125 (Petromyzon marinus)	0	0	0	5	15	0	0	5.285	0.0759308	0.415995	miRNA
mir-30b (Gadus morhua)	31985	32836	8276	34980	59432	19763	42598	0.534	0.0751383	0.415995	miRNA
mir-338-3 (Danio rerio)	274	393	157	728	1240	242	498	0.988	0.076009	0.415995	miRNA
ENSGACT00000028293.1 (Gasterosteus_aculeatus.BROADS1.ncrna)	42	52	14	43	69	27	89	0.414	0.0786481	0.4247	miRNA
let-7b-1 (Astatotilapia burtoni)	153	226	149	149	213	57	216	-0.673	0.0785563	0.4247	miRNA
ENSGACT00000029550.1 (Gasterosteus_aculeatus.BROADS1.ncrna)	2835	1722	317	857	1124	627	1090	-0.809	0.0807336	0.426571	miRNA
mir-2187 (Danio rerio)	39	26	10	13	15	14	24	-0.775	0.0809654	0.426571	miRNA
mir-23b-2 (Danio rerio)	57	68	27	135	245	36	94	1.014	0.0799567	0.426571	miRNA
mir-459 (Gadus morhua)	1207	801	270	169	391	462	829	-0.842	0.0811011	0.426571	miRNA
mir-140 (Petromyzon marinus)	101	130	26	48	78	42	122	-0.431	0.0821454	0.429276	miRNA
mir-193 (Astatotilapia burtoni)	52	51	24	75	138	26	80	0.584	0.0842897	0.437658	miRNA
ENSGACT00000028010.1 (Gasterosteus_aculeatus.BROADS1.ncrna)	42	48	12	39	64	26	83	0.397	0.0889717	0.446869	miRNA
ENSGACT00000028314.1 (Gasterosteus_aculeatus.BROADS1.ncrna)	258	230	48	244	349	155	535	0.675	0.087885	0.446869	miRNA
mir-100-2 (Astatotilapia burtoni)	77851	107313	34330	101043	184154	57264	126649	0.432	0.0881293	0.446869	miRNA
mir-194b (Gadus morhua)	39	24	5	5	13	0	36	-1.154	0.0870528	0.446869	miRNA
mir-214-1 (Gadus morhua)	1648	1136	701	517	990	750	1624	-0.604	0.0893738	0.446869	miRNA
mir-218a-1 (Danio rerio)	509	530	483	311	715	219	563	-0.774	0.0884642	0.446869	miRNA
mir-148a (Astatotilapia burtoni)	7	8	8	0	7	0	7	-1.953	0.09179	0.453353	miRNA
mir-18a (Petromyzon marinus)	0	0	0	5	0	0	0	3.809	0.0917011	0.453353	miRNA
mir-100-1 (Astatotilapia burtoni)	80914	112124	35841	103889	189360	59713	132307	0.42	0.0929011	0.45606	miRNA
mir-125a-1 (Astatotilapia burtoni)	18661	17086	4549	23830	39810	9816	20176	0.646	0.0946097	0.458885	miRNA
mir-125a-2 (Astatotilapia burtoni)	18627	17056	4539	23794	39753	9797	20141	0.646	0.0944516	0.458885	miRNA
let-7e (Astatotilapia burtoni)	1692	3529	1325	1536	2825	938	2696	-0.495	0.095373	0.459834	miRNA
ENSGACT00000028026.1 (Gasterosteus_aculeatus.BROADS1.ncrna)	42	52	16	47	67	28	86	0.389	0.0975288	0.461979	miRNA
mir-206 (Paralichthys olivaceus)	219	196	77	202	511	257	373	0.821	0.0967867	0.461979	miRNA
mir-24b (Oryzias latipes)	255	244	105	89	142	100	334	-0.628	0.0972399	0.461979	miRNA
mir-26b (Astatotilapia burtoni)	10224	10238	3193	3388	6627	3655	13203	-0.529	0.0999042	0.470479	miRNA
ENSGACT00000029071.1 (Gasterosteus_aculeatus.BROADS1.ncrna)	42	48	15	41	65	26	86	0.38	0.103305	0.477762	miRNA
ENSGACT00000029107.1 (Gasterosteus_aculeatus.BROADS1.ncrna)	117	126	42	227	367	87	151	0.923	0.105347	0.477762	miRNA
mir-181b-1 (Oryzias latipes)	8355	8896	2078	7460	12277	4769	14108	0.404	0.105195	0.477762	miRNA
mir-181b-2 (Oryzias latipes)	8351	8891	2081	7456	12276	4771	14098	0.404	0.104626	0.477762	miRNA
mir-23a-2 (Danio rerio)	49	60	10	30	46	8	55	-0.423	0.10558	0.477762	miRNA
mir-301c (Danio rerio)	9	8	0	7	10	15	22	1.273	0.105233	0.477762	miRNA
mir-7 (Fugu rubripes)	23538	37722	11498	16209	30004	10896	36068	-0.364	0.105137	0.477762	miRNA
ENSGACT00000028944.1 (Gasterosteus_aculeatus.BROADS1.ncrna)	1617	1791	574	1858	3218	1002	2719	0.476	0.109109	0.484688	miRNA
ENSGACT00000029667.1 (Gasterosteus_aculeatus.BROADS1.ncrna)	25164	16518	7276	9115	17549	8728	12710	-0.631	0.108324	0.484688	miRNA
mir-21-1 (Oryzias latipes)	27563	32133	8706	27246	47192	14364	48880	0.349	0.109503	0.484688	miRNA
mir-459 (Oryzias latipes)	1006	653	190	154	266	367	748	-0.791	0.10889	0.484688	miRNA
ENSGACT00000028006.1 (Gasterosteus_aculeatus.BROADS1.ncrna)	42	51	16	44	67	27	86	0.369	0.116198	0.49293	miRNA
ENSGACT00000028044.1 (Gasterosteus_aculeatus.BROADS1.ncrna)	412	457	236	689	1337	435	731	0.77	0.115397	0.49293	miRNA
ENSGACT00000029021.1 (Gasterosteus_aculeatus.BROADS1.ncrna)	3975	4078	3517	2635	5779	2107	4287	-0.607	0.125362	0.49293	miRNA
ENSGACT00000029034.1 (Gasterosteus_aculeatus.BROADS1.ncrna)	40	49	13	39	60	26	83	0.368	0.118046	0.49293	miRNA
ENSGACT00000029053.1 (Gasterosteus_aculeatus.BROADS1.ncrna)	42	51	15	42	65	29	83	0.361	0.124613	0.49293	miRNA
ENSGACT00000029539.1 (Gasterosteus_aculeatus.BROADS1.ncrna)	300	71	37	1160	219	19	92	1.554	0.125267	0.49293	miRNA
mir-10545 (Astatotilapia burtoni)	105	129	9	35	44	25	115	-0.663	0.121468	0.49293	miRNA
mir-135a (Gadus morhua)	689	640	235	171	318	309	719	-0.697	0.123899	0.49293	miRNA
mir-138 (Cyprinus carpio)	650	468	200	226	435	207	534	-0.609	0.115243	0.49293	miRNA
mir-138 (Oryzias latipes)	472	361	183	203	328	134	472	-0.627	0.114164	0.49293	miRNA
mir-181b-2 (Gadus morhua)	63	79	9	64	104	24	126	0.466	0.123809	0.49293	miRNA
mir-181b (Astatotilapia burtoni)	13219	14275	3819	14272	24533	6225	19313	0.404	0.12265	0.49293	miRNA
mir-190a-1 (Astatotilapia burtoni)	357	433	95	129	215	96	458	-0.657	0.119127	0.49293	miRNA
mir-190a-2 (Astatotilapia burtoni)	360	436	96	132	218	98	460	-0.65	0.121788	0.49293	miRNA
mir-205b (Petromyzon marinus)	185	153	17	167	288	64	268	0.614	0.119243	0.49293	miRNA
mir-218a-1 (Oryzias latipes)	7957	7802	6040	4059	8497	5446	9903	-0.516	0.114608	0.49293	miRNA
mir-218a-2 (Oryzias latipes)	7953	7811	6037	4055	8502	5452	9908	-0.515	0.115498	0.49293	miRNA
mir-30b (Gorilla gorilla)	335	306	73	73	135	82	384	-0.777	0.117051	0.49293	miRNA
mir-30c (Gorilla gorilla)	77	60	22	61	106	74	101	0.543	0.123049	0.49293	miRNA
mir-30d (Astatotilapia burtoni)	6983	7919	1557	2301	4667	1884	9149	-0.539	0.124635	0.49293	miRNA
mir-451 (Danio rerio)	59	72	9	0	17	0	53	-1.916	0.118287	0.49293	miRNA
mir-8160a (Astatotilapia burtoni)	108	136	58	235	333	43	192	0.642	0.118625	0.49293	miRNA
mir-99b (Astatotilapia burtoni)	53564	59314	39369	37534	67849	29206	86186	-0.381	0.121034	0.49293	miRNA
ENSGACT00000028196.1 (Gasterosteus_aculeatus.BROADS1.ncrna)	40	42	5	29	42	25	86	0.449	0.127899	0.495685	miRNA
mir-126 (Astatotilapia burtoni)	838	873	249	310	557	338	810	-0.57	0.127796	0.495685	miRNA
mir-24b (Danio rerio)	50	47	22	26	54	9	58	-0.484	0.126737	0.495685	miRNA
ENSGACT00000028974.1 (Gasterosteus_aculeatus.BROADS1.ncrna)	43	51	14	42	61	30	84	0.357	0.13024	0.499229	miRNA
ENSGACT00000029057.1 (Gasterosteus_aculeatus.BROADS1.ncrna)	43	52	14	43	64	29	82	0.351	0.129456	0.499229	miRNA
mir-199b (Mus musculus)	219	220	100	115	185	98	229	-0.501	0.130662	0.499229	miRNA
ENSGACT00000028997.1 (Gasterosteus_aculeatus.BROADS1.ncrna)	42	49	15	41	65	25	84	0.347	0.135103	0.51137	miRNA
mir-140 (Gadus morhua)	8681	7663	3358	4131	7582	3371	10419	-0.386	0.135046	0.51137	miRNA
ENSGACT00000028020.1 (Gasterosteus_aculeatus.BROADS1.ncrna)	48	58	16	46	74	33	93	0.359	0.136372	0.511395	miRNA
mir-10a (Gorilla gorilla)	5671	8249	3046	8157	14368	4789	9930	0.436	0.135901	0.511395	miRNA
ENSGACT00000028994.1 (Gasterosteus_aculeatus.BROADS1.ncrna)	42	52	15	41	64	29	84	0.341	0.139394	0.517932	miRNA
mir-30c (Astatotilapia burtoni)	5645	6479	2665	7739	13963	4090	8010	0.485	0.139192	0.517932	miRNA
mir-10551 (Astatotilapia burtoni)	0	0	0	0	0	0	10	3.956	0.140305	0.518937	miRNA
ENSGACT00000028016.1 (Gasterosteus_aculeatus.BROADS1.ncrna)	45	53	14	45	65	28	85	0.343	0.141312	0.519529	miRNA
ENSGACT00000028134.1 (Gasterosteus_aculeatus.BROADS1.ncrna)	28	29	23	63	93	43	49	0.854	0.142228	0.519529	miRNA
mir-106a (Homo sapiens)	99	73	15	81	95	58	128	0.42	0.144348	0.519529	miRNA
mir-205 (Ictalurus punctatus)	11786	12451	2867	10821	19754	6141	16545	0.388	0.143684	0.519529	miRNA
mir-218b (Petromyzon marinus)	612	507	180	201	393	209	612	-0.564	0.143701	0.519529	miRNA
mir-27d (Astatotilapia burtoni)	226	365	190	470	823	245	593	0.61	0.144955	0.519529	miRNA
mir-338-1 (Oryzias latipes)	193	248	69	348	695	124	251	0.84	0.144184	0.519529	miRNA
ENSGACT00000028021.1 (Gasterosteus_aculeatus.BROADS1.ncrna)	41	50	16	41	63	28	83	0.339	0.145974	0.519895	miRNA
ENSGACT00000029042.1 (Gasterosteus_aculeatus.BROADS1.ncrna)	166	285	31	32	79	57	245	-0.804	0.146341	0.519895	miRNA
ENSGACT00000028019.1 (Gasterosteus_aculeatus.BROADS1.ncrna)	43	52	14	40	63	27	89	0.342	0.149196	0.523956	miRNA
ENSGACT00000028986.1 (Gasterosteus_aculeatus.BROADS1.ncrna)	42	52	15	41	65	27	85	0.335	0.148931	0.523956	miRNA
mir-218a-2 (Danio rerio)	120	168	95	73	137	61	242	-0.494	0.149425	0.523956	miRNA
ENSGACT00000028004.1 (Gasterosteus_aculeatus.BROADS1.ncrna)	44	51	15	41	65	27	84	0.315	0.174553	0.526348	miRNA
ENSGACT00000028009.1 (Gasterosteus_aculeatus.BROADS1.ncrna)	42	54	15	38	67	29	86	0.323	0.166849	0.526348	miRNA
ENSGACT00000028027.1 (Gasterosteus_aculeatus.BROADS1.ncrna)	44	51	17	42	65	28	88	0.318	0.176733	0.526348	miRNA
ENSGACT00000028033.1 (Gasterosteus_aculeatus.BROADS1.ncrna)	42	51	15	39	65	26	84	0.316	0.172813	0.526348	miRNA
ENSGACT00000028075.1 (Gasterosteus_aculeatus.BROADS1.ncrna)	46	54	17	43	71	32	86	0.326	0.175908	0.526348	miRNA
ENSGACT00000028936.1 (Gasterosteus_aculeatus.BROADS1.ncrna)	5216	2721	518	1665	3137	779	1710	-0.706	0.158127	0.526348	miRNA
ENSGACT00000028937.1 (Gasterosteus_aculeatus.BROADS1.ncrna)	5205	2740	516	1658	3151	780	1723	-0.704	0.162587	0.526348	miRNA
ENSGACT00000028938.1 (Gasterosteus_aculeatus.BROADS1.ncrna)	5221	2733	521	1675	3148	794	1736	-0.697	0.161207	0.526348	miRNA
ENSGACT00000028940.1 (Gasterosteus_aculeatus.BROADS1.ncrna)	44	50	14	40	66	25	85	0.331	0.153817	0.526348	miRNA
ENSGACT00000028950.1 (Gasterosteus_aculeatus.BROADS1.ncrna)	5232	2734	529	1684	3133	768	1728	-0.713	0.155381	0.526348	miRNA
ENSGACT00000028953.1 (Gasterosteus_aculeatus.BROADS1.ncrna)	5221	2704	502	1651	3097	780	1714	-0.707	0.158741	0.526348	miRNA
ENSGACT00000028954.1 (Gasterosteus_aculeatus.BROADS1.ncrna)	5234	2730	526	1663	3137	772	1711	-0.717	0.155332	0.526348	miRNA
ENSGACT00000028963.1 (Gasterosteus_aculeatus.BROADS1.ncrna)	47	51	16	41	68	31	86	0.324	0.174032	0.526348	miRNA
ENSGACT00000028975.1 (Gasterosteus_aculeatus.BROADS1.ncrna)	28	42	13	18	34	9	34	-0.5	0.170001	0.526348	miRNA
ENSGACT00000028983.1 (Gasterosteus_aculeatus.BROADS1.ncrna)	3	6	4	17	27	9	6	1.425	0.169066	0.526348	miRNA
ENSGACT00000028990.1 (Gasterosteus_aculeatus.BROADS1.ncrna)	3	7	4	17	28	10	7	1.424	0.152674	0.526348	miRNA
ENSGACT00000029003.1 (Gasterosteus_aculeatus.BROADS1.ncrna)	45	55	17	43	70	31	90	0.333	0.166639	0.526348	miRNA
ENSGACT00000029008.1 (Gasterosteus_aculeatus.BROADS1.ncrna)	41	49	16	39	62	26	84	0.316	0.176108	0.526348	miRNA
ENSGACT00000029049.1 (Gasterosteus_aculeatus.BROADS1.ncrna)	46	51	17	42	66	31	87	0.32	0.169634	0.526348	miRNA
ENSGACT00000029063.1 (Gasterosteus_aculeatus.BROADS1.ncrna)	43	51	18	41	67	30	86	0.324	0.162192	0.526348	miRNA
ENSGACT00000029067.1 (Gasterosteus_aculeatus.BROADS1.ncrna)	43	54	17	41	68	30	87	0.318	0.175678	0.526348	miRNA
ENSGACT00000029087.1 (Gasterosteus_aculeatus.BROADS1.ncrna)	42	51	15	42	62	26	83	0.316	0.176323	0.526348	miRNA
mir-1338 (Salmo salar)	24	31	25	51	70	19	56	0.47	0.168721	0.526348	miRNA
mir-135c (Astatotilapia burtoni)	324	377	114	96	128	140	445	-0.687	0.170924	0.526348	miRNA
mir-143 (Salmo salar)	455	370	145	179	376	128	438	-0.532	0.157599	0.526348	miRNA
mir-145 (Astatotilapia burtoni)	110	119	56	71	152	31	125	-0.398	0.176749	0.526348	miRNA
mir-183-1 (Oryzias latipes)	3498	5301	1211	4171	7009	2389	5764	0.367	0.174314	0.526348	miRNA
mir-183-2 (Oryzias latipes)	3486	5307	1204	4176	7007	2390	5764	0.37	0.168616	0.526348	miRNA
mir-183 (Tetraodon nigroviridis)	12	6	0	12	18	8	13	1.025	0.154865	0.526348	miRNA
mir-190a-2 (Gadus morhua)	159	239	48	39	58	34	299	-0.844	0.15754	0.526348	miRNA
mir-196a (Oryzias latipes)	1539	1675	604	719	1338	694	1893	-0.42	0.166766	0.526348	miRNA
mir-200a (Gadus morhua)	5	12	9	17	36	18	19	0.983	0.162634	0.526348	miRNA
mir-200b-1 (Salmo salar)	1422	1372	1247	2462	4604	1870	2758	0.62	0.154053	0.526348	miRNA
mir-200b-2 (Salmo salar)	1421	1369	1244	2459	4601	1864	2753	0.62	0.153451	0.526348	miRNA
mir-20a (Gorilla gorilla)	2959	3272	782	1085	1908	811	3962	-0.552	0.164945	0.526348	miRNA
mir-22b (Danio rerio)	455	474	126	384	721	415	722	0.544	0.163429	0.526348	miRNA
mir-30c (Tetraodon nigroviridis)	7083	6332	2326	7335	13028	4347	8433	0.433	0.159004	0.526348	miRNA
mir-30d (Oryzias latipes)	18505	22546	12056	23243	45793	17160	35462	0.388	0.165705	0.526348	miRNA
mir-30d (Tetraodon nigroviridis)	7844	9779	3207	8643	15444	5736	11931	0.355	0.166504	0.526348	miRNA
mir-455-2 (Danio rerio)	69	59	17	66	101	37	100	0.441	0.155404	0.526348	miRNA
mir-731 (Astatotilapia burtoni)	9	28	17	46	77	23	27	0.86	0.167523	0.526348	miRNA
ENSGACT00000029079.1 (Gasterosteus_aculeatus.BROADS1.ncrna)	42	52	17	41	65	30	83	0.314	0.177475	0.526575	miRNA
ENSGACT00000028967.1 (Gasterosteus_aculeatus.BROADS1.ncrna)	43	49	14	40	61	26	81	0.311	0.180304	0.531338	miRNA
ENSGACT00000028977.1 (Gasterosteus_aculeatus.BROADS1.ncrna)	45	55	18	42	71	30	94	0.325	0.180655	0.531338	miRNA
mir-153b (Danio rerio)	75	86	16	18	95	20	77	-0.437	0.181048	0.531338	miRNA
ENSGACT00000028929.1 (Gasterosteus_aculeatus.BROADS1.ncrna)	16	21	6	0	5	0	23	-1.66	0.181857	0.531785	miRNA
ENSGACT00000029089.1 (Gasterosteus_aculeatus.BROADS1.ncrna)	39	52	16	38	64	26	84	0.311	0.182703	0.532337	miRNA
ENSGACT00000028013.1 (Gasterosteus_aculeatus.BROADS1.ncrna)	48	56	15	43	69	31	90	0.317	0.192269	0.536855	miRNA
ENSGACT00000028014.1 (Gasterosteus_aculeatus.BROADS1.ncrna)	45	52	16	41	67	28	85	0.3	0.198956	0.536855	miRNA
ENSGACT00000028015.1 (Gasterosteus_aculeatus.BROADS1.ncrna)	43	53	15	40	64	28	85	0.305	0.187191	0.536855	miRNA
ENSGACT00000028022.1 (Gasterosteus_aculeatus.BROADS1.ncrna)	45	51	16	41	64	29	85	0.302	0.192934	0.536855	miRNA
ENSGACT00000028023.1 (Gasterosteus_aculeatus.BROADS1.ncrna)	48	54	17	45	68	30	93	0.319	0.188272	0.536855	miRNA
ENSGACT00000028032.1 (Gasterosteus_aculeatus.BROADS1.ncrna)	46	52	16	43	66	29	84	0.3	0.196291	0.536855	miRNA
ENSGACT00000028034.1 (Gasterosteus_aculeatus.BROADS1.ncrna)	46	55	17	46	68	30	89	0.319	0.190458	0.536855	miRNA
ENSGACT00000028947.1 (Gasterosteus_aculeatus.BROADS1.ncrna)	38	50	15	37	60	25	81	0.306	0.195996	0.536855	miRNA
ENSGACT00000029094.1 (Gasterosteus_aculeatus.BROADS1.ncrna)	45	54	15	42	66	28	86	0.302	0.197077	0.536855	miRNA
ENSGACT00000029106.1 (Gasterosteus_aculeatus.BROADS1.ncrna)	44	50	15	40	65	25	84	0.301	0.197573	0.536855	miRNA
let-7a-1 (Oryzias latipes)	1162	1544	938	1131	1821	434	1552	-0.479	0.187373	0.536855	miRNA
let-7a-2 (Oryzias latipes)	14	16	9	31	39	6	29	0.66	0.189417	0.536855	miRNA
let-7d-1 (Astatotilapia burtoni)	11599	15100	10068	11590	19706	5714	16727	-0.385	0.199777	0.536855	miRNA
let-7d-2 (Astatotilapia burtoni)	11597	15098	10068	11586	19718	5715	16729	-0.384	0.200205	0.536855	miRNA
mir-18a (Ictalurus punctatus)	300	282	62	87	129	108	321	-0.576	0.195342	0.536855	miRNA
mir-194 (Petromyzon marinus)	515	601	101	217	350	131	602	-0.512	0.195131	0.536855	miRNA
mir-30e-3 (Salmo salar)	30	15	8	5	15	10	22	-0.723	0.191362	0.536855	miRNA
mir-30f-1 (Petromyzon marinus)	122	135	26	127	200	68	157	0.421	0.188818	0.536855	miRNA
mir-30f-2 (Petromyzon marinus)	122	135	26	124	201	67	157	0.408	0.199443	0.536855	miRNA
mir-3618 (Ictalurus punctatus)	82	84	12	15	33	39	96	-0.494	0.185114	0.536855	miRNA
mir-365 (Gadus morhua)	54	51	20	97	129	14	59	0.568	0.19106	0.536855	miRNA
mir-7-2 (Gorilla gorilla)	5	17	0	7	18	13	21	1.052	0.186505	0.536855	miRNA
mir-96-1 (Astatotilapia burtoni)	18110	22068	8469	8721	15031	8856	32065	-0.372	0.195093	0.536855	miRNA
mir-96-2 (Astatotilapia burtoni)	18114	22069	8479	8717	15042	8858	32058	-0.373	0.194574	0.536855	miRNA
mir-9a-1 (Petromyzon marinus)	31	48	19	21	36	18	45	-0.406	0.200823	0.536855	miRNA
ENSGACT00000028018.1 (Gasterosteus_aculeatus.BROADS1.ncrna)	47	55	14	43	67	28	86	0.297	0.202914	0.537681	miRNA
ENSGACT00000029080.1 (Gasterosteus_aculeatus.BROADS1.ncrna)	41	51	16	40	63	27	81	0.298	0.202764	0.537681	miRNA
mir-27b (Danio rerio)	425	488	160	524	976	285	666	0.527	0.203124	0.537681	miRNA
mir-192 (Oryzias latipes)	1594	2087	901	970	1961	924	2054	-0.382	0.203825	0.53778	miRNA
mir-130c-1 (Danio rerio)	395	393	99	337	641	495	350	0.659	0.205397	0.540167	miRNA
ENSGACT00000028976.1 (Gasterosteus_aculeatus.BROADS1.ncrna)	43	52	15	39	63	26	87	0.296	0.20751	0.543283	miRNA
ENSGACT00000029047.1 (Gasterosteus_aculeatus.BROADS1.ncrna)	43	56	16	41	67	29	89	0.309	0.207923	0.543283	miRNA
ENSGACT00000028017.1 (Gasterosteus_aculeatus.BROADS1.ncrna)	47	55	16	43	69	29	90	0.304	0.210187	0.544126	miRNA
ENSGACT00000029110.1 (Gasterosteus_aculeatus.BROADS1.ncrna)	41	53	17	39	66	26	88	0.296	0.210261	0.544126	miRNA
mir-15a (Astatotilapia burtoni)	369	413	67	122	195	67	490	-0.635	0.209167	0.544126	miRNA
ENSGACT00000028934.1 (Gasterosteus_aculeatus.BROADS1.ncrna)	46	53	16	44	66	27	86	0.29	0.214248	0.54486	miRNA
ENSGACT00000028941.1 (Gasterosteus_aculeatus.BROADS1.ncrna)	45	51	13	39	61	26	84	0.288	0.217271	0.54486	miRNA
mir-130c-2 (Danio rerio)	411	411	100	346	655	507	363	0.647	0.212462	0.54486	miRNA
mir-194 (Oryzias latipes)	1229	960	303	668	1067	276	804	-0.456	0.214091	0.54486	miRNA
mir-24b (Astatotilapia burtoni)	345	299	161	85	153	188	490	-0.593	0.217231	0.54486	miRNA
mir-26a-1 (Astatotilapia burtoni)	81425	94507	34383	46175	91714	41054	118001	-0.23	0.213635	0.54486	miRNA
mir-26a-2 (Astatotilapia burtoni)	81215	94271	34341	46168	91693	41024	117719	-0.228	0.216602	0.54486	miRNA
mir-26a-3 (Astatotilapia burtoni)	81144	94162	34305	46116	91585	40984	117598	-0.228	0.215897	0.54486	miRNA
mir-26a-4 (Astatotilapia burtoni)	81623	94752	34467	46271	91916	41140	118291	-0.23	0.212927	0.54486	miRNA
mir-30b (Astatotilapia burtoni)	54744	63465	18524	55687	90007	37673	70812	0.311	0.215732	0.54486	miRNA
ENSGACT00000028005.1 (Gasterosteus_aculeatus.BROADS1.ncrna)	46	52	16	43	63	29	85	0.288	0.218702	0.546754	miRNA
mir-139 (Homo sapiens)	34	54	16	36	56	33	81	0.336	0.221073	0.550981	miRNA
ENSGACT00000028028.1 (Gasterosteus_aculeatus.BROADS1.ncrna)	44	52	18	42	67	28	85	0.284	0.222642	0.553189	miRNA
ENSGACT00000028966.1 (Gasterosteus_aculeatus.BROADS1.ncrna)	45	55	17	44	66	29	86	0.28	0.224558	0.556245	miRNA
mir-7552 (Astatotilapia burtoni)	19	25	0	0	11	0	17	-1.342	0.226288	0.558821	miRNA
mir-125b-1 (Gorilla gorilla)	146	210	42	232	315	82	202	0.524	0.227135	0.559209	miRNA
mir-138b (Petromyzon marinus)	162	136	62	81	146	38	220	-0.4	0.231573	0.568407	miRNA
mir-20a (Danio rerio)	12	12	0	0	5	0	9	-1.449	0.232407	0.56873	miRNA
mir-1306 (Danio rerio)	6	5	0	16	23	0	21	1.857	0.233358	0.569338	miRNA
ENSGACT00000028002.1 (Gasterosteus_aculeatus.BROADS1.ncrna)	46	54	18	43	67	31	88	0.287	0.23739	0.571816	miRNA
ENSGACT00000028007.1 (Gasterosteus_aculeatus.BROADS1.ncrna)	45	52	19	41	66	30	85	0.259	0.262055	0.571816	miRNA
ENSGACT00000028012.1 (Gasterosteus_aculeatus.BROADS1.ncrna)	45	54	17	42	65	28	87	0.266	0.256069	0.571816	miRNA
ENSGACT00000028030.1 (Gasterosteus_aculeatus.BROADS1.ncrna)	47	54	17	43	68	29	87	0.276	0.255543	0.571816	miRNA
ENSGACT00000028072.1 (Gasterosteus_aculeatus.BROADS1.ncrna)	306	409	137	381	651	278	485	0.447	0.250747	0.571816	miRNA
ENSGACT00000028307.1 (Gasterosteus_aculeatus.BROADS1.ncrna)	1722	2124	795	735	1324	1067	2675	-0.382	0.261578	0.571816	miRNA
ENSGACT00000028933.1 (Gasterosteus_aculeatus.BROADS1.ncrna)	46	52	15	38	64	28	84	0.257	0.264423	0.571816	miRNA
ENSGACT00000028960.1 (Gasterosteus_aculeatus.BROADS1.ncrna)	48	55	18	45	68	33	86	0.282	0.240128	0.571816	miRNA
ENSGACT00000028970.1 (Gasterosteus_aculeatus.BROADS1.ncrna)	1386	1950	752	2031	3401	868	2712	0.383	0.267091	0.571816	miRNA
ENSGACT00000029009.1 (Gasterosteus_aculeatus.BROADS1.ncrna)	46	52	17	41	65	29	84	0.261	0.258998	0.571816	miRNA
ENSGACT00000029025.1 (Gasterosteus_aculeatus.BROADS1.ncrna)	47	55	18	43	69	32	88	0.285	0.235803	0.571816	miRNA
ENSGACT00000029028.1 (Gasterosteus_aculeatus.BROADS1.ncrna)	45	53	17	40	65	29	85	0.26	0.263536	0.571816	miRNA
ENSGACT00000029046.1 (Gasterosteus_aculeatus.BROADS1.ncrna)	46	56	17	43	68	30	89	0.285	0.237703	0.571816	miRNA
ENSGACT00000029073.1 (Gasterosteus_aculeatus.BROADS1.ncrna)	47	55	19	45	69	30	91	0.28	0.246355	0.571816	miRNA
ENSGACT00000029082.1 (Gasterosteus_aculeatus.BROADS1.ncrna)	47	52	16	39	65	30	85	0.265	0.257606	0.571816	miRNA
ENSGACT00000029084.1 (Gasterosteus_aculeatus.BROADS1.ncrna)	50	60	18	48	71	33	90	0.267	0.266621	0.571816	miRNA
ENSGACT00000029086.1 (Gasterosteus_aculeatus.BROADS1.ncrna)	47	55	15	42	68	27	86	0.269	0.244209	0.571816	miRNA
ENSGACT00000029088.1 (Gasterosteus_aculeatus.BROADS1.ncrna)	42	52	16	38	61	29	82	0.269	0.243175	0.571816	miRNA
ENSGACT00000029095.1 (Gasterosteus_aculeatus.BROADS1.ncrna)	46	55	16	42	67	27	86	0.258	0.265645	0.571816	miRNA
let-7a-3 (Oryzias latipes)	15	16	11	33	39	6	31	0.567	0.258575	0.571816	miRNA
let-7g (Oryzias latipes)	594	659	375	511	765	199	685	-0.449	0.256396	0.571816	miRNA
mir-125a (Oryzias latipes)	11	31	0	20	29	12	23	0.599	0.25848	0.571816	miRNA
mir-15a (Oryzias latipes)	1546	1593	358	626	1084	416	2109	-0.407	0.243876	0.571816	miRNA
mir-16c (Danio rerio)	5	7	0	9	12	5	8	1.08	0.246553	0.571816	miRNA
mir-190b (Astatotilapia burtoni)	15317	20982	4235	8212	12974	5738	23960	-0.308	0.250031	0.571816	miRNA
mir-199-1 (Astatotilapia burtoni)	13284	11744	2636	5966	9719	4511	13691	-0.286	0.268259	0.571816	miRNA
mir-199-2 (Astatotilapia burtoni)	13278	11739	2638	5964	9711	4511	13690	-0.286	0.267441	0.571816	miRNA
mir-199-3 (Astatotilapia burtoni)	13285	11741	2634	5963	9709	4507	13675	-0.287	0.265541	0.571816	miRNA
mir-199-4 (Astatotilapia burtoni)	13273	11741	2630	5963	9709	4510	13685	-0.285	0.267825	0.571816	miRNA
mir-204-2 (Astatotilapia burtoni)	8752	8545	4432	4084	8918	6048	8853	-0.334	0.267704	0.571816	miRNA
mir-205-1 (Gadus morhua)	2067	1951	564	1906	3360	810	3242	0.343	0.249237	0.571816	miRNA
mir-205-2 (Gadus morhua)	2065	1948	561	1897	3360	808	3235	0.344	0.248978	0.571816	miRNA
mir-21-1 (Gadus morhua)	22802	28808	7428	19693	36568	17027	31407	0.263	0.249613	0.571816	miRNA
mir-21-2 (Gadus morhua)	22811	28826	7432	19699	36578	17038	31416	0.263	0.250458	0.571816	miRNA
mir-216b (Astatotilapia burtoni)	90922	87249	33453	51442	89593	83797	178275	0.284	0.256249	0.571816	miRNA
mir-26-1 (Oryzias latipes)	1811	1633	434	702	1335	565	2127	-0.381	0.268045	0.571816	miRNA
mir-26-2 (Oryzias latipes)	1806	1631	437	701	1338	566	2125	-0.381	0.266599	0.571816	miRNA
mir-26-3 (Oryzias latipes)	1810	1634	436	701	1338	567	2129	-0.381	0.266388	0.571816	miRNA
mir-301a-1 (Salmo salar)	836	1309	342	412	717	583	1017	-0.414	0.254691	0.571816	miRNA
mir-30d (Petromyzon marinus)	64	82	26	72	129	29	126	0.331	0.243804	0.571816	miRNA
mir-724 (Cyprinus carpio)	188	283	62	140	202	66	229	-0.357	0.259738	0.571816	miRNA
mir-9-1 (Astatotilapia burtoni)	137980	179832	68898	61762	108233	101643	221158	-0.333	0.251596	0.571816	miRNA
mir-9-2 (Astatotilapia burtoni)	137960	179830	68904	61753	108216	101621	221147	-0.333	0.251766	0.571816	miRNA
mir-9-3 (Astatotilapia burtoni)	137947	179809	68876	61739	108198	101605	221139	-0.333	0.251287	0.571816	miRNA
mir-9-4 (Astatotilapia burtoni)	137953	179823	68910	61753	108220	101615	221154	-0.333	0.25142	0.571816	miRNA
mir-9-5 (Astatotilapia burtoni)	137989	179837	68909	61762	108223	101624	221160	-0.333	0.251625	0.571816	miRNA
mir-9-6 (Astatotilapia burtoni)	137960	179811	68880	61730	108209	101620	221135	-0.333	0.251438	0.571816	miRNA
mir-9-7 (Astatotilapia burtoni)	137969	179822	68914	61766	108211	101617	221140	-0.333	0.251413	0.571816	miRNA
mir-204-3 (Astatotilapia burtoni)	8759	8550	4438	4093	8924	6058	8856	-0.334	0.269219	0.572356	miRNA
ENSGACT00000029111.1 (Gasterosteus_aculeatus.BROADS1.ncrna)	14	23	6	24	57	6	24	0.663	0.271059	0.57324	miRNA
mir-204-1 (Astatotilapia burtoni)	8758	8539	4430	4093	8926	6055	8858	-0.332	0.270802	0.57324	miRNA
mir-7b (Danio rerio)	20	29	10	6	24	0	39	-0.739	0.271758	0.57324	miRNA
ENSGACT00000028024.1 (Gasterosteus_aculeatus.BROADS1.ncrna)	44	55	21	46	68	31	86	0.265	0.273543	0.575507	miRNA
ENSGACT00000028008.1 (Gasterosteus_aculeatus.BROADS1.ncrna)	45	56	17	43	65	29	87	0.261	0.275187	0.576109	miRNA
mir-181c (Gadus morhua)	49	96	12	44	99	28	146	0.37	0.275252	0.576109	miRNA
ENSGACT00000028011.1 (Gasterosteus_aculeatus.BROADS1.ncrna)	46	54	19	42	66	32	86	0.255	0.294809	0.583267	miRNA
ENSGACT00000028025.1 (Gasterosteus_aculeatus.BROADS1.ncrna)	46	53	19	43	64	31	86	0.253	0.290567	0.583267	miRNA
ENSGACT00000028029.1 (Gasterosteus_aculeatus.BROADS1.ncrna)	45	55	18	42	67	30	85	0.256	0.282718	0.583267	miRNA
ENSGACT00000028031.1 (Gasterosteus_aculeatus.BROADS1.ncrna)	45	55	17	40	70	28	86	0.263	0.280381	0.583267	miRNA
ENSGACT00000028221.1 (Gasterosteus_aculeatus.BROADS1.ncrna)	56	59	19	60	112	36	67	0.41	0.283806	0.583267	miRNA
ENSGACT00000028969.1 (Gasterosteus_aculeatus.BROADS1.ncrna)	45	54	15	40	65	26	83	0.245	0.289619	0.583267	miRNA
ENSGACT00000028978.1 (Gasterosteus_aculeatus.BROADS1.ncrna)	43	56	17	40	67	29	83	0.251	0.284464	0.583267	miRNA
ENSGACT00000029027.1 (Gasterosteus_aculeatus.BROADS1.ncrna)	47	59	17	44	70	29	90	0.257	0.285878	0.583267	miRNA
ENSGACT00000029044.1 (Gasterosteus_aculeatus.BROADS1.ncrna)	51	58	18	47	69	33	90	0.258	0.28375	0.583267	miRNA
ENSGACT00000029052.1 (Gasterosteus_aculeatus.BROADS1.ncrna)	46	56	19	42	68	32	88	0.255	0.289422	0.583267	miRNA
ENSGACT00000029061.1 (Gasterosteus_aculeatus.BROADS1.ncrna)	45	54	16	40	64	29	82	0.243	0.292011	0.583267	miRNA
mir-10545 (Gadus morhua)	18	29	0	0	7	0	21	-1.461	0.288637	0.583267	miRNA
mir-129-1 (Astatotilapia burtoni)	6819	8809	4544	10037	21240	5364	9715	0.392	0.293498	0.583267	miRNA
mir-129-2 (Astatotilapia burtoni)	6811	8811	4537	10030	21230	5368	9715	0.393	0.291593	0.583267	miRNA
mir-129-3 (Astatotilapia burtoni)	6807	8805	4534	10032	21228	5360	9714	0.394	0.29082	0.583267	miRNA
mir-129a (Petromyzon marinus)	5	0	6	8	22	6	22	1.109	0.294955	0.583267	miRNA
mir-18a-2 (Gadus morhua)	1314	1398	306	380	641	415	2008	-0.498	0.284914	0.583267	miRNA
mir-21 (Hippoglossus hippoglossus)	7	9	0	11	14	5	13	0.988	0.287255	0.583267	miRNA
mir-2188 (Danio rerio)	685	654	225	300	491	242	894	-0.421	0.295189	0.583267	miRNA
mir-30c (Danio rerio)	918	826	178	334	629	290	932	-0.411	0.290402	0.583267	miRNA
mir-33b-1 (Gadus morhua)	12	11	4	0	7	3	13	-1.045	0.291453	0.583267	miRNA
mir-33b-2 (Gadus morhua)	12	10	4	0	7	3	12	-1.056	0.29502	0.583267	miRNA
mir-99-2 (Danio rerio)	42451	40667	12717	33634	54637	20148	70410	0.219	0.295234	0.583267	miRNA
mir-99-1 (Danio rerio)	42380	40576	12672	33544	54455	20122	70256	0.219	0.296472	0.584288	miRNA
ENSGACT00000029048.1 (Gasterosteus_aculeatus.BROADS1.ncrna)	47	56	17	42	65	29	91	0.25	0.298095	0.586061	miRNA
mir-1388 (Astatotilapia burtoni)	178	204	103	234	404	144	283	0.382	0.303361	0.594969	miRNA
mir-215 (Gorilla gorilla)	825	1022	230	410	769	291	1038	-0.367	0.30722	0.601083	miRNA
ENSGACT00000028991.1 (Gasterosteus_aculeatus.BROADS1.ncrna)	47	55	16	42	65	29	83	0.236	0.308675	0.601192	miRNA
ENSGACT00000029017.1 (Gasterosteus_aculeatus.BROADS1.ncrna)	46	53	17	40	65	29	83	0.237	0.30876	0.601192	miRNA
ENSGACT00000029020.1 (Gasterosteus_aculeatus.BROADS1.ncrna)	47	57	19	46	67	31	87	0.244	0.310643	0.603206	miRNA
mir-181b-1 (Tetraodon nigroviridis)	7072	8295	3131	8969	15052	3497	9838	0.293	0.312029	0.603206	miRNA
mir-181b-2 (Tetraodon nigroviridis)	7069	8294	3129	8964	15044	3496	9837	0.293	0.311892	0.603206	miRNA
mir-125c (Danio rerio)	111	93	29	92	138	49	162	0.262	0.313785	0.605157	miRNA
mir-106a (Mus musculus)	31	17	7	0	25	6	31	-0.675	0.320954	0.6117	miRNA
mir-25 (Mus musculus)	98	144	36	138	199	48	146	0.313	0.319733	0.6117	miRNA
mir-33a (Petromyzon marinus)	9	9	0	0	0	0	9	-1.709	0.319744	0.6117	miRNA
mir-7565 (Ictalurus punctatus)	13	5	0	7	7	8	30	0.993	0.319903	0.6117	miRNA
mir-7b (Cyprinus carpio)	27	32	0	24	30	13	47	0.461	0.320361	0.6117	miRNA
mir-130a-2 (Salmo salar)	6222	7965	1673	4697	8420	5339	8428	0.285	0.322907	0.612541	miRNA
mir-7147 (Danio rerio)	205	213	35	62	107	58	269	-0.492	0.322676	0.612541	miRNA
mir-130a-1 (Salmo salar)	6234	7969	1675	4700	8416	5347	8438	0.285	0.323934	0.613053	miRNA
ENSGACT00000029601.1 (Gasterosteus_aculeatus.BROADS1.ncrna)	2219	1855	4164	3291	7643	958	2211	-0.559	0.326975	0.614441	miRNA
ENSGACT00000029621.1 (Gasterosteus_aculeatus.BROADS1.ncrna)	2216	1853	4165	3289	7647	956	2208	-0.559	0.327023	0.614441	miRNA
ENSGACT00000029635.1 (Gasterosteus_aculeatus.BROADS1.ncrna)	2211	1854	4138	3264	7605	955	2204	-0.559	0.326288	0.614441	miRNA
mir-137-2 (Gadus morhua)	17	18	5	20	35	8	27	0.507	0.330736	0.614441	miRNA
mir-146a (Oryzias latipes)	51	71	24	26	82	23	72	-0.241	0.330685	0.614441	miRNA
mir-204 (Gorilla gorilla)	17	21	7	10	18	6	16	-0.517	0.330482	0.614441	miRNA
mir-210 (Oryzias latipes)	178	200	90	72	174	96	318	-0.318	0.330033	0.614441	miRNA
mir-217 (Tetraodon nigroviridis)	141519	159685	95437	143142	281556	117017	283934	0.2	0.328897	0.614441	miRNA
mir-106a (Oryzias latipes)	1445	1589	519	727	1042	485	2394	-0.377	0.333139	0.617489	miRNA
ENSGACT00000028003.1 (Gasterosteus_aculeatus.BROADS1.ncrna)	47	57	19	43	69	31	87	0.233	0.335495	0.617615	miRNA
mir-192b (Salmo salar)	3694	4202	1304	3864	7209	2107	4262	0.291	0.334935	0.617615	miRNA
mir-462 (Danio rerio)	127	181	46	76	149	46	203	-0.284	0.335282	0.617615	miRNA
ENSGACT00000028987.1 (Gasterosteus_aculeatus.BROADS1.ncrna)	23	40	7	28	62	14	32	0.353	0.338183	0.618122	miRNA
let-7a-1 (Astatotilapia burtoni)	2638	3709	2260	2783	4630	1381	4358	-0.305	0.339397	0.618122	miRNA
let-7a-2 (Astatotilapia burtoni)	2740	3869	2307	2870	4802	1419	4481	-0.304	0.336752	0.618122	miRNA
let-7a-3 (Astatotilapia burtoni)	2727	3847	2293	2847	4777	1417	4470	-0.302	0.339586	0.618122	miRNA
let-7a-4 (Astatotilapia burtoni)	2741	3863	2305	2867	4802	1423	4480	-0.302	0.339038	0.618122	miRNA
let-7i (Astatotilapia burtoni)	5225	7430	3574	4627	8050	3388	6134	-0.305	0.341494	0.620201	miRNA
mir-455 (Gadus morhua)	56	23	16	41	59	24	75	0.338	0.342824	0.621224	miRNA
let-7a-5 (Astatotilapia burtoni)	2688	3782	2275	2836	4704	1402	4433	-0.299	0.345203	0.624139	miRNA
ENSGACT00000028092.1 (Gasterosteus_aculeatus.BROADS1.ncrna)	7	17	0	11	21	9	13	0.834	0.351674	0.626663	miRNA
mir-153-2 (Homo sapiens)	442	563	117	225	316	201	550	-0.355	0.352788	0.626663	miRNA
mir-17-1 (Astatotilapia burtoni)	11202	10798	3318	5053	9253	3948	15801	-0.288	0.349032	0.626663	miRNA
mir-17-2 (Astatotilapia burtoni)	11200	10792	3320	5057	9245	3947	15800	-0.288	0.348744	0.626663	miRNA
mir-196b (Astatotilapia burtoni)	1336	1233	459	1062	1826	881	2071	0.284	0.351654	0.626663	miRNA
mir-199b (Ictalurus punctatus)	8	8	0	9	13	6	10	0.834	0.351762	0.626663	miRNA
mir-217 (Mus musculus)	338	345	194	353	690	249	739	0.364	0.352567	0.626663	miRNA
mir-218b (Cyprinus carpio)	155	118	48	47	107	74	195	-0.303	0.348327	0.626663	miRNA
mir-125a-1 (Salmo salar)	30	63	9	54	79	15	47	0.388	0.354632	0.62856	miRNA
let-7d-1 (Danio rerio)	13	12	7	11	10	0	11	-0.837	0.357002	0.628634	miRNA
mir-10b (Astatotilapia burtoni)	175749	304806	114377	196783	351152	175311	385284	0.178	0.356189	0.628634	miRNA
mir-10d-2 (Salmo salar)	206	396	93	248	486	204	394	0.355	0.356772	0.628634	miRNA
mir-27b (Homo sapiens)	25	28	0	29	29	12	26	0.452	0.357779	0.628635	miRNA
mir-217 (Cyprinus carpio)	63887	81590	40532	65307	117467	41903	167740	0.194	0.361979	0.633268	miRNA
mir-4443 (Homo sapiens)	0	5	0	13	12	0	0	2.034	0.361892	0.633268	miRNA
mir-30a (Oryzias latipes)	2074	1563	569	817	1411	919	2051	-0.317	0.36375	0.634995	miRNA
ENSGACT00000027991.1 (Gasterosteus_aculeatus.BROADS1.ncrna)	108	139	34	118	190	52	158	0.257	0.370793	0.640319	miRNA
mir-10d-1 (Salmo salar)	209	396	93	249	482	202	396	0.345	0.371543	0.640319	miRNA
mir-130d-3 (Salmo salar)	39	42	0	17	43	42	28	0.466	0.370936	0.640319	miRNA
mir-139 (Gadus morhua)	67	91	17	61	106	41	105	0.251	0.369901	0.640319	miRNA
mir-192 (Astatotilapia burtoni)	118994	176453	54407	86987	169726	68217	182314	-0.153	0.370872	0.640319	miRNA
mir-202 (Gadus morhua)	0	6	0	0	9	8	9	1.848	0.368807	0.640319	miRNA
mir-30e-2 (Gadus morhua)	61	91	13	39	58	22	93	-0.248	0.373812	0.642861	miRNA
mir-9985 (Homo sapiens)	38	63	16	35	92	18	89	0.273	0.374908	0.64338	miRNA
ENSGACT00000029697.1 (Gasterosteus_aculeatus.BROADS1.ncrna)	1554	545	371	3317	1478	177	606	0.644	0.377643	0.646703	miRNA
ENSGACT00000029627.1 (Gasterosteus_aculeatus.BROADS1.ncrna)	1555	551	376	3319	1490	178	614	0.639	0.381113	0.651269	miRNA
ENSGACT00000029508.1 (Gasterosteus_aculeatus.BROADS1.ncrna)	878	472	106	478	358	195	299	-0.499	0.389329	0.652085	miRNA
ENSGACT00000029549.1 (Gasterosteus_aculeatus.BROADS1.ncrna)	1570	567	381	3329	1485	189	622	0.627	0.384749	0.652085	miRNA
mir-11202 (Gadus morhua)	84	46	30	44	84	78	101	0.309	0.387867	0.652085	miRNA
mir-124-1 (Oryzias latipes)	78	81	28	80	107	37	124	0.221	0.388888	0.652085	miRNA
mir-18b (Gorilla gorilla)	45	64	13	18	20	28	79	-0.345	0.389641	0.652085	miRNA
mir-20b (Danio rerio)	3258	2925	663	2504	3648	1538	4246	0.247	0.384963	0.652085	miRNA
mir-27b-1 (Salmo salar)	103	115	33	95	188	42	145	0.225	0.38655	0.652085	miRNA
mir-30e-2 (Danio rerio)	6064	6076	1100	1767	3340	2923	7039	-0.32	0.388512	0.652085	miRNA
mir-455b (Ictalurus punctatus)	68	45	19	33	85	8	45	-0.398	0.388951	0.652085	miRNA
mir-93 (Gadus morhua)	81	120	27	60	70	47	109	-0.243	0.384401	0.652085	miRNA
mir-10b-2 (Danio rerio)	5	5	0	5	20	0	12	1.2	0.390501	0.652177	miRNA
ENSGACT00000029658.1 (Gasterosteus_aculeatus.BROADS1.ncrna)	887	466	105	484	352	191	308	-0.498	0.394956	0.658261	miRNA
ENSGACT00000029589.1 (Gasterosteus_aculeatus.BROADS1.ncrna)	1559	563	391	3315	1502	180	610	0.614	0.395864	0.658419	miRNA
ENSGACT00000028332.1 (Gasterosteus_aculeatus.BROADS1.ncrna)	2060	2935	860	2427	3939	1377	2922	0.242	0.397741	0.658835	miRNA
mir-10544 (Astatotilapia burtoni)	200	166	77	155	319	136	269	0.288	0.397635	0.658835	miRNA
ENSGACT00000029666.1 (Gasterosteus_aculeatus.BROADS1.ncrna)	905	473	108	496	363	201	310	-0.485	0.402015	0.661751	miRNA
mir-106a (Gorilla gorilla)	61	69	9	27	40	20	88	-0.277	0.401227	0.661751	miRNA
mir-499 (Astatotilapia burtoni)	10060	9552	2906	7115	13636	6682	13169	0.257	0.400587	0.661751	miRNA
mir-7147 (Astatotilapia burtoni)	404	382	93	102	216	159	554	-0.422	0.40277	0.661751	miRNA
mir-8160a (Gadus morhua)	8	13	5	5	12	0	7	-0.982	0.404475	0.663208	miRNA
mir-219-1 (Tetraodon nigroviridis)	97	94	33	60	95	40	96	-0.274	0.406178	0.664655	miRNA
mir-10b (Cyprinus carpio)	246	420	104	295	453	218	486	0.327	0.409692	0.667707	miRNA
mir-219-2 (Tetraodon nigroviridis)	97	94	34	61	96	40	97	-0.273	0.40947	0.667707	miRNA
mir-222-2 (Gadus morhua)	10408	14346	4558	10782	18432	7323	16611	0.204	0.4134	0.67105	miRNA
mir-222a (Danio rerio)	4496	6645	2845	5110	8092	4984	8441	0.239	0.41294	0.67105	miRNA
mir-125c (Oryzias latipes)	564	1019	187	696	1177	412	848	0.303	0.414982	0.672271	miRNA
ENSGACT00000029004.1 (Gasterosteus_aculeatus.BROADS1.ncrna)	88	94	55	85	112	121	148	0.323	0.416362	0.673161	miRNA
mir-20 (Tetraodon nigroviridis)	19	24	0	6	13	0	21	-0.699	0.419277	0.676078	miRNA
mir-20a-2 (Oryzias latipes)	1307	1739	441	708	1191	477	2236	-0.309	0.419836	0.676078	miRNA
mir-21 (Gorilla gorilla)	24	16	0	21	31	6	27	0.61	0.421219	0.67696	miRNA
mir-20a-1 (Oryzias latipes)	1296	1721	439	703	1185	475	2221	-0.305	0.424772	0.681317	miRNA
mir-132-1 (Danio rerio)	19	24	9	13	20	10	18	-0.413	0.431508	0.689723	miRNA
mir-457 (Astatotilapia burtoni)	1288	1385	403	664	1075	469	1976	-0.266	0.431716	0.689723	miRNA
mir-214-2 (Gadus morhua)	7	11	7	6	11	0	14	-0.709	0.432983	0.690386	miRNA
mir-101b-1 (Salmo salar)	14	26	5	24	39	4	25	0.384	0.438076	0.691699	miRNA
mir-124-3 (Oryzias latipes)	78	74	26	70	100	37	118	0.194	0.437848	0.691699	miRNA
mir-125a-1 (Gadus morhua)	1847	1819	373	1547	2583	872	1966	0.261	0.436623	0.691699	miRNA
mir-143 (Gadus morhua)	435	426	146	368	770	225	643	0.295	0.437492	0.691699	miRNA
mir-196d (Danio rerio)	6	5	0	0	0	0	6	-1.567	0.435914	0.691699	miRNA
ENSGACT00000029669.1 (Gasterosteus_aculeatus.BROADS1.ncrna)	875	460	102	491	365	198	300	-0.449	0.439935	0.691937	miRNA
mir-183 (Petromyzon marinus)	157	193	91	212	395	116	220	0.346	0.439207	0.691937	miRNA
mir-100 (Cyprinus carpio)	17519	29237	11050	24054	41476	13019	31865	0.194	0.442769	0.693829	miRNA
mir-125a-2 (Gadus morhua)	1852	1823	376	1548	2580	873	1967	0.256	0.444564	0.693829	miRNA
mir-18b (Astatotilapia burtoni)	22721	26620	8990	9752	16436	15916	35214	-0.23	0.443365	0.693829	miRNA
mir-93 (Danio rerio)	1324	1456	291	459	752	485	2053	-0.353	0.444219	0.693829	miRNA
mir-107 (Salmo salar)	5	15	0	0	5	0	9	-1.161	0.447817	0.697561	miRNA
mir-301a (Oryzias latipes)	33	47	10	12	46	22	34	-0.259	0.451468	0.701899	miRNA
mir-499a (Homo sapiens)	70	35	30	39	73	25	58	-0.252	0.453646	0.703934	miRNA
mir-19d (Danio rerio)	10	5	6	18	20	5	22	0.714	0.458267	0.709745	miRNA
mir-212-2 (Danio rerio)	1242	1931	764	1403	2639	1434	1988	0.266	0.460186	0.711292	miRNA
mir-3168 (Homo sapiens)	0	6	5	20	25	7	0	1.289	0.461023	0.711292	miRNA
mir-10c (Cyprinus carpio)	50607	69446	23297	51105	90005	29339	90038	0.143	0.461933	0.711342	miRNA
mir-18a (Astatotilapia burtoni)	2616	2537	439	738	1327	931	3818	-0.324	0.464409	0.711947	miRNA
mir-9a-1 (Oryzias latipes)	78177	106246	48748	47397	85604	71694	128550	-0.195	0.465337	0.711947	miRNA
mir-9b-1 (Oryzias latipes)	78167	106227	48735	47405	85610	71690	128545	-0.195	0.465842	0.711947	miRNA
mir-9b-2 (Oryzias latipes)	78137	106191	48714	47361	85559	71667	128497	-0.195	0.465606	0.711947	miRNA
mir-1260b (Homo sapiens)	0	7	0	6	11	0	5	1.168	0.468856	0.713859	miRNA
mir-146a (Danio rerio)	4030	5347	2981	3182	7966	2239	6595	-0.214	0.468626	0.713859	miRNA
mir-16a (Danio rerio)	13	13	0	6	9	0	6	-0.773	0.473131	0.715279	miRNA
mir-29b-2 (Gadus morhua)	16	13	7	11	50	7	20	0.456	0.473321	0.715279	miRNA
mir-30a-1 (Salmo salar)	290	291	40	260	397	111	330	0.329	0.47214	0.715279	miRNA
mir-30a-2 (Salmo salar)	290	289	39	258	395	110	330	0.331	0.470984	0.715279	miRNA
mir-218b (Astatotilapia burtoni)	2995	2680	1065	1414	2680	1554	3852	-0.198	0.47435	0.7155	miRNA
let-7g (Homo sapiens)	17	19	9	15	20	5	16	-0.409	0.479633	0.719449	miRNA
mir-23a-3 (Danio rerio)	19	22	0	0	8	6	22	-0.682	0.47936	0.719449	miRNA
mir-27b-2 (Salmo salar)	106	119	35	96	188	43	147	0.184	0.478482	0.719449	miRNA
mir-15b (Gadus morhua)	842	1003	230	784	1309	423	1163	0.237	0.480817	0.719893	miRNA
mir-2188 (Astatotilapia burtoni)	1890	2449	578	1071	2008	684	3051	-0.218	0.483143	0.721348	miRNA
mir-455 (Oryzias latipes)	562	387	202	542	925	330	564	0.35	0.48357	0.721348	miRNA
mir-16c (Salmo salar)	616	767	132	267	545	156	990	-0.31	0.48764	0.72581	miRNA
mir-20a (Astatotilapia burtoni)	32405	38123	7526	17571	27023	14300	43390	-0.175	0.488354	0.72581	miRNA
ENSGACT00000027999.1 (Gasterosteus_aculeatus.BROADS1.ncrna)	81	184	33	55	119	68	131	-0.218	0.489374	0.725994	miRNA
mir-150 (Astatotilapia burtoni)	68	56	35	60	105	24	136	0.188	0.499219	0.737896	miRNA
mir-183 (Hippoglossus hippoglossus)	2218	3439	899	1671	2805	1852	5707	0.216	0.498634	0.737896	miRNA
mir-34b (Ictalurus punctatus)	8	8	0	0	0	0	14	-0.969	0.502957	0.742068	miRNA
mir-211 (Mus musculus)	0	8	0	0	9	10	0	1.327	0.504591	0.743124	miRNA
ENSGACT00000029045.1 (Gasterosteus_aculeatus.BROADS1.ncrna)	126	173	64	168	298	87	180	0.321	0.507473	0.744983	miRNA
mir-206 (Salmo salar)	29	29	0	18	29	23	21	0.328	0.507692	0.744983	miRNA
mir-181a (Astatotilapia burtoni)	3323	2740	1079	2266	3738	2124	4556	0.183	0.509286	0.74597	miRNA
mir-7132a (Gadus morhua)	12	18	0	14	21	6	16	0.515	0.510527	0.746439	miRNA
mir-143 (Mus musculus)	736	876	283	425	785	395	919	-0.239	0.512621	0.74815	miRNA
mir-137 (Homo sapiens)	30	23	5	16	43	14	34	0.249	0.518853	0.755884	miRNA
mir-21a-2 (Salmo salar)	3973	5665	1028	3273	5972	2209	6209	0.17	0.525529	0.764234	miRNA
ENSGACT00000028197.1 (Gasterosteus_aculeatus.BROADS1.ncrna)	0	5	0	0	18	0	0	1.17	0.529044	0.765707	miRNA
mir-101b-2 (Salmo salar)	14	26	5	24	37	3	25	0.331	0.527656	0.765707	miRNA
mir-21a-1 (Salmo salar)	3977	5667	1032	3275	5968	2213	6210	0.169	0.529378	0.765707	miRNA
mir-217a (Petromyzon marinus)	0	5	0	0	5	0	12	0.947	0.531408	0.767273	miRNA
mir-222a (Ictalurus punctatus)	4544	6056	3124	3781	6415	3778	5935	-0.199	0.533611	0.769084	miRNA
mir-106b (Salmo salar)	116	118	27	52	102	38	167	-0.215	0.535665	0.769817	miRNA
mir-1260a (Homo sapiens)	8	0	5	5	8	0	0	-1.066	0.536971	0.769817	miRNA
mir-26b (Gorilla gorilla)	11	10	0	0	6	0	10	-1.111	0.536127	0.769817	miRNA
mir-146 (Astatotilapia burtoni)	4007	5871	2633	3049	6933	2468	7422	-0.169	0.542655	0.775221	miRNA
mir-192 (Petromyzon marinus)	140	170	38	92	163	49	182	-0.16	0.542247	0.775221	miRNA
mir-137-1 (Gadus morhua)	0	22	0	5	19	0	34	0.777	0.544746	0.776091	miRNA
mir-301a (Gadus morhua)	12	9	0	0	6	5	0	-0.982	0.54518	0.776091	miRNA
ENSGACT00000029676.1 (Gasterosteus_aculeatus.BROADS1.ncrna)	21	21	0	20	31	5	21	0.416	0.54701	0.776673	miRNA
mir-33 (Gorilla gorilla)	32	24	0	0	9	11	30	-0.592	0.547507	0.776673	miRNA
mir-449b (Astatotilapia burtoni)	415	382	162	211	303	245	531	-0.238	0.550047	0.778912	miRNA
mir-30a (Petromyzon marinus)	57	64	24	41	67	41	108	0.143	0.554039	0.783196	miRNA
mir-130b (Homo sapiens)	4534	4177	2732	2452	4458	4241	4886	-0.205	0.559786	0.789942	miRNA
mir-181b (Gorilla gorilla)	70	77	6	66	125	5	78	0.264	0.562251	0.792041	miRNA
ENSGACT00000028982.1 (Gasterosteus_aculeatus.BROADS1.ncrna)	53	58	0	25	49	27	79	0.24	0.564731	0.794153	miRNA
mir-727b (Gadus morhua)	398	408	95	345	576	187	450	0.224	0.565842	0.794336	miRNA
mir-129-1 (Tetraodon nigroviridis)	349	462	254	568	1081	238	414	0.291	0.567538	0.794563	miRNA
mir-17 (Oryzias latipes)	306	350	111	177	221	140	484	-0.273	0.567965	0.794563	miRNA
mir-129-2 (Tetraodon nigroviridis)	349	464	252	567	1076	237	412	0.289	0.569058	0.794719	miRNA
mir-10a-1 (Astatotilapia burtoni)	62406	106961	35691	62688	115978	59338	112754	0.115	0.582981	0.807204	miRNA
mir-10a-2 (Astatotilapia burtoni)	62410	106969	35686	62680	115963	59335	112748	0.114	0.582972	0.807204	miRNA
mir-184-2 (Gadus morhua)	53	79	19	30	53	39	87	-0.147	0.582109	0.807204	miRNA
mir-30e (Oryzias latipes)	950	1254	1136	1877	3273	887	1770	0.221	0.581261	0.807204	miRNA
mir-455 (Homo sapiens)	0	0	9	0	13	0	0	-1.564	0.582702	0.807204	miRNA
mir-106 (Astatotilapia burtoni)	7234	7448	1152	4891	7437	3508	8800	0.159	0.586031	0.809326	miRNA
mir-203b (Danio rerio)	2126	1692	780	1171	2214	1629	3209	0.166	0.586511	0.809326	miRNA
mir-10d (Astatotilapia burtoni)	1263	2060	1062	1696	2925	1277	2813	0.17	0.589183	0.811251	miRNA
mir-122 (Ictalurus punctatus)	2261	4815	1500	2928	5370	1180	2632	-0.2	0.58991	0.811251	miRNA
mir-192 (Gorilla gorilla)	120	153	31	81	124	56	158	-0.13	0.591	0.811373	miRNA
mir-132-2 (Astatotilapia burtoni)	7673	10641	5222	7423	15726	4100	10015	-0.168	0.594842	0.815265	miRNA
mir-218b (Oryzias latipes)	1187	953	1068	1094	1950	821	1648	-0.212	0.596969	0.816798	miRNA
mir-10544 (Gadus morhua)	13	6	0	0	10	0	8	-0.811	0.60077	0.820613	miRNA
ENSGACT00000028125.1 (Gasterosteus_aculeatus.BROADS1.ncrna)	16	17	5	0	6	14	20	-0.45	0.604046	0.821753	miRNA
mir-181a (Cyprinus carpio)	62816	54100	23740	40353	75143	28401	71666	-0.109	0.603033	0.821753	miRNA
mir-203 (Paralichthys olivaceus)	210	170	47	131	209	107	281	0.169	0.605663	0.821753	miRNA
mir-204-3 (Danio rerio)	742	759	333	373	768	539	834	-0.197	0.605566	0.821753	miRNA
mir-138-1 (Homo sapiens)	248	249	160	233	396	96	328	-0.21	0.609046	0.824963	miRNA
mir-219-3 (Astatotilapia burtoni)	159	168	31	74	119	78	182	-0.184	0.611513	0.826921	miRNA
mir-10c (Astatotilapia burtoni)	40911	62546	18755	35004	61041	19355	72464	-0.104	0.612899	0.827366	miRNA
mir-139 (Oryzias latipes)	1130	1017	276	569	1192	457	1027	-0.175	0.613885	0.827366	miRNA
ENSGACT00000028957.1 (Gasterosteus_aculeatus.BROADS1.ncrna)	477	697	303	582	1013	492	685	0.226	0.616521	0.828645	miRNA
mir-7a-1 (Gadus morhua)	113	212	74	120	230	63	179	-0.172	0.61688	0.828645	miRNA
ENSGACT00000029068.1 (Gasterosteus_aculeatus.BROADS1.ncrna)	11	8	0	0	26	7	10	0.692	0.62257	0.832388	miRNA
mir-106a-1 (Salmo salar)	1944	1898	420	906	1584	658	2786	-0.17	0.625557	0.832388	miRNA
mir-106a-2 (Salmo salar)	1944	1899	421	906	1584	659	2789	-0.17	0.623623	0.832388	miRNA
mir-199a-2 (Oryzias latipes)	479	567	93	274	433	185	549	-0.191	0.624766	0.832388	miRNA
mir-301b (Danio rerio)	243	258	114	173	310	250	364	0.203	0.622855	0.832388	miRNA
mir-3618 (Mus musculus)	275	294	182	290	557	283	391	0.252	0.625832	0.832388	miRNA
ENSGACT00000029489.1 (Gasterosteus_aculeatus.BROADS1.ncrna)	354	152	34	418	262	45	158	0.305	0.627094	0.832698	miRNA
mir-194-2 (Homo sapiens)	37	23	0	14	16	13	17	-0.304	0.635495	0.842473	miRNA
ENSGACT00000028284.1 (Gasterosteus_aculeatus.BROADS1.ncrna)	51	33	7	21	51	15	29	-0.219	0.636726	0.842725	miRNA
ENSGACT00000028946.1 (Gasterosteus_aculeatus.BROADS1.ncrna)	8	14	11	5	25	5	14	-0.493	0.639159	0.844565	miRNA
mir-21-2 (Danio rerio)	172	227	55	123	225	62	238	-0.151	0.64027	0.844656	miRNA
mir-219-1 (Astatotilapia burtoni)	170	178	31	77	125	80	197	-0.182	0.642872	0.846709	miRNA
mir-9-7 (Danio rerio)	38	50	8	17	24	28	50	-0.188	0.645188	0.848381	miRNA
mir-122 (Astatotilapia burtoni)	10734	17355	8131	14065	23376	5993	12593	-0.16	0.646276	0.848433	miRNA
let-7c-2 (Mus musculus)	7	13	10	13	23	0	10	-0.425	0.659209	0.853511	miRNA
let-7d-2 (Danio rerio)	13	13	8	16	16	0	17	-0.349	0.662535	0.853511	miRNA
mir-100b (Gadus morhua)	274	397	160	272	531	106	346	-0.197	0.664931	0.853511	miRNA
mir-10b (Oryzias latipes)	508	841	226	503	872	419	871	0.153	0.660888	0.853511	miRNA
mir-125b-1 (Astatotilapia burtoni)	16653	15153	4050	11221	19928	8062	18889	0.113	0.655685	0.853511	miRNA
mir-125b-2 (Astatotilapia burtoni)	16664	15167	4051	11233	19930	8055	18887	0.112	0.657104	0.853511	miRNA
mir-125b-3 (Astatotilapia burtoni)	16698	15206	4056	11274	19974	8082	18927	0.113	0.652737	0.853511	miRNA
mir-138-1 (Astatotilapia burtoni)	421	414	140	264	461	159	512	-0.178	0.659023	0.853511	miRNA
mir-138-2 (Astatotilapia burtoni)	402	414	146	262	459	160	516	-0.174	0.664768	0.853511	miRNA
mir-138-3 (Astatotilapia burtoni)	404	412	148	262	462	162	517	-0.174	0.665721	0.853511	miRNA
mir-152 (Homo sapiens)	29	30	15	21	25	17	45	-0.168	0.661224	0.853511	miRNA
mir-196a-1 (Tetraodon nigroviridis)	5	0	0	0	7	0	10	0.815	0.653444	0.853511	miRNA
mir-19c-3 (Salmo salar)	38	43	31	39	50	43	72	0.134	0.65233	0.853511	miRNA
mir-204-2 (Danio rerio)	405	448	187	214	472	299	472	-0.172	0.667003	0.853511	miRNA
mir-99 (Gadus morhua)	53	27	0	29	35	13	53	0.184	0.663709	0.853511	miRNA
mir-99b (Ictalurus punctatus)	11198	11978	6201	8067	15039	6536	18425	-0.11	0.666535	0.853511	miRNA
let-7c (Oryzias latipes)	798	1011	695	993	1630	382	1303	-0.168	0.670951	0.857208	miRNA
mir-9-3 (Danio rerio)	37	49	8	17	25	28	48	-0.171	0.673378	0.858955	miRNA
mir-26b (Danio rerio)	28	22	0	5	11	12	23	-0.327	0.677143	0.862399	miRNA
mir-219-2 (Astatotilapia burtoni)	160	162	31	74	121	78	190	-0.146	0.681313	0.866348	miRNA
mir-204b (Tetraodon nigroviridis)	28	23	14	14	23	21	35	-0.176	0.683632	0.867934	miRNA
mir-221-3 (Ictalurus punctatus)	24778	27745	9190	22368	34616	13329	32749	0.089	0.685734	0.86924	miRNA
mir-139 (Danio rerio)	484	495	213	469	803	263	680	0.16	0.686989	0.86947	miRNA
ENSGACT00000028145.1 (Gasterosteus_aculeatus.BROADS1.ncrna)	119	161	70	111	234	52	155	-0.132	0.689351	0.870068	miRNA
mir-499-1 (Ictalurus punctatus)	2811	2628	778	1543	2904	1283	3011	-0.123	0.689609	0.870068	miRNA
mir-499-2 (Ictalurus punctatus)	2807	2632	774	1543	2907	1279	3011	-0.121	0.693105	0.873118	miRNA
mir-30a (Gorilla gorilla)	89	131	37	69	125	66	173	0.097	0.697029	0.875339	miRNA
mir-30e (Gorilla gorilla)	5264	4638	1045	1913	3236	2512	7143	-0.136	0.696323	0.875339	miRNA
mir-140 (Oryzias latipes)	33657	26082	8258	19885	32382	16969	40473	0.089	0.701025	0.878177	miRNA
mir-219-4 (Astatotilapia burtoni)	166	175	32	78	125	82	198	-0.151	0.701457	0.878177	miRNA
mir-124-3 (Gadus morhua)	572	695	162	363	604	234	809	-0.138	0.70432	0.879044	miRNA
mir-142 (Oryzias latipes)	9	21	5	6	15	7	14	-0.353	0.704173	0.879044	miRNA
mir-9-4 (Danio rerio)	36	48	7	15	24	27	49	-0.158	0.707265	0.881362	miRNA
mir-133b (Gadus morhua)	77	56	23	32	62	40	98	-0.106	0.710335	0.882913	miRNA
mir-34 (Astatotilapia burtoni)	990	974	275	534	974	420	1270	-0.132	0.710691	0.882913	miRNA
mir-181b (Cyprinus carpio)	6991	8144	3312	6535	10470	3007	8860	-0.098	0.713445	0.884978	miRNA
mir-192 (Tetraodon nigroviridis)	0	14	0	5	17	0	10	0.699	0.720856	0.891735	miRNA
mir-30b (Petromyzon marinus)	175	246	73	128	232	82	306	-0.117	0.721095	0.891735	miRNA
mir-196 (Hippoglossus hippoglossus)	1325	1067	578	750	1504	752	1624	-0.114	0.726426	0.896525	miRNA
mir-216b (Petromyzon marinus)	122	112	67	85	135	96	246	0.109	0.727181	0.896525	miRNA
mir-16 (Petromyzon marinus)	1069	1371	262	917	1509	469	1445	0.116	0.729455	0.897962	miRNA
mir-181c (Ictalurus punctatus)	63	58	11	45	82	15	81	0.103	0.733548	0.90163	miRNA
mir-7 (Oryzias latipes)	25614	39354	15809	28765	50123	15538	54779	0.08	0.73479	0.901788	miRNA
mir-301c (Salmo salar)	12	13	2	5	15	11	14	0.255	0.736258	0.902084	miRNA
mir-462 (Astatotilapia burtoni)	159	157	45	90	199	85	238	0.103	0.737259	0.902084	miRNA
mir-15b (Tetraodon nigroviridis)	101	78	12	70	109	19	117	0.105	0.740382	0.902817	miRNA
mir-34b (Danio rerio)	17	20	0	0	13	13	38	0.336	0.741202	0.902817	miRNA
mir-7c (Gadus morhua)	7	21	5	13	18	6	25	0.229	0.74065	0.902817	miRNA
mir-130b (Gadus morhua)	35	25	0	15	20	27	16	0.204	0.742641	0.90283	miRNA
mir-19b (Ictalurus punctatus)	145	117	80	71	124	118	218	-0.13	0.743441	0.90283	miRNA
mir-93 (Astatotilapia burtoni)	9947	9752	2504	5101	7997	4677	14034	-0.093	0.74507	0.903453	miRNA
mir-196b (Gadus morhua)	6	6	0	0	7	0	8	-0.408	0.748771	0.906584	miRNA
mir-100a-1 (Salmo salar)	389	627	177	353	681	272	769	0.121	0.75142	0.907028	miRNA
mir-133a-1 (Danio rerio)	2382	2505	485	1188	1679	1082	3468	-0.098	0.754737	0.907028	miRNA
mir-184-1 (Gadus morhua)	109	140	37	67	134	65	151	-0.082	0.754463	0.907028	miRNA
mir-200a (Danio rerio)	0	0	5	6	10	6	0	0.653	0.752529	0.907028	miRNA
mir-210 (Astatotilapia burtoni)	337	343	61	189	374	168	439	0.118	0.750945	0.907028	miRNA
let-7c (Astatotilapia burtoni)	7271	9597	8542	12022	17504	4583	13914	-0.111	0.761061	0.908856	miRNA
let-7e (Oryzias latipes)	10	9	11	19	39	0	21	0.258	0.758619	0.908856	miRNA
mir-101b (Oryzias latipes)	155	164	43	101	220	77	199	0.087	0.763164	0.908856	miRNA
mir-20a (Petromyzon marinus)	99	106	17	50	85	37	144	-0.097	0.760225	0.908856	miRNA
mir-216 (Gorilla gorilla)	307	324	154	201	379	170	506	-0.117	0.763436	0.908856	miRNA
mir-30e-1 (Gadus morhua)	34	37	0	17	30	15	48	0.128	0.764112	0.908856	miRNA
mir-9 (Cyprinus carpio)	140	143	49	76	133	84	200	-0.085	0.761792	0.908856	miRNA
ENSGACT00000029661.1 (Gasterosteus_aculeatus.BROADS1.ncrna)	626	192	48	784	271	44	175	0.244	0.767755	0.91185	miRNA
ENSGACT00000029629.1 (Gasterosteus_aculeatus.BROADS1.ncrna)	637	200	52	791	286	48	186	0.235	0.76949	0.912573	miRNA
mir-10b (Gadus morhua)	57	93	23	62	81	30	114	0.075	0.771106	0.913152	miRNA
mir-449a (Astatotilapia burtoni)	207	217	82	154	199	110	294	-0.096	0.773664	0.914844	miRNA
ENSGACT00000029632.1 (Gasterosteus_aculeatus.BROADS1.ncrna)	637	199	51	786	278	48	185	0.227	0.775477	0.915651	miRNA
ENSGACT00000028311.1 (Gasterosteus_aculeatus.BROADS1.ncrna)	242	220	111	205	395	165	254	0.128	0.797904	0.91699	miRNA
ENSGACT00000029517.1 (Gasterosteus_aculeatus.BROADS1.ncrna)	635	200	55	793	280	46	179	0.215	0.788061	0.91699	miRNA
ENSGACT00000029541.1 (Gasterosteus_aculeatus.BROADS1.ncrna)	648	202	56	791	295	48	186	0.206	0.79812	0.91699	miRNA
ENSGACT00000029641.1 (Gasterosteus_aculeatus.BROADS1.ncrna)	636	199	51	790	272	43	177	0.214	0.792606	0.91699	miRNA
mir-122 (Danio rerio)	16	0	7	14	12	0	10	-0.377	0.788112	0.91699	miRNA
mir-130c-2 (Ictalurus punctatus)	42	33	11	21	37	43	23	0.128	0.791421	0.91699	miRNA
mir-133a-1 (Mus musculus)	715	673	192	428	580	360	1309	0.099	0.795818	0.91699	miRNA
mir-133a-2 (Mus musculus)	715	674	193	429	579	362	1308	0.098	0.797426	0.91699	miRNA
mir-16a (Astatotilapia burtoni)	7125	6234	1989	3777	7000	3140	9199	-0.071	0.782038	0.91699	miRNA
mir-184-2 (Oryzias latipes)	19	7	0	5	11	2	15	-0.245	0.785098	0.91699	miRNA
mir-217 (Gorilla gorilla)	68	141	17	59	94	45	107	-0.077	0.793449	0.91699	miRNA
mir-222a-1 (Salmo salar)	409	556	233	417	784	314	610	0.106	0.7884	0.91699	miRNA
mir-222a-2 (Salmo salar)	410	553	232	418	785	313	608	0.109	0.782053	0.91699	miRNA
mir-22b-1 (Salmo salar)	168	194	64	99	187	108	232	-0.088	0.786586	0.91699	miRNA
mir-22b-2 (Salmo salar)	166	191	63	99	186	106	230	-0.08	0.797088	0.91699	miRNA
mir-26b (Petromyzon marinus)	0	7	0	0	7	0	10	0.565	0.784935	0.91699	miRNA
mir-30d-1 (Salmo salar)	12	17	4	6	14	8	17	-0.165	0.793764	0.91699	miRNA
mir-731 (Danio rerio)	10	9	7	12	9	6	6	-0.341	0.785899	0.91699	miRNA
mir-7b (Gadus morhua)	81	114	63	90	141	43	167	-0.078	0.790394	0.91699	miRNA
mir-17 (Gorilla gorilla)	791	920	177	465	732	354	1060	-0.093	0.799909	0.917743	miRNA
ENSGACT00000028984.1 (Gasterosteus_aculeatus.BROADS1.ncrna)	33	17	7	0	26	21	28	-0.197	0.802108	0.917982	miRNA
mir-130c-1 (Ictalurus punctatus)	43	33	11	21	38	43	23	0.118	0.802384	0.917982	miRNA
mir-24a-4 (Salmo salar)	203	151	31	88	147	85	213	-0.077	0.805083	0.91977	miRNA
mir-15e (Salmo salar)	6	0	0	0	7	0	0	-0.487	0.808278	0.92212	miRNA
ENSGACT00000029074.1 (Gasterosteus_aculeatus.BROADS1.ncrna)	22	22	6	12	16	18	35	0.114	0.814493	0.924728	miRNA
mir-196-1 (Gorilla gorilla)	35	63	16	40	59	21	66	0.056	0.815555	0.924728	miRNA
mir-2184 (Danio rerio)	10	0	0	0	8	0	5	-0.423	0.814024	0.924728	miRNA
mir-218a-1 (Astatotilapia burtoni)	14844	14595	8202	11735	21868	12397	19924	0.07	0.816061	0.924728	miRNA
mir-218a-2 (Astatotilapia burtoni)	14841	14586	8194	11728	21851	12386	19911	0.07	0.816273	0.924728	miRNA
mir-7a-2 (Gadus morhua)	169	299	92	169	302	85	329	-0.081	0.818754	0.926244	miRNA
mir-11213 (Gadus morhua)	1241	1399	1067	1117	2358	1166	1769	-0.082	0.823344	0.930138	miRNA
mir-301b (Salmo salar)	5800	7980	3129	4512	7501	6115	9134	0.066	0.829442	0.935722	miRNA
mir-155 (Astatotilapia burtoni)	0	5	5	10	14	0	7	0.366	0.831411	0.936171	miRNA
mir-24-1 (Fugu rubripes)	72	102	49	45	67	62	198	-0.074	0.832152	0.936171	miRNA
mir-20b (Astatotilapia burtoni)	3983	4530	901	2336	3781	1303	6713	-0.068	0.833528	0.936419	miRNA
mir-184-1 (Oryzias latipes)	20	9	0	7	13	3	14	-0.173	0.836136	0.938047	miRNA
mir-730 (Astatotilapia burtoni)	801	642	219	378	716	414	916	-0.076	0.837483	0.938259	miRNA
mir-10585 (Gadus morhua)	12	5	0	0	8	0	17	-0.262	0.842349	0.939024	miRNA
mir-133a-2 (Danio rerio)	2332	2347	574	1420	2068	1320	3233	0.055	0.84299	0.939024	miRNA
mir-205a-2 (Salmo salar)	5	9	0	5	3	0	8	-0.279	0.839364	0.939024	miRNA
mir-212-1 (Gadus morhua)	3402	4959	1722	2513	4591	3045	4692	-0.055	0.843962	0.939024	miRNA
mir-216a (Tetraodon nigroviridis)	207	226	72	113	252	100	324	-0.068	0.841552	0.939024	miRNA
let-7b-1 (Oryzias latipes)	7	12	15	19	25	3	20	-0.145	0.848474	0.942749	miRNA
mir-22a (Danio rerio)	4542	4101	968	2148	4107	2365	4727	-0.054	0.850129	0.943294	miRNA
ENSGACT00000028989.1 (Gasterosteus_aculeatus.BROADS1.ncrna)	46	23	5	28	55	11	23	0.111	0.856237	0.948772	miRNA
mir-1388 (Oryzias latipes)	11	7	0	0	6	5	8	-0.279	0.858685	0.949227	miRNA
mir-142-1 (Astatotilapia burtoni)	25	22	4	6	17	17	28	-0.101	0.858992	0.949227	miRNA
let-7f (Astatotilapia burtoni)	13	23	4	11	21	5	21	-0.098	0.866838	0.952303	miRNA
mir-10400 (Homo sapiens)	32	20	5	15	55	10	15	0.127	0.867843	0.952303	miRNA
mir-17-2 (Tetraodon nigroviridis)	0	8	0	0	5	0	5	-0.302	0.863102	0.952303	miRNA
mir-19a (Danio rerio)	361	409	164	146	269	387	741	0.079	0.868829	0.952303	miRNA
mir-455-1 (Astatotilapia burtoni)	10352	8528	6659	11522	21776	6016	9823	0.08	0.867813	0.952303	miRNA
mir-499a (Salmo salar)	37	30	0	6	32	15	33	-0.1	0.864627	0.952303	miRNA
ENSGACT00000028958.1 (Gasterosteus_aculeatus.BROADS1.ncrna)	602	471	223	335	675	311	1000	0.062	0.872472	0.954436	miRNA
mir-146 (Gadus morhua)	194	301	82	144	325	113	399	0.054	0.873133	0.954436	miRNA
mir-216a (Astatotilapia burtoni)	1944	1980	578	1402	2299	816	2249	-0.045	0.877323	0.95515	miRNA
mir-30d-2 (Salmo salar)	13	18	4	7	14	9	20	-0.09	0.876944	0.95515	miRNA
mir-7a (Cyprinus carpio)	80762	119668	65872	91981	170377	55005	163409	-0.038	0.876743	0.95515	miRNA
mir-21-2 (Oryzias latipes)	11021	12327	4997	9405	16123	5754	14311	-0.036	0.881309	0.956918	miRNA
mir-449b (Salmo salar)	5	9	0	0	6	0	14	-0.236	0.880301	0.956918	miRNA
let-7b-2 (Oryzias latipes)	7	12	15	20	27	3	18	-0.11	0.883788	0.958325	miRNA
mir-199-1 (Tetraodon nigroviridis)	43934	46203	18530	33202	55312	31234	53154	0.029	0.891214	0.961307	miRNA
mir-199-2 (Tetraodon nigroviridis)	43910	46176	18519	33183	55289	31224	53121	0.029	0.891159	0.961307	miRNA
mir-199-3 (Tetraodon nigroviridis)	43934	46184	18518	33193	55296	31219	53142	0.029	0.891286	0.961307	miRNA
mir-205 (Tetraodon nigroviridis)	18	34	0	15	24	0	45	0.082	0.890449	0.961307	miRNA
mir-196a-1 (Astatotilapia burtoni)	2229	2281	768	1561	2758	986	3024	-0.035	0.893924	0.96169	miRNA
mir-96 (Hippoglossus hippoglossus)	7	12	0	6	8	0	18	0.148	0.894015	0.96169	miRNA
mir-16a (Gadus morhua)	2441	2293	618	1227	2028	892	4382	-0.04	0.897284	0.962676	miRNA
mir-7b (Mus musculus)	93	127	68	91	185	51	182	-0.04	0.897309	0.962676	miRNA
mir-129-2 (Gadus morhua)	8	14	8	8	28	4	13	-0.105	0.903735	0.96275	miRNA
mir-196a-2 (Astatotilapia burtoni)	2228	2276	767	1561	2752	988	3023	-0.034	0.898593	0.96275	miRNA
mir-20b (Gadus morhua)	17	21	0	13	25	0	22	0.112	0.904509	0.96275	miRNA
mir-301b (Oryzias latipes)	9	19	5	6	16	7	28	0.065	0.90229	0.96275	miRNA
mir-724-1 (Astatotilapia burtoni)	13676	19860	4920	12092	20962	6406	18984	-0.029	0.904015	0.96275	miRNA
mir-724-2 (Astatotilapia burtoni)	13673	19853	4921	12078	20950	6406	18980	-0.03	0.902456	0.96275	miRNA
mir-1 (Paralichthys olivaceus)	54	56	5	21	28	32	87	0.047	0.911777	0.969212	miRNA
mir-18-1 (Oryzias latipes)	812	622	209	375	638	426	1005	-0.042	0.913501	0.969772	miRNA
mir-181c (Danio rerio)	32	30	17	25	52	13	40	-0.036	0.914772	0.96985	miRNA
mir-148 (Gadus morhua)	278	410	152	168	265	322	461	-0.049	0.916185	0.970078	miRNA
mir-103-2 (Gadus morhua)	19	25	0	6	27	0	34	-0.068	0.922749	0.97085	miRNA
mir-124-4 (Danio rerio)	7738	11682	2064	5864	8979	4057	13563	0.027	0.918589	0.97085	miRNA
mir-17 (Cyprinus carpio)	9295	8508	1410	5174	7992	3880	10756	0.029	0.923573	0.97085	miRNA
mir-18-2 (Oryzias latipes)	806	619	208	372	638	425	1004	-0.037	0.923429	0.97085	miRNA
mir-203b (Salmo salar)	346	351	211	308	505	249	575	0.038	0.924105	0.97085	miRNA
mir-216a (Danio rerio)	496	575	137	404	646	201	507	-0.039	0.919708	0.97085	miRNA
mir-15b (Astatotilapia burtoni)	1194	1556	326	906	1510	454	1779	-0.029	0.930038	0.975817	miRNA
mir-1-1 (Oryzias latipes)	6	7	0	0	0	7	9	0.147	0.931592	0.976183	miRNA
mir-15a (Tetraodon nigroviridis)	5	11	0	0	8	0	16	-0.153	0.932993	0.976388	miRNA
mir-142-2 (Astatotilapia burtoni)	23	22	3	6	17	16	26	-0.047	0.937251	0.978884	miRNA
mir-1788 (Danio rerio)	19	38	0	16	23	7	35	0.038	0.947466	0.978884	miRNA
mir-181b-1 (Gadus morhua)	6	0	0	0	5	0	5	-0.101	0.946196	0.978884	miRNA
mir-181d (Gadus morhua)	1741	2108	518	1179	2047	782	3031	0.023	0.94202	0.978884	miRNA
mir-199a-1 (Oryzias latipes)	10	5	0	0	14	0	10	-0.092	0.943173	0.978884	miRNA
mir-199a (Petromyzon marinus)	0	11	0	0	5	0	11	-0.132	0.948671	0.978884	miRNA
mir-204 (Petromyzon marinus)	116	117	17	71	91	69	100	-0.022	0.941785	0.978884	miRNA
mir-7-2 (Astatotilapia burtoni)	6715	11731	3284	6457	11398	4039	13948	0.017	0.945957	0.978884	miRNA
mir-7-3 (Astatotilapia burtoni)	7227	12602	3528	6990	12325	4329	14816	0.016	0.946549	0.978884	miRNA
mir-7a-1 (Salmo salar)	341	522	155	323	554	174	572	-0.025	0.947704	0.978884	miRNA
mir-8160b (Astatotilapia burtoni)	100	148	36	101	170	35	152	0.02	0.945259	0.978884	miRNA
let-7a-2 (Danio rerio)	7	8	0	0	9	0	15	-0.091	0.953366	0.980346	miRNA
mir-196b (Tetraodon nigroviridis)	1513	1531	558	1170	2143	635	2077	0.017	0.95614	0.980346	miRNA
mir-21c (Mus musculus)	5	6	0	0	8	0	9	-0.115	0.954342	0.980346	miRNA
mir-30a-1 (Astatotilapia burtoni)	19207	23060	6372	11394	19767	12012	33104	0.013	0.955753	0.980346	miRNA
mir-499a (Gorilla gorilla)	229	186	148	234	453	114	280	0.032	0.952752	0.980346	miRNA
mir-30a-2 (Astatotilapia burtoni)	19226	23076	6377	11386	19780	12012	33118	0.012	0.959025	0.980821	miRNA
mir-3966 (Mus musculus)	173	250	81	113	247	112	355	-0.018	0.95786	0.980821	miRNA
mir-23b (Salmo salar)	6	19	6	17	26	0	8	-0.051	0.964373	0.985047	miRNA
mir-365-2 (Ictalurus punctatus)	10	7	3	9	13	0	11	-0.029	0.966259	0.98573	miRNA
mir-199b (Petromyzon marinus)	170	162	40	96	145	106	181	-0.012	0.968413	0.986685	miRNA
mir-221 (Paralichthys olivaceus)	11	6	5	0	19	5	19	-0.054	0.97006	0.987122	miRNA
mir-129-1 (Gadus morhua)	7	13	7	7	27	4	12	-0.029	0.975369	0.990036	miRNA
mir-727a (Astatotilapia burtoni)	557	681	165	406	761	258	753	0.011	0.975009	0.990036	miRNA
mir-139 (Astatotilapia burtoni)	14525	12993	7028	9415	19276	9337	21751	0.006	0.97956	0.993046	miRNA
mir-133-1 (Oryzias latipes)	654	640	154	375	502	276	1093	-0.005	0.989468	0.996576	miRNA
mir-145 (Gadus morhua)	1681	1707	832	1397	3102	675	2350	-0.005	0.988134	0.996576	miRNA
mir-145 (Gorilla gorilla)	59	47	15	42	74	17	60	0.004	0.988259	0.996576	miRNA
mir-16b (Astatotilapia burtoni)	10842	11865	3070	7537	13016	5064	13610	-0.003	0.98862	0.996576	miRNA
mir-196a-1 (Ictalurus punctatus)	321	386	104	232	411	145	495	-0.005	0.989438	0.996576	miRNA
mir-365-1 (Ictalurus punctatus)	9	7	2	7	13	0	10	0.008	0.990424	0.996576	miRNA
mir-133-2 (Oryzias latipes)	654	641	154	376	501	279	1092	-0.002	0.995171	0.997638	miRNA
mir-7-1 (Astatotilapia burtoni)	7675	13298	3793	7338	13051	4567	15535	0.001	0.995175	0.997638	miRNA
mir-7-4 (Astatotilapia burtoni)	7679	13299	3790	7346	13053	4558	15545	0.002	0.994365	0.997638	miRNA
mir-10a (Danio rerio)	2749	4797	1807	2800	5221	2511	4652	0.001	0.998363	0.999547	miRNA
mir-196a-2 (Ictalurus punctatus)	321	386	105	234	414	146	496	0	0.999547	0.999547	miRNA

## Sheet: MO15vs20
Id	15mo-1	15mo-2	15mo-3	15mo-4	20mo-1	20mo-2	20mo-3	20mo-4	log2FoldChange	pvalue	padj	Biotype
mir-23a-2 (Danio rerio)	63	92	80	90	30	46	8	55	-1.05	1.40053e-06	0.00113583	miRNA
mir-206 (Salmo salar)	92	46	45	171	18	29	23	21	-1.588	9.79429e-06	0.00397158	miRNA
ENSGACT00000029539.1 (Gasterosteus_aculeatus.BROADS1.ncrna)	24	5	6	75	1160	219	19	92	4.309	2.39671e-05	0.00647911	miRNA
ENSGACT00000028058.1 (Gasterosteus_aculeatus.BROADS1.ncrna)	21968	25102	23645	36355	27281	49194	21666	49738	0.701	8.89975e-05	0.00959012	miRNA
ENSGACT00000029517.1 (Gasterosteus_aculeatus.BROADS1.ncrna)	46	10	19	116	793	280	46	179	3.212	0.00010404	0.00959012	miRNA
ENSGACT00000029629.1 (Gasterosteus_aculeatus.BROADS1.ncrna)	46	11	16	117	791	286	48	186	3.232	9.91083e-05	0.00959012	miRNA
ENSGACT00000029632.1 (Gasterosteus_aculeatus.BROADS1.ncrna)	44	11	17	112	786	278	48	185	3.264	7.32025e-05	0.00959012	miRNA
ENSGACT00000029641.1 (Gasterosteus_aculeatus.BROADS1.ncrna)	41	9	14	106	790	272	43	177	3.367	7.85854e-05	0.00959012	miRNA
ENSGACT00000029661.1 (Gasterosteus_aculeatus.BROADS1.ncrna)	40	9	13	113	784	271	44	175	3.326	0.000106426	0.00959012	miRNA
ENSGACT00000029541.1 (Gasterosteus_aculeatus.BROADS1.ncrna)	44	10	16	123	791	295	48	186	3.225	0.000120372	0.00976215	miRNA
mir-9985 (Homo sapiens)	30	15	34	39	35	92	18	89	1.107	0.000149472	0.0110201	miRNA
ENSGACT00000029489.1 (Gasterosteus_aculeatus.BROADS1.ncrna)	51	22	28	123	418	262	45	158	2.337	0.000222986	0.0139109	miRNA
mir-1338 (Salmo salar)	25	28	26	39	51	70	19	56	0.948	0.000207655	0.0139109	miRNA
ENSGACT00000029508.1 (Gasterosteus_aculeatus.BROADS1.ncrna)	116	26	44	152	478	358	195	299	2.346	0.000431569	0.0248623	miRNA
ENSGACT00000029658.1 (Gasterosteus_aculeatus.BROADS1.ncrna)	121	25	46	153	484	352	191	308	2.316	0.000459845	0.0248623	miRNA
ENSGACT00000029669.1 (Gasterosteus_aculeatus.BROADS1.ncrna)	120	28	48	165	491	365	198	300	2.282	0.000513852	0.0260459	miRNA
ENSGACT00000029549.1 (Gasterosteus_aculeatus.BROADS1.ncrna)	339	123	155	719	3329	1485	189	622	2.49	0.000648332	0.0284657	miRNA
ENSGACT00000029627.1 (Gasterosteus_aculeatus.BROADS1.ncrna)	339	117	153	715	3319	1490	178	614	2.494	0.000737089	0.0284657	miRNA
ENSGACT00000029666.1 (Gasterosteus_aculeatus.BROADS1.ncrna)	131	29	50	162	496	363	201	310	2.247	0.000643078	0.0284657	miRNA
ENSGACT00000029697.1 (Gasterosteus_aculeatus.BROADS1.ncrna)	330	118	153	711	3317	1478	177	606	2.504	0.000697393	0.0284657	miRNA
mir-365-1 (Ictalurus punctatus)	30	34	25	34	7	13	0	10	-1.909	0.00070679	0.0284657	miRNA
ENSGACT00000029589.1 (Gasterosteus_aculeatus.BROADS1.ncrna)	349	130	154	726	3315	1502	180	610	2.456	0.000828772	0.0305516	miRNA
ENSGACT00000029518.1 (Gasterosteus_aculeatus.BROADS1.ncrna)	1354	406	673	1753	2443	3630	1604	2884	1.618	0.00116683	0.0357946	miRNA
ENSGACT00000029563.1 (Gasterosteus_aculeatus.BROADS1.ncrna)	1356	410	695	1763	2447	3655	1599	2880	1.606	0.0011769	0.0357946	miRNA
ENSGACT00000029608.1 (Gasterosteus_aculeatus.BROADS1.ncrna)	1348	409	688	1763	2440	3639	1610	2880	1.612	0.00119168	0.0357946	miRNA
ENSGACT00000029681.1 (Gasterosteus_aculeatus.BROADS1.ncrna)	1359	413	693	1762	2448	3655	1613	2889	1.609	0.00117438	0.0357946	miRNA
mir-135a (Astatotilapia burtoni)	13816	26590	31577	17745	6775	11008	6058	19109	-0.891	0.00115183	0.0357946	miRNA
ENSGACT00000029628.1 (Gasterosteus_aculeatus.BROADS1.ncrna)	1361	405	675	1781	2448	3631	1610	2899	1.61	0.00132843	0.0384769	miRNA
mir-365-2 (Ictalurus punctatus)	29	35	25	35	9	13	0	11	-1.767	0.00154998	0.0433461	miRNA
ENSGACT00000029550.1 (Gasterosteus_aculeatus.BROADS1.ncrna)	419	150	240	588	857	1124	627	1090	1.717	0.00160991	0.0435211	miRNA
ENSGACT00000029679.1 (Gasterosteus_aculeatus.BROADS1.ncrna)	434	161	237	591	856	1120	625	1100	1.688	0.0018007	0.0471085	miRNA
mir-100-1 (Oryzias latipes)	1337	764	1071	1520	2507	3610	700	1878	1.087	0.00196429	0.0482739	miRNA
mir-100-2 (Oryzias latipes)	1337	766	1071	1518	2513	3611	702	1876	1.089	0.00192717	0.0482739	miRNA
mir-129-1 (Astatotilapia burtoni)	8012	4551	4310	11535	10037	21240	5364	9715	0.928	0.00222634	0.0492121	miRNA
mir-129-2 (Astatotilapia burtoni)	8009	4547	4306	11534	10030	21230	5368	9715	0.928	0.00220981	0.0492121	miRNA
mir-129-3 (Astatotilapia burtoni)	8010	4542	4307	11527	10032	21228	5360	9714	0.928	0.00224519	0.0492121	miRNA
mir-190b (Danio rerio)	108	256	212	174	49	84	28	165	-1.099	0.00223769	0.0492121	miRNA
ENSGACT00000029647.1 (Gasterosteus_aculeatus.BROADS1.ncrna)	1267	366	655	1563	1790	3163	1519	2624	1.515	0.00241317	0.051502	miRNA
ENSGACT00000027999.1 (Gasterosteus_aculeatus.BROADS1.ncrna)	162	192	248	225	55	119	68	131	-0.91	0.00284119	0.0576052	miRNA
ENSGACT00000029667.1 (Gasterosteus_aculeatus.BROADS1.ncrna)	6083	2135	3840	11135	9115	17549	8728	12710	1.377	0.00280464	0.0576052	miRNA
mir-93 (Gadus morhua)	121	189	146	120	60	70	47	109	-0.777	0.00380141	0.0751937	miRNA
mir-20a (Astatotilapia burtoni)	36931	59670	45103	36848	17571	27023	14300	43390	-0.628	0.00392101	0.0757128	miRNA
mir-7552-1 (Gadus morhua)	36	117	117	49	16	32	20	73	-1.031	0.00423701	0.079912	miRNA
mir-737 (Danio rerio)	122	232	249	182	59	108	50	144	-0.934	0.00443331	0.0817139	miRNA
mir-219 (Gorilla gorilla)	30	132	128	95	26	60	28	56	-0.95	0.00464259	0.0836697	miRNA
mir-103-2 (Gadus morhua)	25	62	74	26	6	27	0	34	-1.525	0.00590066	0.0902912	miRNA
mir-202 (Gadus morhua)	0	0	0	0	0	9	8	9	5.857	0.00564372	0.0902912	miRNA
mir-212-2 (Danio rerio)	1292	871	830	2053	1403	2639	1434	1988	0.883	0.00577789	0.0902912	miRNA
mir-219-1 (Astatotilapia burtoni)	151	385	376	232	77	125	80	197	-1.037	0.00555467	0.0902912	miRNA
mir-219-4 (Astatotilapia burtoni)	153	394	385	234	78	125	82	198	-1.048	0.00518923	0.0902912	miRNA
mir-222a (Ictalurus punctatus)	9247	6113	9900	14846	3781	6415	3778	5935	-0.701	0.00568999	0.0902912	miRNA
mir-27b-1 (Salmo salar)	70	80	85	99	95	188	42	145	0.654	0.00584447	0.0902912	miRNA
mir-7552-2 (Gadus morhua)	36	118	118	51	17	33	22	74	-0.985	0.00569855	0.0902912	miRNA
mir-27b-2 (Salmo salar)	72	80	86	101	96	188	43	147	0.647	0.00610359	0.0916669	miRNA
ENSGACT00000029042.1 (Gasterosteus_aculeatus.BROADS1.ncrna)	128	527	426	128	32	79	57	245	-1.462	0.00684589	0.0919472	miRNA
let-7c (Astatotilapia burtoni)	9180	8045	7033	10625	12022	17504	4583	13914	0.649	0.00683976	0.0919472	miRNA
mir-181a-1 (Tetraodon nigroviridis)	80128	85149	73595	112816	75781	131356	53595	147434	0.418	0.00691588	0.0919472	miRNA
mir-181a-2 (Tetraodon nigroviridis)	80134	85136	73605	112822	75794	131347	53575	147421	0.418	0.00687082	0.0919472	miRNA
mir-182 (Petromyzon marinus)	12368	15890	13785	21642	13327	25766	12009	26501	0.526	0.00667167	0.0919472	miRNA
mir-190b (Astatotilapia burtoni)	15962	25571	27241	19948	8212	12974	5738	23960	-0.67	0.00673399	0.0919472	miRNA
mir-7550 (Ictalurus punctatus)	1041	582	777	1444	1027	2096	1123	1845	0.945	0.00662761	0.0919472	miRNA
mir-219-3 (Astatotilapia burtoni)	144	338	333	212	74	119	78	182	-0.953	0.00748891	0.0979597	miRNA
mir-93 (Cyprinus carpio)	6	13	8	0	0	0	0	0	-5.676	0.00914981	0.117786	miRNA
mir-182 (Oryzias latipes)	3310	5160	4039	6153	4224	8202	3499	7844	0.582	0.00956593	0.121218	miRNA
mir-146a (Danio rerio)	3122	3369	4009	4082	3182	7966	2239	6595	0.598	0.00971663	0.121234	miRNA
ENSGACT00000028947.1 (Gasterosteus_aculeatus.BROADS1.ncrna)	69	90	86	86	37	60	25	81	-0.512	0.00992052	0.121902	miRNA
ENSGACT00000028967.1 (Gasterosteus_aculeatus.BROADS1.ncrna)	74	90	84	89	40	61	26	81	-0.498	0.0107699	0.12893	miRNA
mir-219-2 (Astatotilapia burtoni)	145	338	311	210	74	121	78	190	-0.897	0.0108104	0.12893	miRNA
ENSGACT00000028969.1 (Gasterosteus_aculeatus.BROADS1.ncrna)	75	90	85	93	40	65	26	83	-0.485	0.0114939	0.129926	miRNA
ENSGACT00000029079.1 (Gasterosteus_aculeatus.BROADS1.ncrna)	78	94	89	93	41	65	30	83	-0.489	0.0116717	0.129926	miRNA
mir-145 (Astatotilapia burtoni)	60	82	63	44	71	152	31	125	0.714	0.0112696	0.129926	miRNA
mir-218b (Oryzias latipes)	1027	721	909	1112	1094	1950	821	1648	0.775	0.0110732	0.129926	miRNA
mir-30d (Oryzias latipes)	26558	18938	19275	34484	23243	45793	17160	35462	0.519	0.011695	0.129926	miRNA
ENSGACT00000028940.1 (Gasterosteus_aculeatus.BROADS1.ncrna)	75	91	86	93	40	66	25	85	-0.485	0.0120339	0.130984	miRNA
ENSGACT00000029106.1 (Gasterosteus_aculeatus.BROADS1.ncrna)	75	90	88	89	40	65	25	84	-0.487	0.0124362	0.130984	miRNA
mir-2187b (Astatotilapia burtoni)	48	81	94	74	14	28	25	85	-0.79	0.0122966	0.130984	miRNA
mir-7550 (Gadus morhua)	1432	728	1012	1872	1514	2883	1234	1779	0.833	0.0123035	0.130984	miRNA
ENSGACT00000028978.1 (Gasterosteus_aculeatus.BROADS1.ncrna)	77	94	91	92	40	67	29	83	-0.495	0.0132505	0.131361	miRNA
ENSGACT00000029008.1 (Gasterosteus_aculeatus.BROADS1.ncrna)	73	90	88	88	39	62	26	84	-0.491	0.0129078	0.131361	miRNA
ENSGACT00000029034.1 (Gasterosteus_aculeatus.BROADS1.ncrna)	72	90	84	88	39	60	26	83	-0.487	0.0129395	0.131361	miRNA
ENSGACT00000029080.1 (Gasterosteus_aculeatus.BROADS1.ncrna)	73	94	85	87	40	63	27	81	-0.486	0.0133533	0.131361	miRNA
mir-11202 (Gadus morhua)	49	37	45	96	44	84	78	101	0.79	0.0134438	0.131361	miRNA
mir-8159 (Salmo salar)	38494	29098	31772	60879	36519	69106	30170	54324	0.513	0.0131971	0.131361	miRNA
mir-210 (Astatotilapia burtoni)	130	213	206	187	189	374	168	439	0.862	0.0136096	0.131397	miRNA
ENSGACT00000028284.1 (Gasterosteus_aculeatus.BROADS1.ncrna)	14	8	14	35	21	51	15	29	0.942	0.0141926	0.133839	miRNA
mir-217 (Gorilla gorilla)	131	168	107	147	59	94	45	107	-0.643	0.0140883	0.133839	miRNA
ENSGACT00000028009.1 (Gasterosteus_aculeatus.BROADS1.ncrna)	74	92	89	92	38	67	29	86	-0.462	0.0178407	0.137497	miRNA
ENSGACT00000028010.1 (Gasterosteus_aculeatus.BROADS1.ncrna)	72	89	83	90	39	64	26	83	-0.461	0.0172766	0.137497	miRNA
ENSGACT00000028012.1 (Gasterosteus_aculeatus.BROADS1.ncrna)	77	93	89	93	42	65	28	87	-0.468	0.0174426	0.137497	miRNA
ENSGACT00000028014.1 (Gasterosteus_aculeatus.BROADS1.ncrna)	76	93	86	91	41	67	28	85	-0.451	0.0205308	0.137497	miRNA
ENSGACT00000028019.1 (Gasterosteus_aculeatus.BROADS1.ncrna)	73	93	88	91	40	63	27	89	-0.463	0.020386	0.137497	miRNA
ENSGACT00000028031.1 (Gasterosteus_aculeatus.BROADS1.ncrna)	79	95	92	93	40	70	28	86	-0.491	0.0170322	0.137497	miRNA
ENSGACT00000028033.1 (Gasterosteus_aculeatus.BROADS1.ncrna)	73	90	87	88	39	65	26	84	-0.468	0.0168896	0.137497	miRNA
ENSGACT00000028933.1 (Gasterosteus_aculeatus.BROADS1.ncrna)	73	87	86	89	38	64	28	84	-0.45	0.0204661	0.137497	miRNA
ENSGACT00000028936.1 (Gasterosteus_aculeatus.BROADS1.ncrna)	1106	339	405	1693	1665	3137	779	1710	1.272	0.0194228	0.137497	miRNA
ENSGACT00000028937.1 (Gasterosteus_aculeatus.BROADS1.ncrna)	1114	324	407	1707	1658	3151	780	1723	1.272	0.0202896	0.137497	miRNA
ENSGACT00000028938.1 (Gasterosteus_aculeatus.BROADS1.ncrna)	1100	336	416	1687	1675	3148	794	1736	1.287	0.017619	0.137497	miRNA
ENSGACT00000028941.1 (Gasterosteus_aculeatus.BROADS1.ncrna)	73	88	86	87	39	61	26	84	-0.476	0.0159216	0.137497	miRNA
ENSGACT00000028950.1 (Gasterosteus_aculeatus.BROADS1.ncrna)	1106	329	408	1708	1684	3133	768	1728	1.273	0.0198763	0.137497	miRNA
ENSGACT00000028953.1 (Gasterosteus_aculeatus.BROADS1.ncrna)	1098	329	409	1656	1651	3097	780	1714	1.283	0.0179121	0.137497	miRNA
ENSGACT00000028954.1 (Gasterosteus_aculeatus.BROADS1.ncrna)	1096	319	400	1687	1663	3137	772	1711	1.287	0.018266	0.137497	miRNA
ENSGACT00000028974.1 (Gasterosteus_aculeatus.BROADS1.ncrna)	74	92	87	90	42	61	30	84	-0.453	0.0212219	0.137497	miRNA
ENSGACT00000028976.1 (Gasterosteus_aculeatus.BROADS1.ncrna)	74	92	86	88	39	63	26	87	-0.472	0.0172976	0.137497	miRNA
ENSGACT00000029047.1 (Gasterosteus_aculeatus.BROADS1.ncrna)	79	98	91	95	41	67	29	89	-0.49	0.0180902	0.137497	miRNA
ENSGACT00000029082.1 (Gasterosteus_aculeatus.BROADS1.ncrna)	77	93	86	88	39	65	30	85	-0.453	0.0213621	0.137497	miRNA
ENSGACT00000029087.1 (Gasterosteus_aculeatus.BROADS1.ncrna)	75	92	82	86	42	62	26	83	-0.457	0.0204536	0.137497	miRNA
ENSGACT00000029088.1 (Gasterosteus_aculeatus.BROADS1.ncrna)	72	87	83	88	38	61	29	82	-0.449	0.021319	0.137497	miRNA
ENSGACT00000029089.1 (Gasterosteus_aculeatus.BROADS1.ncrna)	72	88	86	88	38	64	26	84	-0.464	0.0181961	0.137497	miRNA
ENSGACT00000029110.1 (Gasterosteus_aculeatus.BROADS1.ncrna)	74	93	85	91	39	66	26	88	-0.46	0.0202428	0.137497	miRNA
mir-10b (Oryzias latipes)	1400	1090	1174	1582	503	872	419	871	-0.743	0.0207806	0.137497	miRNA
mir-132-2 (Astatotilapia burtoni)	6954	5059	6028	10543	7423	15726	4100	10015	0.576	0.0180327	0.137497	miRNA
mir-133a-2 (Danio rerio)	2705	4147	3497	4096	1420	2068	1320	3233	-0.603	0.0158393	0.137497	miRNA
mir-153a (Danio rerio)	83	224	226	72	33	47	38	163	-0.99	0.0205598	0.137497	miRNA
mir-181c (Gadus morhua)	109	218	138	118	44	99	28	146	-0.792	0.0208558	0.137497	miRNA
mir-187 (Oryzias latipes)	127	69	83	341	233	351	241	141	1.123	0.0203984	0.137497	miRNA
mir-192 (Astatotilapia burtoni)	93665	99635	120690	137121	86987	169726	68217	182314	0.365	0.0153606	0.137497	miRNA
mir-19b (Danio rerio)	0	12	16	0	0	0	0	0	-5.696	0.0210897	0.137497	miRNA
mir-20a (Gorilla gorilla)	1788	6612	5080	2166	1085	1908	811	3962	-0.923	0.0186613	0.137497	miRNA
mir-212-1 (Gadus morhua)	2525	3034	2934	3628	2513	4591	3045	4692	0.593	0.0155383	0.137497	miRNA
mir-30g (Petromyzon marinus)	33	23	20	53	49	49	25	51	0.716	0.015119	0.137497	miRNA
mir-31 (Astatotilapia burtoni)	654	266	403	537	717	1262	343	837	0.937	0.0208206	0.137497	miRNA
mir-3618 (Ictalurus punctatus)	63	114	110	85	15	33	39	96	-0.804	0.0192022	0.137497	miRNA
mir-4286 (Homo sapiens)	39	47	37	41	14	28	6	30	-0.933	0.0177216	0.137497	miRNA
mir-489-1 (Salmo salar)	46	94	108	59	24	34	28	73	-0.737	0.0153331	0.137497	miRNA
mir-489-2 (Salmo salar)	48	95	108	60	25	34	29	75	-0.717	0.0193444	0.137497	miRNA
mir-731 (Salmo salar)	72	30	40	83	58	123	50	76	0.694	0.0187957	0.137497	miRNA
ENSGACT00000028032.1 (Gasterosteus_aculeatus.BROADS1.ncrna)	75	93	89	91	43	66	29	84	-0.446	0.0215567	0.137657	miRNA
mir-20a (Danio rerio)	6	27	23	10	0	5	0	9	-2.26	0.0219335	0.13897	miRNA
mir-146 (Gadus morhua)	119	151	175	201	144	325	113	399	0.755	0.0223155	0.140293	miRNA
ENSGACT00000028986.1 (Gasterosteus_aculeatus.BROADS1.ncrna)	77	90	82	90	41	65	27	85	-0.442	0.022801	0.142243	miRNA
mir-20a (Petromyzon marinus)	91	208	141	114	50	85	37	144	-0.662	0.0230877	0.142932	miRNA
ENSGACT00000028021.1 (Gasterosteus_aculeatus.BROADS1.ncrna)	73	91	83	88	41	63	28	83	-0.439	0.0241038	0.144512	miRNA
ENSGACT00000028293.1 (Gasterosteus_aculeatus.BROADS1.ncrna)	79	94	86	95	43	69	27	89	-0.443	0.0237395	0.144512	miRNA
ENSGACT00000029028.1 (Gasterosteus_aculeatus.BROADS1.ncrna)	75	91	86	89	40	65	29	85	-0.44	0.0241719	0.144512	miRNA
ENSGACT00000029061.1 (Gasterosteus_aculeatus.BROADS1.ncrna)	74	90	82	89	40	64	29	82	-0.437	0.0242128	0.144512	miRNA
ENSGACT00000029071.1 (Gasterosteus_aculeatus.BROADS1.ncrna)	72	92	84	90	41	65	26	86	-0.439	0.0242338	0.144512	miRNA
ENSGACT00000029094.1 (Gasterosteus_aculeatus.BROADS1.ncrna)	75	92	88	90	42	66	28	86	-0.439	0.0245192	0.145146	miRNA
ENSGACT00000028005.1 (Gasterosteus_aculeatus.BROADS1.ncrna)	75	92	86	90	43	63	29	85	-0.437	0.025219	0.14734	miRNA
mir-194 (Gorilla gorilla)	43	63	47	62	26	42	12	54	-0.493	0.0252531	0.14734	miRNA
ENSGACT00000029053.1 (Gasterosteus_aculeatus.BROADS1.ncrna)	76	92	85	88	42	65	29	83	-0.437	0.0254836	0.147623	miRNA
ENSGACT00000029090.1 (Gasterosteus_aculeatus.BROADS1.ncrna)	23	29	20	46	23	42	24	73	0.668	0.0257576	0.148152	miRNA
ENSGACT00000028015.1 (Gasterosteus_aculeatus.BROADS1.ncrna)	74	88	86	88	40	64	28	85	-0.434	0.0262772	0.148225	miRNA
ENSGACT00000028030.1 (Gasterosteus_aculeatus.BROADS1.ncrna)	78	95	88	96	43	68	29	87	-0.455	0.0265014	0.148225	miRNA
mir-182 (Mus musculus)	1373	2286	1913	3022	1973	3599	1431	3932	0.566	0.0264969	0.148225	miRNA
mir-30e-2 (Gadus morhua)	80	112	83	72	39	58	22	93	-0.558	0.0260691	0.148225	miRNA
ENSGACT00000028003.1 (Gasterosteus_aculeatus.BROADS1.ncrna)	83	97	88	93	43	69	31	87	-0.451	0.0289833	0.148732	miRNA
ENSGACT00000028004.1 (Gasterosteus_aculeatus.BROADS1.ncrna)	74	88	85	86	41	65	27	84	-0.423	0.0298132	0.148732	miRNA
ENSGACT00000028006.1 (Gasterosteus_aculeatus.BROADS1.ncrna)	77	93	84	90	44	67	27	86	-0.424	0.0310351	0.148732	miRNA
ENSGACT00000028007.1 (Gasterosteus_aculeatus.BROADS1.ncrna)	73	91	87	92	41	66	30	85	-0.424	0.0286107	0.148732	miRNA
ENSGACT00000028008.1 (Gasterosteus_aculeatus.BROADS1.ncrna)	77	94	86	92	43	65	29	87	-0.439	0.026939	0.148732	miRNA
ENSGACT00000028018.1 (Gasterosteus_aculeatus.BROADS1.ncrna)	77	91	87	90	43	67	28	86	-0.427	0.0296258	0.148732	miRNA
ENSGACT00000028027.1 (Gasterosteus_aculeatus.BROADS1.ncrna)	75	93	86	90	42	65	28	88	-0.429	0.0287787	0.148732	miRNA
ENSGACT00000028029.1 (Gasterosteus_aculeatus.BROADS1.ncrna)	78	92	86	91	42	67	30	85	-0.43	0.0299864	0.148732	miRNA
ENSGACT00000028994.1 (Gasterosteus_aculeatus.BROADS1.ncrna)	73	90	82	90	41	64	29	84	-0.417	0.0310304	0.148732	miRNA
ENSGACT00000028997.1 (Gasterosteus_aculeatus.BROADS1.ncrna)	72	89	83	86	41	65	25	84	-0.427	0.0279047	0.148732	miRNA
ENSGACT00000029017.1 (Gasterosteus_aculeatus.BROADS1.ncrna)	76	88	82	89	40	65	29	83	-0.426	0.0272647	0.148732	miRNA
ENSGACT00000029046.1 (Gasterosteus_aculeatus.BROADS1.ncrna)	76	96	93	95	43	68	30	89	-0.448	0.0311694	0.148732	miRNA
ENSGACT00000029052.1 (Gasterosteus_aculeatus.BROADS1.ncrna)	79	94	91	96	42	68	32	88	-0.443	0.0308532	0.148732	miRNA
ENSGACT00000029067.1 (Gasterosteus_aculeatus.BROADS1.ncrna)	78	93	86	91	41	68	30	87	-0.425	0.0284266	0.148732	miRNA
ENSGACT00000029086.1 (Gasterosteus_aculeatus.BROADS1.ncrna)	74	92	84	91	42	68	27	86	-0.418	0.0309377	0.148732	miRNA
ENSGACT00000029095.1 (Gasterosteus_aculeatus.BROADS1.ncrna)	72	92	87	90	42	67	27	86	-0.424	0.030243	0.148732	miRNA
mir-106b (Salmo salar)	93	260	194	111	52	102	38	167	-0.763	0.0300338	0.148732	miRNA
mir-15c (Astatotilapia burtoni)	15	65	85	41	17	26	9	43	-0.963	0.0282051	0.148732	miRNA
mir-17 (Gorilla gorilla)	986	1672	1268	977	465	732	354	1060	-0.735	0.0279842	0.148732	miRNA
mir-181a-1 (Oryzias latipes)	6800	5738	6144	9283	8482	14164	3529	9335	0.541	0.0285258	0.148732	miRNA
mir-181a-2 (Oryzias latipes)	6794	5730	6142	9283	8473	14160	3526	9333	0.541	0.0284368	0.148732	miRNA
mir-184-2 (Gadus morhua)	75	90	105	83	30	53	39	87	-0.536	0.0311769	0.148732	miRNA
mir-190a-1 (Astatotilapia burtoni)	319	517	641	354	129	215	96	458	-0.925	0.0309494	0.148732	miRNA
mir-190a-2 (Astatotilapia burtoni)	324	520	643	356	132	218	98	460	-0.915	0.0305444	0.148732	miRNA
mir-30e (Oryzias latipes)	1306	1281	1595	1646	1877	3273	887	1770	0.632	0.0296304	0.148732	miRNA
ENSGACT00000028963.1 (Gasterosteus_aculeatus.BROADS1.ncrna)	78	94	88	90	41	68	31	86	-0.431	0.0316737	0.150219	miRNA
mir-30d (Astatotilapia burtoni)	4440	11746	9633	5659	2301	4667	1884	9149	-0.721	0.0321626	0.15165	miRNA
ENSGACT00000028025.1 (Gasterosteus_aculeatus.BROADS1.ncrna)	76	92	87	94	43	64	31	86	-0.431	0.0324222	0.151991	miRNA
ENSGACT00000028989.1 (Gasterosteus_aculeatus.BROADS1.ncrna)	23	6	5	28	28	55	11	23	1.118	0.0340568	0.156932	miRNA
ENSGACT00000029009.1 (Gasterosteus_aculeatus.BROADS1.ncrna)	73	89	83	90	41	65	29	84	-0.411	0.0340308	0.156932	miRNA
mir-17 (Cyprinus carpio)	9777	14551	9759	10295	5174	7992	3880	10756	-0.483	0.0338094	0.156932	miRNA
mir-217 (Danio rerio)	29	44	31	34	39	57	18	65	0.559	0.0342576	0.156966	miRNA
ENSGACT00000028011.1 (Gasterosteus_aculeatus.BROADS1.ncrna)	75	93	90	94	42	66	32	86	-0.431	0.0356145	0.157865	miRNA
ENSGACT00000028016.1 (Gasterosteus_aculeatus.BROADS1.ncrna)	75	91	84	90	45	65	28	85	-0.406	0.0363124	0.157865	miRNA
ENSGACT00000028026.1 (Gasterosteus_aculeatus.BROADS1.ncrna)	78	94	86	90	47	67	28	86	-0.409	0.0357678	0.157865	miRNA
ENSGACT00000028028.1 (Gasterosteus_aculeatus.BROADS1.ncrna)	76	91	84	87	42	67	28	85	-0.411	0.0364004	0.157865	miRNA
mir-106a (Gorilla gorilla)	52	111	82	52	27	40	20	88	-0.622	0.0352739	0.157865	miRNA
mir-10d (Astatotilapia burtoni)	1727	1515	1606	2202	1696	2925	1277	2813	0.534	0.0348529	0.157865	miRNA
mir-124-3 (Gadus morhua)	696	1121	1004	885	363	604	234	809	-0.723	0.0361738	0.157865	miRNA
mir-130c-2 (Ictalurus punctatus)	18	13	19	43	21	37	43	23	0.886	0.0363693	0.157865	miRNA
mir-146 (Astatotilapia burtoni)	3236	3522	4491	4684	3049	6933	2468	7422	0.482	0.0362922	0.157865	miRNA
mir-217 (Cyprinus carpio)	70960	80409	82177	106618	65307	117467	41903	167740	0.354	0.0347588	0.157865	miRNA
ENSGACT00000029048.1 (Gasterosteus_aculeatus.BROADS1.ncrna)	75	95	87	95	42	65	29	91	-0.436	0.0367581	0.158568	miRNA
ENSGACT00000028991.1 (Gasterosteus_aculeatus.BROADS1.ncrna)	73	91	84	86	42	65	29	83	-0.407	0.0372249	0.159086	miRNA
mir-10400 (Homo sapiens)	11	0	6	11	15	55	10	15	1.886	0.0372706	0.159086	miRNA
ENSGACT00000028002.1 (Gasterosteus_aculeatus.BROADS1.ncrna)	78	94	88	94	43	67	31	88	-0.426	0.0378654	0.159113	miRNA
ENSGACT00000028934.1 (Gasterosteus_aculeatus.BROADS1.ncrna)	74	91	87	87	44	66	27	86	-0.408	0.037572	0.159113	miRNA
mir-737 (Astatotilapia burtoni)	125	295	231	188	78	137	67	156	-0.722	0.037805	0.159113	miRNA
ENSGACT00000028022.1 (Gasterosteus_aculeatus.BROADS1.ncrna)	73	92	81	88	41	64	29	85	-0.408	0.0381567	0.159511	miRNA
ENSGACT00000028977.1 (Gasterosteus_aculeatus.BROADS1.ncrna)	80	97	91	96	42	71	30	94	-0.43	0.0387609	0.160538	miRNA
ENSGACT00000029027.1 (Gasterosteus_aculeatus.BROADS1.ncrna)	78	96	92	93	44	70	29	90	-0.431	0.0387983	0.160538	miRNA
ENSGACT00000028966.1 (Gasterosteus_aculeatus.BROADS1.ncrna)	74	92	84	91	44	66	29	86	-0.397	0.0407622	0.167417	miRNA
ENSGACT00000028970.1 (Gasterosteus_aculeatus.BROADS1.ncrna)	1844	1196	1081	2561	2031	3401	868	2712	0.621	0.0410423	0.167417	miRNA
ENSGACT00000029621.1 (Gasterosteus_aculeatus.BROADS1.ncrna)	2283	1285	1672	3875	3289	7647	956	2208	0.799	0.0413015	0.167417	miRNA
ENSGACT00000029635.1 (Gasterosteus_aculeatus.BROADS1.ncrna)	2282	1273	1658	3861	3264	7605	955	2204	0.798	0.041493	0.167417	miRNA
mir-146a (Oryzias latipes)	33	38	39	55	26	82	23	72	0.469	0.0411309	0.167417	miRNA
ENSGACT00000028017.1 (Gasterosteus_aculeatus.BROADS1.ncrna)	78	93	88	93	43	69	29	90	-0.414	0.0419984	0.167787	miRNA
ENSGACT00000029601.1 (Gasterosteus_aculeatus.BROADS1.ncrna)	2289	1288	1675	3881	3291	7643	958	2211	0.797	0.0418711	0.167787	miRNA
ENSGACT00000029057.1 (Gasterosteus_aculeatus.BROADS1.ncrna)	72	90	81	87	43	64	29	82	-0.392	0.0428626	0.1704	miRNA
mir-15a (Astatotilapia burtoni)	196	752	557	298	122	195	67	490	-0.993	0.0446687	0.176714	miRNA
ENSGACT00000028134.1 (Gasterosteus_aculeatus.BROADS1.ncrna)	55	5	14	90	63	93	43	49	0.949	0.0458857	0.177598	miRNA
ENSGACT00000029003.1 (Gasterosteus_aculeatus.BROADS1.ncrna)	77	93	89	97	43	70	31	90	-0.405	0.0463641	0.177598	miRNA
ENSGACT00000029063.1 (Gasterosteus_aculeatus.BROADS1.ncrna)	72	92	83	90	41	67	30	86	-0.388	0.0461297	0.177598	miRNA
mir-10545 (Astatotilapia burtoni)	47	170	135	71	35	44	25	115	-0.811	0.0464251	0.177598	miRNA
mir-153-2 (Homo sapiens)	516	600	631	778	225	316	201	550	-0.737	0.0452866	0.177598	miRNA
mir-301a-1 (Salmo salar)	975	1387	1769	1262	412	717	583	1017	-0.699	0.0454679	0.177598	miRNA
mir-96 (Gorilla gorilla)	629	1508	1327	955	370	581	285	1176	-0.734	0.0457267	0.177598	miRNA
ENSGACT00000029073.1 (Gasterosteus_aculeatus.BROADS1.ncrna)	80	94	90	94	45	69	30	91	-0.41	0.047887	0.178969	miRNA
ENSGACT00000029084.1 (Gasterosteus_aculeatus.BROADS1.ncrna)	80	99	94	98	48	71	33	90	-0.408	0.0478509	0.178969	miRNA
mir-135b (Tetraodon nigroviridis)	1867	4169	4772	2451	1162	1742	1055	3573	-0.65	0.0475031	0.178969	miRNA
mir-143 (Gadus morhua)	272	378	342	361	368	770	225	643	0.73	0.0470651	0.178969	miRNA
mir-30a (Danio rerio)	16	6	12	27	26	50	8	28	1.055	0.0477286	0.178969	miRNA
ENSGACT00000028075.1 (Gasterosteus_aculeatus.BROADS1.ncrna)	76	94	89	94	43	71	32	86	-0.401	0.0484893	0.180389	miRNA
ENSGACT00000028013.1 (Gasterosteus_aculeatus.BROADS1.ncrna)	79	96	89	91	43	69	31	90	-0.411	0.0488721	0.180533	miRNA
ENSGACT00000029035.1 (Gasterosteus_aculeatus.BROADS1.ncrna)	40	124	139	73	29	57	34	88	-0.654	0.0489732	0.180533	miRNA
ENSGACT00000029020.1 (Gasterosteus_aculeatus.BROADS1.ncrna)	77	96	88	92	46	67	31	87	-0.405	0.049428	0.181385	miRNA
mir-205 (Tetraodon nigroviridis)	49	40	48	50	15	24	0	45	-1.146	0.0500554	0.182234	miRNA
mir-20b (Astatotilapia burtoni)	3751	8488	6205	4452	2336	3781	1303	6713	-0.6	0.0501088	0.182234	miRNA
mir-25 (Homo sapiens)	95	77	71	145	116	163	55	127	0.494	0.0504052	0.182494	miRNA
mir-210 (Oryzias latipes)	107	117	135	116	72	174	96	318	0.62	0.051226	0.184641	miRNA
ENSGACT00000028024.1 (Gasterosteus_aculeatus.BROADS1.ncrna)	77	92	88	94	46	68	31	86	-0.396	0.0533982	0.190775	miRNA
ENSGACT00000028960.1 (Gasterosteus_aculeatus.BROADS1.ncrna)	76	94	88	95	45	68	33	86	-0.393	0.0532455	0.190775	miRNA
mir-130b (Homo sapiens)	3088	2912	3186	4965	2452	4458	4241	4886	0.567	0.0547584	0.194777	miRNA
mir-187 (Gadus morhua)	137	52	55	347	203	274	217	130	0.99	0.0553659	0.196077	miRNA
mir-1a-2 (Mus musculus)	0	7	0	0	0	0	0	0	-3.773	0.0557088	0.196434	miRNA
mir-130c-1 (Ictalurus punctatus)	20	15	21	44	21	38	43	23	0.78	0.0560032	0.196617	miRNA
ENSGACT00000028023.1 (Gasterosteus_aculeatus.BROADS1.ncrna)	79	95	87	93	45	68	30	93	-0.389	0.0594192	0.207711	miRNA
ENSGACT00000029025.1 (Gasterosteus_aculeatus.BROADS1.ncrna)	75	92	88	94	43	69	32	88	-0.384	0.0600575	0.209041	miRNA
ENSGACT00000029044.1 (Gasterosteus_aculeatus.BROADS1.ncrna)	79	96	92	95	47	69	33	90	-0.39	0.0604868	0.209448	miRNA
mir-20b (Danio rerio)	4768	5043	3466	5334	2504	3648	1538	4246	-0.437	0.0606908	0.209448	miRNA
mir-1306 (Danio rerio)	5	0	0	7	16	23	0	21	2.369	0.0613168	0.210711	miRNA
ENSGACT00000028034.1 (Gasterosteus_aculeatus.BROADS1.ncrna)	77	95	87	91	46	68	30	89	-0.386	0.0616703	0.211032	miRNA
ENSGACT00000029049.1 (Gasterosteus_aculeatus.BROADS1.ncrna)	73	90	85	87	42	66	31	87	-0.365	0.0626232	0.213393	miRNA
mir-8160a (Astatotilapia burtoni)	153	119	129	162	235	333	43	192	0.666	0.062984	0.213724	miRNA
ENSGACT00000028958.1 (Gasterosteus_aculeatus.BROADS1.ncrna)	336	389	395	516	335	675	311	1000	0.681	0.0635991	0.214372	miRNA
mir-2187a (Astatotilapia burtoni)	26	87	86	50	20	35	0	83	-0.867	0.0637035	0.214372	miRNA
mir-133a-1 (Danio rerio)	2124	3900	3038	3023	1188	1679	1082	3468	-0.512	0.0669472	0.224356	miRNA
mir-106 (Astatotilapia burtoni)	8885	10785	8256	9598	4891	7437	3508	8800	-0.397	0.067955	0.226796	miRNA
mir-190a-2 (Gadus morhua)	64	386	383	76	39	58	34	299	-1.082	0.0686081	0.228037	miRNA
mir-3618 (Mus musculus)	1024	267	579	1483	290	557	283	391	-0.827	0.0692895	0.229362	miRNA
ENSGACT00000028020.1 (Gasterosteus_aculeatus.BROADS1.ncrna)	82	97	92	95	46	74	33	93	-0.374	0.0705116	0.229887	miRNA
mir-125a (Oryzias latipes)	50	26	26	61	20	29	12	23	-0.702	0.0709034	0.229887	miRNA
mir-1388 (Astatotilapia burtoni)	183	177	199	279	234	404	144	283	0.587	0.0701664	0.229887	miRNA
mir-15a (Oryzias latipes)	1203	2290	1772	1612	626	1084	416	2109	-0.598	0.0705995	0.229887	miRNA
mir-181b (Astatotilapia burtoni)	12173	14388	11376	17562	14272	24533	6225	19313	0.391	0.0714242	0.229887	miRNA
mir-20 (Tetraodon nigroviridis)	13	33	34	12	6	13	0	21	-1.195	0.0710268	0.229887	miRNA
mir-30b (Gorilla gorilla)	144	558	446	192	73	135	82	384	-0.897	0.0714321	0.229887	miRNA
mir-455-2 (Danio rerio)	73	34	47	103	66	101	37	100	0.467	0.0736471	0.236078	miRNA
mir-139 (Homo sapiens)	27	37	44	73	36	56	33	81	0.435	0.0746549	0.238367	miRNA
mir-7552 (Astatotilapia burtoni)	7	19	35	17	0	11	0	17	-1.553	0.0759584	0.241577	miRNA
mir-126 (Astatotilapia burtoni)	651	1204	1040	732	310	557	338	810	-0.639	0.0765791	0.2426	miRNA
mir-7132a (Astatotilapia burtoni)	151	135	111	155	134	277	76	193	0.471	0.0828983	0.261597	miRNA
mir-218a-1 (Oryzias latipes)	5554	5068	6724	7853	4059	8497	5446	9903	0.417	0.0839575	0.26328	miRNA
mir-218a-2 (Oryzias latipes)	5563	5070	6725	7853	4055	8502	5452	9908	0.416	0.0844053	0.26328	miRNA
mir-219-2 (Tetraodon nigroviridis)	60	158	188	87	61	96	40	97	-0.54	0.0842107	0.26328	miRNA
ENSGACT00000028221.1 (Gasterosteus_aculeatus.BROADS1.ncrna)	67	19	37	100	60	112	36	67	0.551	0.0860515	0.267386	miRNA
mir-182 (Astatotilapia burtoni)	89567	83646	83787	145467	82875	148092	59665	121960	0.285	0.0867055	0.26839	miRNA
mir-219-1 (Tetraodon nigroviridis)	59	157	184	86	60	95	40	96	-0.534	0.087874	0.270425	miRNA
mir-455 (Gadus morhua)	49	24	27	61	41	59	24	75	0.514	0.08803	0.270425	miRNA
mir-181b (Gorilla gorilla)	93	111	97	143	66	125	5	78	-0.599	0.0892214	0.273051	miRNA
mir-133-1 (Oryzias latipes)	601	1187	1145	925	375	502	276	1093	-0.619	0.0950194	0.289702	miRNA
mir-7a-1 (Salmo salar)	658	571	650	893	323	554	174	572	-0.597	0.0956657	0.29058	miRNA
mir-133-2 (Oryzias latipes)	601	1186	1141	926	376	501	279	1092	-0.614	0.0973473	0.294585	miRNA
mir-30c (Gorilla gorilla)	68	47	44	143	61	106	74	101	0.527	0.0988512	0.298024	miRNA
mir-214-1 (Salmo salar)	1316	1761	1781	1741	570	1110	677	1644	-0.506	0.101212	0.304009	miRNA
mir-214-2 (Salmo salar)	1314	1762	1781	1745	568	1112	676	1643	-0.507	0.102523	0.304565	miRNA
mir-214-3 (Salmo salar)	1315	1758	1781	1741	567	1109	677	1645	-0.506	0.101809	0.304565	miRNA
mir-2187a (Gadus morhua)	11	14	13	14	6	7	0	8	-1.157	0.102476	0.304565	miRNA
mir-144 (Oryzias latipes)	124	102	152	132	106	191	88	232	0.466	0.108009	0.318533	miRNA
mir-181b-1 (Gadus morhua)	11	17	5	11	0	5	0	5	-2.169	0.108011	0.318533	miRNA
mir-26a-3 (Astatotilapia burtoni)	54209	74986	68345	85296	46116	91585	40984	117598	0.258	0.109703	0.322353	miRNA
mir-26a-2 (Astatotilapia burtoni)	54288	75051	68424	85401	46168	91693	41024	117719	0.258	0.110207	0.322665	miRNA
mir-26a-1 (Astatotilapia burtoni)	54341	75293	68561	85447	46175	91714	41054	118001	0.256	0.111735	0.32596	miRNA
ENSGACT00000028935.1 (Gasterosteus_aculeatus.BROADS1.ncrna)	81	28	38	158	72	217	63	133	0.892	0.113691	0.328126	miRNA
mir-26a-4 (Astatotilapia burtoni)	54514	75544	68816	85674	46271	91916	41140	118291	0.255	0.113535	0.328126	miRNA
mir-30c (Astatotilapia burtoni)	8034	5282	4984	11054	7739	13963	4090	8010	0.435	0.113404	0.328126	miRNA
mir-129-1 (Tetraodon nigroviridis)	458	234	243	723	568	1081	238	414	0.708	0.114173	0.32835	miRNA
mir-129-2 (Tetraodon nigroviridis)	456	236	242	723	567	1076	237	412	0.704	0.116124	0.332778	miRNA
mir-17-1 (Astatotilapia burtoni)	7651	18886	15282	9396	5053	9253	3948	15801	-0.468	0.116932	0.333194	miRNA
mir-17-2 (Astatotilapia burtoni)	7647	18878	15274	9396	5057	9245	3947	15800	-0.467	0.117091	0.333194	miRNA
mir-20a-2 (Oryzias latipes)	1054	3001	2137	1184	708	1191	477	2236	-0.578	0.119611	0.337995	miRNA
mir-216b (Astatotilapia burtoni)	70515	96917	99213	111038	51442	89593	83797	178275	0.368	0.119353	0.337995	miRNA
mir-16c (Salmo salar)	448	1307	843	610	267	545	156	990	-0.657	0.120333	0.338855	miRNA
mir-30d (Tetraodon nigroviridis)	9757	8911	7897	12322	8643	15444	5736	11931	0.328	0.120873	0.339198	miRNA
mir-124-4 (Danio rerio)	8941	13247	12876	11695	5864	8979	4057	13563	-0.353	0.121633	0.340153	miRNA
ENSGACT00000029004.1 (Gasterosteus_aculeatus.BROADS1.ncrna)	95	47	101	179	85	112	121	148	0.545	0.122064	0.340186	miRNA
mir-184-1 (Gadus morhua)	141	139	174	169	67	134	65	151	-0.372	0.124492	0.345764	miRNA
mir-205-1 (Astatotilapia burtoni)	20155	19012	16671	26642	19292	32865	10343	26419	0.311	0.125554	0.347524	miRNA
mir-30b (Astatotilapia burtoni)	65976	42072	45871	91122	55687	90007	37673	70812	0.317	0.127096	0.349405	miRNA
mir-731 (Astatotilapia burtoni)	49	6	13	53	46	77	23	27	0.784	0.12693	0.349405	miRNA
mir-20a-1 (Oryzias latipes)	1035	2973	2108	1171	703	1185	475	2221	-0.569	0.12827	0.35047	miRNA
mir-457 (Astatotilapia burtoni)	1029	2118	1866	1514	664	1075	469	1976	-0.506	0.128347	0.35047	miRNA
mir-205-2 (Astatotilapia burtoni)	20335	19134	16775	26851	19364	33063	10414	26524	0.308	0.129735	0.353071	miRNA
mir-190 (Tetraodon nigroviridis)	26	100	88	27	8	21	16	91	-0.771	0.131044	0.355441	miRNA
mir-135b-1 (Astatotilapia burtoni)	932	2180	2282	1355	500	858	698	1935	-0.555	0.132194	0.357364	miRNA
mir-135b (Gadus morhua)	35	71	70	49	24	25	21	69	-0.491	0.134141	0.361424	miRNA
mir-107 (Salmo salar)	0	28	26	6	0	5	0	9	-2.193	0.136812	0.366187	miRNA
mir-135b-2 (Astatotilapia burtoni)	869	2102	2180	1243	467	805	660	1837	-0.562	0.136363	0.366187	miRNA
mir-1 (Paralichthys olivaceus)	35	97	115	55	21	28	32	87	-0.628	0.138282	0.368562	miRNA
mir-18a (Astatotilapia burtoni)	1261	4784	3688	1677	738	1327	931	3818	-0.627	0.138609	0.368562	miRNA
ENSGACT00000028957.1 (Gasterosteus_aculeatus.BROADS1.ncrna)	604	244	471	952	582	1013	492	685	0.602	0.140791	0.372967	miRNA
mir-192 (Gorilla gorilla)	78	102	101	99	81	124	56	158	0.342	0.141185	0.372967	miRNA
mir-7132a (Salmo salar)	56	39	34	55	35	65	28	77	0.348	0.143659	0.378272	miRNA
mir-221 (Danio rerio)	19	22	25	47	30	54	13	39	0.483	0.144526	0.379323	miRNA
mir-93 (Danio rerio)	816	2805	1941	760	459	752	485	2053	-0.647	0.145026	0.379406	miRNA
mir-181a-1 (Ictalurus punctatus)	14620	12574	11734	19076	15877	25719	6708	15103	0.342	0.147102	0.380108	miRNA
mir-181a-2 (Ictalurus punctatus)	14624	12568	11730	19074	15869	25717	6709	15092	0.342	0.146391	0.380108	miRNA
mir-181a-4 (Ictalurus punctatus)	14628	12568	11731	19071	15874	25716	6710	15093	0.342	0.147169	0.380108	miRNA
mir-181a-5 (Ictalurus punctatus)	14624	12572	11729	19071	15878	25718	6707	15099	0.342	0.146571	0.380108	miRNA
mir-181a-3 (Ictalurus punctatus)	14628	12580	11740	19078	15877	25722	6712	15099	0.342	0.147651	0.380143	miRNA
mir-192 (Tetraodon nigroviridis)	0	0	0	5	5	17	0	10	2.697	0.151195	0.388036	miRNA
ENSGACT00000028929.1 (Gasterosteus_aculeatus.BROADS1.ncrna)	6	56	33	0	0	5	0	23	-1.954	0.153109	0.390987	miRNA
mir-2187 (Danio rerio)	18	40	39	22	13	15	14	24	-0.583	0.153768	0.390987	miRNA
mir-301b (Oryzias latipes)	19	27	26	41	6	16	7	28	-0.819	0.153792	0.390987	miRNA
ENSGACT00000028088.1 (Gasterosteus_aculeatus.BROADS1.ncrna)	181	178	144	227	176	276	135	244	0.449	0.155726	0.394668	miRNA
mir-30c (Tetraodon nigroviridis)	7841	5608	5541	11640	7335	13028	4347	8433	0.358	0.158599	0.400698	miRNA
mir-199b (Mus musculus)	210	258	260	269	115	185	98	229	-0.442	0.160444	0.4041	miRNA
mir-181c (Astatotilapia burtoni)	69661	64346	50496	87755	62140	102683	30495	89703	0.253	0.165221	0.414842	miRNA
mir-133a-2 (Mus musculus)	650	1285	1292	1068	429	579	362	1308	-0.503	0.167096	0.418255	miRNA
ENSGACT00000028949.1 (Gasterosteus_aculeatus.BROADS1.ncrna)	146	52	77	244	81	359	121	283	0.888	0.168865	0.42009	miRNA
mir-133a-1 (Mus musculus)	649	1286	1289	1061	428	580	360	1309	-0.501	0.168425	0.42009	miRNA
mir-34b (Ictalurus punctatus)	8	19	14	9	0	0	0	14	-1.941	0.170222	0.422172	miRNA
let-7d-1 (Astatotilapia burtoni)	11939	12513	11080	14326	11590	19706	5714	16727	0.285	0.173641	0.426736	miRNA
let-7d-2 (Astatotilapia burtoni)	11944	12519	11079	14327	11586	19718	5715	16729	0.285	0.173602	0.426736	miRNA
mir-10b (Gadus morhua)	107	103	80	120	62	81	30	114	-0.33	0.172898	0.426736	miRNA
mir-184-2 (Oryzias latipes)	9	22	22	15	5	11	2	15	-0.936	0.174488	0.427523	miRNA
mir-100 (Cyprinus carpio)	25195	22724	25641	32055	24054	41476	13019	31865	0.266	0.177737	0.434046	miRNA
mir-141 (Danio rerio)	70	29	36	107	57	96	37	80	0.408	0.178221	0.434046	miRNA
mir-24-1 (Fugu rubripes)	47	88	105	73	45	67	62	198	0.44	0.179746	0.43645	miRNA
mir-140 (Oryzias latipes)	21786	25109	25660	36682	19885	32382	16969	40473	0.251	0.186441	0.449504	miRNA
mir-27d (Astatotilapia burtoni)	409	443	444	425	470	823	245	593	0.493	0.186411	0.449504	miRNA
mir-455b (Ictalurus punctatus)	90	26	33	121	33	85	8	45	-0.536	0.186785	0.449504	miRNA
mir-200a (Gadus morhua)	14	6	13	35	17	36	18	19	0.743	0.188056	0.451224	miRNA
mir-10545 (Gadus morhua)	0	39	37	8	0	7	0	21	-1.738	0.190097	0.454776	miRNA
mir-106a (Homo sapiens)	135	128	131	144	81	95	58	128	-0.324	0.191745	0.457367	miRNA
mir-100b (Petromyzon marinus)	0	5	0	0	11	5	0	14	2.551	0.193181	0.459443	miRNA
ENSGACT00000028308.1 (Gasterosteus_aculeatus.BROADS1.ncrna)	23	0	9	18	25	28	10	21	0.985	0.196371	0.459514	miRNA
ENSGACT00000028982.1 (Gasterosteus_aculeatus.BROADS1.ncrna)	19	43	39	65	25	49	27	79	0.339	0.197517	0.459514	miRNA
let-7c (Oryzias latipes)	983	815	674	1110	993	1630	382	1303	0.428	0.197434	0.459514	miRNA
mir-106a-2 (Salmo salar)	1415	3082	2567	1523	906	1584	659	2789	-0.42	0.197744	0.459514	miRNA
mir-16a (Astatotilapia burtoni)	5808	9480	8108	8976	3777	7000	3140	9199	-0.298	0.196748	0.459514	miRNA
mir-216a (Danio rerio)	510	815	709	755	404	646	201	507	-0.46	0.194951	0.459514	miRNA
mir-3966 (Mus musculus)	135	214	176	156	113	247	112	355	0.432	0.194254	0.459514	miRNA
mir-459 (Gadus morhua)	237	405	550	290	169	391	462	829	0.605	0.19564	0.459514	miRNA
mir-106a-1 (Salmo salar)	1414	3081	2564	1521	906	1584	658	2786	-0.419	0.198439	0.459811	miRNA
mir-18a (Ictalurus punctatus)	138	413	353	183	87	129	108	321	-0.562	0.199686	0.461384	miRNA
mir-139 (Danio rerio)	311	399	441	747	469	803	263	680	0.459	0.208956	0.481383	miRNA
mir-3168 (Homo sapiens)	0	0	7	9	20	25	7	0	2.116	0.209529	0.481383	miRNA
mir-16a (Danio rerio)	6	18	11	12	6	9	0	6	-1.016	0.212714	0.487319	miRNA
mir-183-2 (Oryzias latipes)	3985	4411	3931	6259	4176	7007	2390	5764	0.28	0.214475	0.489969	miRNA
mir-183-1 (Oryzias latipes)	3990	4419	3935	6268	4171	7009	2389	5764	0.277	0.217856	0.496296	miRNA
mir-122 (Astatotilapia burtoni)	14991	8581	9214	18044	14065	23376	5993	12593	0.357	0.22016	0.499674	miRNA
mir-218a-1 (Astatotilapia burtoni)	18002	10747	13613	23672	11735	21868	12397	19924	0.286	0.220571	0.499674	miRNA
mir-130a-2 (Salmo salar)	6684	5776	5485	8881	4697	8420	5339	8428	0.3	0.222908	0.501061	miRNA
mir-181d (Gorilla gorilla)	100	102	73	134	84	154	51	150	0.292	0.222612	0.501061	miRNA
mir-218a-2 (Astatotilapia burtoni)	17989	10740	13608	23654	11728	21851	12386	19911	0.286	0.223037	0.501061	miRNA
mir-130a-1 (Salmo salar)	6686	5781	5493	8899	4700	8416	5347	8438	0.3	0.223819	0.501428	miRNA
ENSGACT00000028196.1 (Gasterosteus_aculeatus.BROADS1.ncrna)	43	63	80	69	29	42	25	86	-0.291	0.227084	0.50435	miRNA
ENSGACT00000028987.1 (Gasterosteus_aculeatus.BROADS1.ncrna)	28	27	25	41	28	62	14	32	0.365	0.226471	0.50435	miRNA
mir-196a (Oryzias latipes)	1551	1647	1864	1615	719	1338	694	1893	-0.34	0.227611	0.50435	miRNA
mir-21 (Tetraodon nigroviridis)	5	0	0	0	7	10	0	12	2.295	0.227152	0.50435	miRNA
let-7i (Cyprinus carpio)	238	260	263	315	138	227	92	258	-0.391	0.232806	0.510286	miRNA
mir-10544 (Astatotilapia burtoni)	147	230	185	222	155	319	136	269	0.393	0.231931	0.510286	miRNA
mir-7565 (Ictalurus punctatus)	7	6	8	6	7	7	8	30	1.096	0.232629	0.510286	miRNA
mir-99 (Gadus morhua)	41	43	38	71	29	35	13	53	-0.359	0.231256	0.510286	miRNA
mir-204 (Gorilla gorilla)	23	25	11	25	10	18	6	16	-0.548	0.236158	0.512188	miRNA
mir-205-1 (Gadus morhua)	1723	2490	1899	2065	1906	3360	810	3242	0.32	0.236144	0.512188	miRNA
mir-205-2 (Gadus morhua)	1717	2486	1893	2062	1897	3360	808	3235	0.32	0.235507	0.512188	miRNA
mir-218a-2 (Danio rerio)	178	138	200	202	73	137	61	242	-0.344	0.2362	0.512188	miRNA
mir-194b (Gadus morhua)	14	24	24	25	5	13	0	36	-0.695	0.237725	0.51412	miRNA
mir-184-1 (Oryzias latipes)	10	22	21	15	7	13	3	14	-0.726	0.241563	0.51965	miRNA
mir-23a-3 (Danio rerio)	21	17	17	13	0	8	6	22	-0.826	0.24115	0.51965	miRNA
ENSGACT00000028944.1 (Gasterosteus_aculeatus.BROADS1.ncrna)	2051	1580	1735	2848	1858	3218	1002	2719	0.299	0.243243	0.521879	miRNA
mir-93 (Astatotilapia burtoni)	9010	15751	10513	8989	5101	7997	4677	14034	-0.299	0.245408	0.525135	miRNA
ENSGACT00000029015.1 (Gasterosteus_aculeatus.BROADS1.ncrna)	5	5	8	13	0	0	0	9	-1.785	0.246512	0.526109	miRNA
ENSGACT00000028983.1 (Gasterosteus_aculeatus.BROADS1.ncrna)	12	3	3	19	17	27	9	6	1.004	0.247738	0.527338	miRNA
ENSGACT00000028990.1 (Gasterosteus_aculeatus.BROADS1.ncrna)	14	3	4	19	17	28	10	7	0.953	0.24976	0.528866	miRNA
mir-193 (Astatotilapia burtoni)	83	55	44	99	75	138	26	80	0.358	0.249355	0.528866	miRNA
mir-8159 (Gadus morhua)	5212	8236	8080	7554	4257	9026	5374	11190	0.274	0.25059	0.529242	miRNA
mir-216a (Tetraodon nigroviridis)	213	309	300	326	113	252	100	324	-0.38	0.252909	0.532751	miRNA
mir-16b (Astatotilapia burtoni)	10690	14001	11914	16129	7537	13016	5064	13610	-0.222	0.259359	0.544923	miRNA
mir-19a (Danio rerio)	188	373	425	339	146	269	387	741	0.527	0.260934	0.546816	miRNA
ENSGACT00000029111.1 (Gasterosteus_aculeatus.BROADS1.ncrna)	27	14	7	25	24	57	6	24	0.708	0.2691	0.561802	miRNA
mir-730 (Astatotilapia burtoni)	413	604	523	653	378	716	414	916	0.385	0.269471	0.561802	miRNA
mir-10c (Cyprinus carpio)	79785	76034	82465	91699	51105	90005	29339	90038	-0.174	0.275442	0.572777	miRNA
mir-204b (Tetraodon nigroviridis)	21	21	23	16	14	23	21	35	0.45	0.278905	0.577591	miRNA
mir-99-1 (Danio rerio)	52417	50528	49827	77098	33544	54455	20122	70256	-0.187	0.279181	0.577591	miRNA
mir-194b (Salmo salar)	10	32	26	20	8	11	7	28	-0.525	0.280244	0.578314	miRNA
mir-182 (Hippoglossus hippoglossus)	10820	13836	11274	17980	10374	18947	7466	16570	0.218	0.281338	0.579099	miRNA
mir-10c (Astatotilapia burtoni)	51279	65612	62645	57416	35004	61041	19355	72464	-0.197	0.286178	0.586424	miRNA
mir-18a-2 (Gadus morhua)	563	2207	1580	798	380	641	415	2008	-0.486	0.286343	0.586424	miRNA
ENSGACT00000028145.1 (Gasterosteus_aculeatus.BROADS1.ncrna)	136	90	101	177	111	234	52	155	0.299	0.289364	0.588155	miRNA
mir-205b (Petromyzon marinus)	159	151	141	244	167	288	64	268	0.337	0.288712	0.588155	miRNA
mir-99-2 (Danio rerio)	52364	50489	49774	77046	33634	54637	20148	70410	-0.182	0.287974	0.588155	miRNA
mir-10a (Gorilla gorilla)	10321	6962	8341	10787	8157	14368	4789	9930	0.243	0.291874	0.590299	miRNA
mir-135c (Astatotilapia burtoni)	157	514	464	185	96	128	140	445	-0.527	0.291657	0.590299	miRNA
mir-139 (Gadus morhua)	118	92	72	152	61	106	41	105	-0.258	0.293447	0.590535	miRNA
mir-217 (Tetraodon nigroviridis)	182599	199817	220864	261398	143142	281556	117017	283934	0.141	0.293367	0.590535	miRNA
mir-459 (Oryzias latipes)	209	388	452	259	154	266	367	748	0.506	0.29559	0.593375	miRNA
mir-217 (Mus musculus)	323	428	444	589	353	690	249	739	0.378	0.296378	0.59345	miRNA
mir-221-3 (Ictalurus punctatus)	24699	25760	22295	32670	22368	34616	13329	32749	0.188	0.297091	0.59345	miRNA
mir-153b (Danio rerio)	80	47	61	85	18	95	20	77	-0.279	0.313145	0.623981	miRNA
mir-196d (Danio rerio)	14	0	0	8	0	0	0	6	-1.934	0.313956	0.624065	miRNA
let-7a-1 (Astatotilapia burtoni)	3275	2713	2485	4067	2783	4630	1381	4358	0.247	0.317296	0.62434	miRNA
let-7a-5 (Astatotilapia burtoni)	3310	2767	2539	4145	2836	4704	1402	4433	0.246	0.316408	0.62434	miRNA
mir-139 (Astatotilapia burtoni)	13562	13487	14105	19288	9415	19276	9337	21751	0.204	0.318176	0.62434	miRNA
mir-17 (Oryzias latipes)	186	697	514	207	177	221	140	484	-0.485	0.318883	0.62434	miRNA
mir-181b-2 (Gadus morhua)	105	113	71	129	64	104	24	126	-0.25	0.320174	0.62434	miRNA
mir-218b (Cyprinus carpio)	50	106	119	120	47	107	74	195	0.318	0.318499	0.62434	miRNA
mir-25-3 (Salmo salar)	242	173	165	395	253	451	113	276	0.383	0.315171	0.62434	miRNA
mir-26b (Danio rerio)	6	32	40	15	5	11	12	23	-0.611	0.320253	0.62434	miRNA
mir-18a (Petromyzon marinus)	6	8	5	5	5	0	0	0	-1.688	0.323284	0.628611	miRNA
mir-27b (Danio rerio)	631	410	354	784	524	976	285	666	0.374	0.323994	0.628611	miRNA
mir-125c (Oryzias latipes)	1216	1027	877	1488	696	1177	412	848	-0.329	0.325893	0.630742	miRNA
mir-17-2 (Tetraodon nigroviridis)	7	16	5	0	0	5	0	5	-1.626	0.328981	0.630742	miRNA
mir-18b (Astatotilapia burtoni)	17422	34716	32267	27633	9752	16436	15916	35214	-0.274	0.327508	0.630742	miRNA
mir-19b-1 (Gadus morhua)	928	309	542	1095	629	1137	563	754	0.399	0.328936	0.630742	miRNA
mir-9b (Salmo salar)	1355	2917	3274	2064	1096	1840	1040	2872	-0.29	0.32768	0.630742	miRNA
mir-217a (Petromyzon marinus)	8	12	11	7	0	5	0	12	-1.284	0.331504	0.63408	miRNA
mir-200b-1 (Salmo salar)	3239	1323	1919	4967	2462	4604	1870	2758	0.322	0.335637	0.640474	miRNA
mir-200b-2 (Salmo salar)	3234	1323	1919	4960	2459	4601	1864	2753	0.321	0.336766	0.641119	miRNA
mir-183 (Petromyzon marinus)	371	222	228	641	212	395	116	220	-0.38	0.338024	0.642009	miRNA
mir-133b (Gadus morhua)	70	65	65	126	32	62	40	98	-0.252	0.339675	0.643636	miRNA
mir-196b (Gadus morhua)	7	6	6	10	0	7	0	8	-0.98	0.340615	0.643914	miRNA
mir-734 (Salmo salar)	621	1009	1148	1007	467	883	389	897	-0.305	0.343999	0.648799	miRNA
mir-338-1 (Oryzias latipes)	346	106	126	604	348	695	124	251	0.491	0.34484	0.648876	miRNA
mir-122 (Ictalurus punctatus)	3109	1854	2043	4318	2928	5370	1180	2632	0.303	0.349627	0.651944	miRNA
mir-18-1 (Oryzias latipes)	614	1265	915	837	375	638	426	1005	-0.343	0.348426	0.651944	miRNA
mir-18-2 (Oryzias latipes)	609	1260	917	833	372	638	425	1004	-0.342	0.350812	0.651944	miRNA
mir-21-1 (Astatotilapia burtoni)	157484	140107	129434	193158	118872	220274	70911	192660	0.143	0.351294	0.651944	miRNA
mir-21-2 (Astatotilapia burtoni)	157476	140102	129444	193150	118863	220262	70910	192664	0.143	0.350473	0.651944	miRNA
mir-7977 (Homo sapiens)	119	107	99	165	80	220	72	144	0.272	0.34818	0.651944	miRNA
let-7a-2 (Astatotilapia burtoni)	3434	2831	2589	4255	2870	4802	1419	4481	0.227	0.354962	0.652296	miRNA
let-7a-3 (Astatotilapia burtoni)	3415	2818	2574	4233	2847	4777	1417	4470	0.228	0.35266	0.652296	miRNA
let-7a-4 (Astatotilapia burtoni)	3430	2831	2591	4259	2867	4802	1423	4480	0.227	0.354017	0.652296	miRNA
mir-183-1 (Astatotilapia burtoni)	17571	18376	15252	26757	16425	27799	10709	19352	0.189	0.356111	0.652296	miRNA
mir-183-2 (Astatotilapia burtoni)	17496	18292	15179	26624	16367	27671	10656	19262	0.19	0.354822	0.652296	miRNA
mir-215 (Gorilla gorilla)	481	542	582	642	410	769	291	1038	0.312	0.35631	0.652296	miRNA
mir-33a (Petromyzon marinus)	0	11	7	7	0	0	0	9	-1.504	0.357791	0.653533	miRNA
mir-130d-3 (Salmo salar)	36	33	49	99	17	43	42	28	-0.32	0.361251	0.656894	miRNA
mir-301a (Oryzias latipes)	23	50	47	41	12	46	22	34	-0.279	0.360969	0.656894	miRNA
ENSGACT00000028083.1 (Gasterosteus_aculeatus.BROADS1.ncrna)	186	17	61	180	120	263	58	84	0.443	0.374411	0.670585	miRNA
ENSGACT00000028314.1 (Gasterosteus_aculeatus.BROADS1.ncrna)	283	268	207	414	244	349	155	535	0.327	0.376173	0.670585	miRNA
mir-106a (Oryzias latipes)	883	2511	1895	1032	727	1042	485	2394	-0.34	0.376424	0.670585	miRNA
mir-10a (Danio rerio)	3910	3321	3632	4730	2800	5221	2511	4652	0.209	0.377876	0.670585	miRNA
mir-124-2 (Danio rerio)	3946	3042	3110	5499	2697	3954	1242	3656	-0.225	0.37648	0.670585	miRNA
mir-124-3 (Danio rerio)	3949	3050	3115	5506	2700	3959	1244	3663	-0.225	0.375658	0.670585	miRNA
mir-124-5 (Danio rerio)	3942	3045	3112	5505	2692	3951	1238	3657	-0.228	0.371313	0.670585	miRNA
mir-194a (Astatotilapia burtoni)	33268	42196	36598	40817	20761	34775	16159	49192	-0.157	0.377631	0.670585	miRNA
mir-19d (Danio rerio)	0	20	12	13	18	20	5	22	0.742	0.37497	0.670585	miRNA
mir-205a (Petromyzon marinus)	48	31	19	67	33	78	13	58	0.289	0.375685	0.670585	miRNA
mir-4454 (Homo sapiens)	42	61	46	80	40	86	33	84	0.295	0.376118	0.670585	miRNA
mir-731 (Danio rerio)	9	0	0	13	12	9	6	6	0.999	0.37872	0.670616	miRNA
mir-129-1 (Gadus morhua)	14	4	2	12	7	27	4	12	0.727	0.379556	0.670631	miRNA
mir-125c (Danio rerio)	95	120	82	138	92	138	49	162	0.215	0.383721	0.676516	miRNA
let-7a-3 (Oryzias latipes)	29	19	19	30	33	39	6	31	0.35	0.386454	0.678057	miRNA
mir-30a-1 (Astatotilapia burtoni)	18789	28149	27487	25558	11394	19767	12012	33104	-0.188	0.387103	0.678057	miRNA
mir-30a-2 (Astatotilapia burtoni)	18801	28155	27508	25557	11386	19780	12012	33118	-0.188	0.386644	0.678057	miRNA
let-7e (Oryzias latipes)	9	10	14	22	19	39	0	21	0.61	0.391769	0.678899	miRNA
mir-145 (Gadus morhua)	1991	1715	1326	1830	1397	3102	675	2350	0.246	0.390496	0.678899	miRNA
mir-15e (Salmo salar)	0	6	8	8	0	7	0	0	-1.616	0.390648	0.678899	miRNA
mir-205 (Ictalurus punctatus)	13834	12124	10624	16886	10821	19754	6141	16545	0.18	0.38866	0.678899	miRNA
mir-499a (Salmo salar)	33	19	20	53	6	32	15	33	-0.334	0.391473	0.678899	miRNA
mir-192 (Petromyzon marinus)	83	115	128	148	92	163	49	182	0.209	0.395176	0.683343	miRNA
mir-129-2 (Gadus morhua)	15	5	3	13	8	28	4	13	0.646	0.397518	0.684519	miRNA
mir-183 (Gadus morhua)	92350	91899	84851	144661	81314	136468	52327	116766	0.141	0.397544	0.684519	miRNA
mir-1388 (Oryzias latipes)	0	5	5	0	0	6	5	8	1.088	0.400549	0.686776	miRNA
mir-338-3 (Danio rerio)	693	231	277	1198	728	1240	242	498	0.421	0.399724	0.686776	miRNA
mir-33 (Gorilla gorilla)	5	33	38	11	0	9	11	30	-0.631	0.403469	0.690323	miRNA
mir-181b-1 (Oryzias latipes)	11104	14166	10438	13664	7460	12277	4769	14108	-0.17	0.406353	0.69259	miRNA
mir-181b-2 (Oryzias latipes)	11098	14157	10441	13655	7456	12276	4771	14098	-0.17	0.406502	0.69259	miRNA
mir-21-2 (Danio rerio)	197	240	203	210	123	225	62	238	-0.256	0.408823	0.695085	miRNA
mir-96-1 (Astatotilapia burtoni)	12503	25268	27049	19571	8721	15031	8856	32065	-0.227	0.411194	0.696252	miRNA
mir-96-2 (Astatotilapia burtoni)	12508	25261	27050	19572	8717	15042	8858	32058	-0.227	0.411227	0.696252	miRNA
let-7b-1 (Oryzias latipes)	8	16	9	21	19	25	3	20	0.498	0.412585	0.697067	miRNA
mir-155 (Astatotilapia burtoni)	7	0	0	6	10	14	0	7	1.321	0.413427	0.697067	miRNA
mir-181d (Gadus morhua)	1496	3503	2393	1756	1179	2047	782	3031	-0.248	0.416854	0.699934	miRNA
mir-7b (Gadus morhua)	107	94	94	139	90	141	43	167	0.196	0.416496	0.699934	miRNA
mir-7-2 (Astatotilapia burtoni)	7596	9008	8769	10082	6457	11398	4039	13948	0.176	0.418016	0.700436	miRNA
mir-204a (Tetraodon nigroviridis)	24	20	15	29	8	22	8	24	-0.327	0.421047	0.70406	miRNA
let-7a-2 (Oryzias latipes)	28	19	19	29	31	39	6	29	0.325	0.424493	0.706907	miRNA
mir-27b (Homo sapiens)	28	43	19	50	29	29	12	26	-0.27	0.423894	0.706907	miRNA
ENSGACT00000028959.1 (Gasterosteus_aculeatus.BROADS1.ncrna)	125	948	611	143	213	377	137	496	-0.457	0.427599	0.707631	miRNA
ENSGACT00000029676.1 (Gasterosteus_aculeatus.BROADS1.ncrna)	13	17	9	30	20	31	5	21	0.366	0.436271	0.707631	miRNA
mir-125a-1 (Astatotilapia burtoni)	25626	12641	12150	42612	23830	39810	9816	20176	0.258	0.434635	0.707631	miRNA
mir-125a-2 (Astatotilapia burtoni)	25579	12600	12109	42527	23794	39753	9797	20141	0.259	0.432869	0.707631	miRNA
mir-181a (Cyprinus carpio)	53988	48475	49291	75652	40353	75143	28401	71666	0.13	0.435839	0.707631	miRNA
mir-194c (Salmo salar)	24	47	29	36	18	30	10	44	-0.242	0.428726	0.707631	miRNA
mir-204-2 (Danio rerio)	352	398	309	373	214	472	299	472	0.291	0.436069	0.707631	miRNA
mir-21-1 (Gadus morhua)	25635	26036	25118	36335	19693	36568	17027	31407	0.143	0.434768	0.707631	miRNA
mir-21-1 (Oryzias latipes)	32439	34156	30887	42712	27246	47192	14364	48880	0.139	0.435267	0.707631	miRNA
mir-21-2 (Gadus morhua)	25639	26039	25121	36341	19699	36578	17038	31416	0.144	0.434503	0.707631	miRNA
mir-214-2 (Gadus morhua)	8	20	12	14	6	11	0	14	-0.759	0.429074	0.707631	miRNA
mir-26b (Astatotilapia burtoni)	4953	12484	10572	7084	3388	6627	3655	13203	-0.243	0.431209	0.707631	miRNA
mir-7-3 (Astatotilapia burtoni)	8325	9555	9354	11074	6990	12325	4329	14816	0.168	0.433901	0.707631	miRNA
[truncated: 311 more rows]

## Sheet: FLX15vs20
Id	FLX15-2	FLX15-3	FLX15-4	FLX20-1	FLX20-2	FLX20-4	log2FoldChange	pvalue	padj	Biotype
[truncated: 748 more rows]

[truncated: 5 more sheets: Fins15vs20, Met15vs20, FLX17vs20, Fins17vs20_x0009_, Met17vs20]
