# Supplementary material for: Temperature-Biased miRNA Expression Patterns during European Sea Bass (Dicentrarchus labrax) Development
Source: Int J Mol Sci. 2022 Sep 22;23(19):11164. doi: 10.3390/ijms231911164 (PMC9570215; doi:10.3390/ijms231911164)
Supplement: Supplementary file 1 [file ijms-23-11164-s001.zip › S3-Table_Pathways.xlsx]

## Sheet: Table-overview
	Mouth opening			Flexion			AllFins
Statistical overrepresentation of pathways	15vs17	17vs20	15vs20	15vs17	17vs20	15vs20	15vs17	17vs20	15vs20
Alzheimer disease-amyloid secretase pathway (P00003)		No statistically significant results	No statistically significant results				No statistically significant results
Angiogenesis (P00005)
B cell activation (P00010)
Cadherin signaling pathway (P00012)
EGF receptor signaling pathway (P00018)
Endothelin signaling pathway (P00019)
FGF signaling pathway (P00021)
Gonadotropin-releasing hormone receptor pathway (P06664)
Oxidative stress response (P00046)
p53 pathway feedback loops 2 (P04398)
PDGF signaling pathway (P00047)
Wnt signaling pathway (P00057)
Hypoxia response via HIF activation

## Sheet: MO-Panther-pathways overview
MO15vs17
	Danio rerio (REF)	Client Text Box Input
PANTHER Pathways	#	#	expected	Fold Enrichment	+/-	raw P value	FDR
Endothelin signaling pathway	110	12	3.46	3.47	+	0.000363	0.0296
Unclassified	22622	658	712.16	0.92	-	7.28e-08	1.19e-05
MO17vs20
	Reference list	Client Text Box Input
Uniquely Mapped IDS:	25698 out of 25698	153 out of 156
Unmapped IDs:	0	26
Multiple mapping information:	0	3
No statistically significant results.
MO15vs20
	Reference list	Client Text Box Input
Uniquely Mapped IDS:	25698 out of 25698	238 out of 241
Unmapped IDs:	0	35
Multiple mapping information:	0	2
No statistically significant results.

## Sheet: FLX Panther-pathways overview
FLX17vs20
	Danio rerio (REF)	Client Text Box Input
PANTHER Pathways	#	#	expected	Fold Enrichment	+/-	raw P value	FDR
Endothelin signaling pathway	110	35	14.27	2.45	+	1.82e-05	0.00148
FGF signaling pathway	165	43	21.41	2.01	+	0.000114	0.00622
Unclassified	22622	2800	2934.93	0.95	-	1.08e-10	1.75e-08
FLX15vs17
	Danio rerio (REF)	Client Text Box Input
PANTHER Pathways	#	#	expected	Fold Enrichment	+/-	raw P value	FDR
Endothelin signaling pathway	110	29	12.82	2.26	+	0.000243	0.00794
FGF signaling pathway	165	40	19.23	2.08	+	0.000121	0.00493
EGF receptor signaling pathway	185	44	21.56	2.04	+	7.34e-05	0.00598
Cadherin signaling pathway	144	33	16.78	1.97	+	0.00115	0.0312
Angiogenesis	245	53	28.55	1.86	+	0.000119	0.00644
FLX15vs20
	Danio rerio (REF)	Client Text Box Input
PANTHER Pathways	#	#	expected	Fold Enrichment	+/-	raw P value	FDR
Hypoxia response via HIF activation	39	9	1.74	5.17	+	0.000172	0.014
p53 pathway feedback loops 2	66	10	2.95	3.39	+	0.00145	0.0337
Endothelin signaling pathway	110	16	4.91	3.26	+	9.68e-05	0.0158
PDGF signaling pathway	180	20	8.04	2.49	+	0.000543	0.0177
FGF signaling pathway	165	18	7.37	2.44	+	0.00123	0.0334
Angiogenesis	245	25	10.94	2.28	+	0.000354	0.0192

## Sheet: Fins-Panther-pathways overview
Fins 17vs20
PANTHER Pathways	Danio rerio - REFLIST (25698)	Client Text Box Input (2035)	Client Text Box Input (expected)	Client Text Box Input (over/under)	Client Text Box Input (fold Enrichment)	Client Text Box Input (raw P-value)	Client Text Box Input (FDR)
Oxidative stress response (P00046)	67	15	5.31	+	2.83	0.000839	0.0274
p53 pathway feedback loops 2 (P04398)	66	14	5.23	+	2.68	0.00192	0.0391
Alzheimer disease-amyloid secretase pathway (P00003)	81	17	6.41	+	2.65	0.000736	0.03
B cell activation (P00010)	87	18	6.89	+	2.61	0.000934	0.0254
Endothelin signaling pathway (P00019)	110	22	8.71	+	2.53	0.000282	0.0153
PDGF signaling pathway (P00047)	180	29	14.25	+	2.03	0.00116	0.027
Angiogenesis (P00005)	245	39	19.4	+	2.01	0.00014	0.0114
Gonadotropin-releasing hormone receptor pathway (P06664)	294	40	23.28	+	1.72	0.00209	0.0378
Unclassified (UNCLASSIFIED)	22622	1698	1791.41	-	0.95	5.42e-09	8.84e-07
Fins 15vs20
PANTHER Pathways	Danio rerio - REFLIST (25698)	Client Text Box Input (3209)	Client Text Box Input (expected)	Client Text Box Input (over/under)	Client Text Box Input (fold Enrichment)	Client Text Box Input (raw P-value)	Client Text Box Input (FDR)
Endothelin signaling pathway (P00019)	110	35	13.74	+	2.55	7.53e-06	0.000614
Alzheimer disease-amyloid secretase pathway (P00003)	81	22	10.11	+	2.18	0.00238	0.0432
Cadherin signaling pathway (P00012)	144	36	17.98	+	2	0.000468	0.0191
FGF signaling pathway (P00021)	165	38	20.6	+	1.84	0.00151	0.0351
EGF receptor signaling pathway (P00018)	185	42	23.1	+	1.82	0.000906	0.0246
Angiogenesis (P00005)	245	55	30.59	+	1.8	0.000193	0.0105
PDGF signaling pathway (P00047)	180	40	22.48	+	1.78	0.00165	0.0336
Wnt signaling pathway (P00057)	328	67	40.96	+	1.64	0.000484	0.0158
Unclassified (UNCLASSIFIED)	22622	2684	2824.89	-	0.95	7.46e-12	1.22e-09
Fins 15vs17
	Reference list	Client Text Box Input
Uniquely Mapped IDS:	25698 out of 25698	76 out of 79
Unmapped IDs:	0	7
Multiple mapping information:	0	3
No statistically significant results.
