# Supplementary material for: Temperature-Biased miRNA Expression Patterns during European Sea Bass (Dicentrarchus labrax) Development
Source: Int J Mol Sci. 2022 Sep 22;23(19):11164. doi: 10.3390/ijms231911164 (PMC9570215; doi:10.3390/ijms231911164)
Supplement: Supplementary file 1 [file ijms-23-11164-s001.zip › S4-Table_RNAhybrid.xlsx]

## Sheet: MO-15vs17
miR	mfe	Stable transcript name	Hugo abreviation	description
mir-21-2_(Danio_rerio)//mir-21_(Tetraodon_nigroviridis)//mir-21_(Hippoglossus_hippoglossus)//mir-21-2_(Astatotilapia_burtoni)//mir-21-1_(Astatotilapia_burtoni)	-32.1 kcal/mol	ENSDLAT00005000047	blvra	biliverdin reductase A [Source:ZFIN;Acc:ZDB-GENE-060929-312]
mir-23a-2_(Danio_rerio)	-31.3 kcal/mol	ENSDLAT00005000063	cyp7a1	cytochrome P450, family 7, subfamily A, polypeptide 1 [Source:ZFIN;Acc:ZDB-GENE-040426-1296]
mir-365-1_(Ictalurus_punctatus)//mir-365-2_(Ictalurus_punctatus)	-30.3 kcal/mol	ENSDLAT00005000125	ttpa	tocopherol (alpha) transfer protein [Source:ZFIN;Acc:ZDB-GENE-030131-4631]
mir-181c_(Gadus_morhua)	-30.2 kcal/mol	ENSDLAT00005000150	csnk1g2a	casein kinase 1, gamma 2a [Source:ZFIN;Acc:ZDB-GENE-030131-6445]
mir-181c_(Gadus_morhua)	-30.2 kcal/mol	ENSDLAT00005000151	csnk1g2a	casein kinase 1, gamma 2a [Source:ZFIN;Acc:ZDB-GENE-030131-6445]
mir-181c_(Gadus_morhua)	-30.2 kcal/mol	ENSDLAT00005000152	csnk1g2a	casein kinase 1, gamma 2a [Source:ZFIN;Acc:ZDB-GENE-030131-6445]
mir-181c_(Gadus_morhua)	-30.2 kcal/mol	ENSDLAT00005000153	csnk1g2a	casein kinase 1, gamma 2a [Source:ZFIN;Acc:ZDB-GENE-030131-6445]
mir-181c_(Gadus_morhua)	-30.2 kcal/mol	ENSDLAT00005000155	csnk1g2a	casein kinase 1, gamma 2a [Source:ZFIN;Acc:ZDB-GENE-030131-6445]
mir-181c_(Gadus_morhua)	-30.2 kcal/mol	ENSDLAT00005000156	csnk1g2a	casein kinase 1, gamma 2a [Source:ZFIN;Acc:ZDB-GENE-030131-6445]
mir-181c_(Gadus_morhua)	-30.2 kcal/mol	ENSDLAT00005000157	csnk1g2a	casein kinase 1, gamma 2a [Source:ZFIN;Acc:ZDB-GENE-030131-6445]
mir-181c_(Gadus_morhua)	-30.2 kcal/mol	ENSDLAT00005000158	csnk1g2a	casein kinase 1, gamma 2a [Source:ZFIN;Acc:ZDB-GENE-030131-6445]
mir-181c_(Gadus_morhua)	-30.2 kcal/mol	ENSDLAT00005000159	csnk1g2a	casein kinase 1, gamma 2a [Source:ZFIN;Acc:ZDB-GENE-030131-6445]
mir-210_(Oryzias_latipes)	-30.5 kcal/mol	ENSDLAT00005000168	mfsd12a	major facilitator superfamily domain containing 12a [Source:ZFIN;Acc:ZDB-GENE-030131-4642]
mir-124-2_(Danio_rerio)//mir-124-3_(Danio_rerio)//mir-124-5_(Danio_rerio)	-30.0 kcal/mol	ENSDLAT00005000176	si:dkey-228d14.5	si:dkey-228d14.5 [Source:ZFIN;Acc:ZDB-GENE-090313-252]
mir-181c_(Gadus_morhua)	-30.9 kcal/mol	ENSDLAT00005000226	n/a	n/a
mir-181c_(Gadus_morhua)	-30.9 kcal/mol	ENSDLAT00005000221	macrod2	mono-ADP ribosylhydrolase 2 [Source:ZFIN;Acc:ZDB-GENE-040426-1490]
mir-365-1_(Ictalurus_punctatus)//mir-365-2_(Ictalurus_punctatus)	-32.1 kcal/mol	ENSDLAT00005000364	vmp1	vacuole membrane protein 1 [Source:NCBI gene;Acc:336789]
mir-181c_(Gadus_morhua)	-30.4 kcal/mol	ENSDLAT00005000268	COL8A1	collagen type VIII alpha 1 chain [Source:HGNC Symbol;Acc:HGNC:2215]
mir-181c_(Gadus_morhua)	-30.4 kcal/mol	ENSDLAT00005000272	COL8A1	collagen type VIII alpha 1 chain [Source:HGNC Symbol;Acc:HGNC:2215]
mir-365-1_(Ictalurus_punctatus)//mir-365-2_(Ictalurus_punctatus)	-31.0 kcal/mol	ENSDLAT00005000562	adcy8	adenylate cyclase 8 (brain) [Source:ZFIN;Acc:ZDB-GENE-070912-197]
mir-365-1_(Ictalurus_punctatus)//mir-365-2_(Ictalurus_punctatus)	-31.0 kcal/mol	ENSDLAT00005000576	adcy8	adenylate cyclase 8 (brain) [Source:ZFIN;Acc:ZDB-GENE-070912-197]
mir-365-1_(Ictalurus_punctatus)//mir-365-2_(Ictalurus_punctatus)	-31.0 kcal/mol	ENSDLAT00005000580	adcy8	adenylate cyclase 8 (brain) [Source:ZFIN;Acc:ZDB-GENE-070912-197]
mir-365-1_(Ictalurus_punctatus)//mir-365-2_(Ictalurus_punctatus)	-31.0 kcal/mol	ENSDLAT00005000588	adcy8	adenylate cyclase 8 (brain) [Source:ZFIN;Acc:ZDB-GENE-070912-197]
mir-365-1_(Ictalurus_punctatus)//mir-365-2_(Ictalurus_punctatus)	-31.0 kcal/mol	ENSDLAT00005000315	n/a	n/a
mir-365-1_(Ictalurus_punctatus)//mir-365-2_(Ictalurus_punctatus)	-31.0 kcal/mol	ENSDLAT00005000320	n/a	n/a
mir-365-1_(Ictalurus_punctatus)//mir-365-2_(Ictalurus_punctatus)	-31.0 kcal/mol	ENSDLAT00005000322	n/a	n/a
mir-365-1_(Ictalurus_punctatus)//mir-365-2_(Ictalurus_punctatus)	-31.0 kcal/mol	ENSDLAT00005000328	n/a	n/a
mir-7977_(Homo_sapiens)	-32.1 kcal/mol	ENSDLAT00005000521	pcsk7	proprotein convertase subtilisin/kexin type 7 [Source:ZFIN;Acc:ZDB-GENE-030131-7293]
mir-181c_(Gadus_morhua)	-33.7 kcal/mol	ENSDLAT00005000369	iffo1b	intermediate filament family orphan 1b [Source:ZFIN;Acc:ZDB-GENE-050208-308]
mir-106a_(Homo_sapiens)	-31.6 kcal/mol	ENSDLAT00005000382	ELOC	elongin C paralog a [Source:ZFIN;Acc:ZDB-GENE-040912-120]
mir-106a_(Homo_sapiens)	-31.6 kcal/mol	ENSDLAT00005000386	ELOC	elongin C paralog a [Source:ZFIN;Acc:ZDB-GENE-040912-120]
mir-181c_(Gadus_morhua)	-30.4 kcal/mol	ENSDLAT00005000400	YY1	YY1 transcription factor b [Source:ZFIN;Acc:ZDB-GENE-040426-2127]
mir-181c_(Gadus_morhua)	-30.8 kcal/mol	ENSDLAT00005000421	flj11011l	ubiquitin-conjugating enzyme E2W (putative) [Source:NCBI gene;Acc:553013]
mir-181c_(Gadus_morhua)	-30.8 kcal/mol	ENSDLAT00005000429	flj11011l	ubiquitin-conjugating enzyme E2W (putative) [Source:NCBI gene;Acc:553013]
mir-181c_(Gadus_morhua)	-30.8 kcal/mol	ENSDLAT00005000435	flj11011l	ubiquitin-conjugating enzyme E2W (putative) [Source:NCBI gene;Acc:553013]
mir-365-1_(Ictalurus_punctatus)//mir-365-2_(Ictalurus_punctatus)	-30.8 kcal/mol	ENSDLAT00005000538	ANO7	anoctamin 7 [Source:HGNC Symbol;Acc:HGNC:31677]
mir-145_(Astatotilapia_burtoni)	-32.8 kcal/mol	ENSDLAT00005000501	impg2a	interphotoreceptor matrix proteoglycan 2a [Source:ZFIN;Acc:ZDB-GENE-140106-217]
mir-181c_(Gadus_morhua)	-30.9 kcal/mol	ENSDLAT00005001600	gad1b	glutamate decarboxylase 1b [Source:ZFIN;Acc:ZDB-GENE-030909-3]
mir-181c_(Gadus_morhua)	-30.9 kcal/mol	ENSDLAT00005001718	gad1b	glutamate decarboxylase 1b [Source:ZFIN;Acc:ZDB-GENE-030909-3]
mir-181c_(Gadus_morhua)	-30.9 kcal/mol	ENSDLAT00005001787	gad1b	glutamate decarboxylase 1b [Source:ZFIN;Acc:ZDB-GENE-030909-3]
mir-181c_(Gadus_morhua)	-30.9 kcal/mol	ENSDLAT00005001800	gad1b	glutamate decarboxylase 1b [Source:ZFIN;Acc:ZDB-GENE-030909-3]
mir-181c_(Gadus_morhua)	-30.9 kcal/mol	ENSDLAT00005001819	gad1b	glutamate decarboxylase 1b [Source:ZFIN;Acc:ZDB-GENE-030909-3]
mir-181c_(Gadus_morhua)	-30.9 kcal/mol	ENSDLAT00005001848	gad1b	glutamate decarboxylase 1b [Source:ZFIN;Acc:ZDB-GENE-030909-3]
mir-181c_(Gadus_morhua)	-30.9 kcal/mol	ENSDLAT00005001870	gad1b	glutamate decarboxylase 1b [Source:ZFIN;Acc:ZDB-GENE-030909-3]
mir-181c_(Gadus_morhua)	-30.9 kcal/mol	ENSDLAT00005001875	gad1b	glutamate decarboxylase 1b [Source:ZFIN;Acc:ZDB-GENE-030909-3]
mir-181c_(Gadus_morhua)	-30.9 kcal/mol	ENSDLAT00005001885	gad1b	glutamate decarboxylase 1b [Source:ZFIN;Acc:ZDB-GENE-030909-3]
mir-181c_(Gadus_morhua)	-31.5 kcal/mol	ENSDLAT00005001485	gabbr1a	gamma-aminobutyric acid (GABA) B receptor, 1a [Source:ZFIN;Acc:ZDB-GENE-030904-5]
mir-181c_(Gadus_morhua)	-31.5 kcal/mol	ENSDLAT00005001580	gabbr1a	gamma-aminobutyric acid (GABA) B receptor, 1a [Source:ZFIN;Acc:ZDB-GENE-030904-5]
mir-181c_(Gadus_morhua)	-31.5 kcal/mol	ENSDLAT00005001585	gabbr1a	gamma-aminobutyric acid (GABA) B receptor, 1a [Source:ZFIN;Acc:ZDB-GENE-030904-5]
mir-181c_(Gadus_morhua)	-31.5 kcal/mol	ENSDLAT00005001595	gabbr1a	gamma-aminobutyric acid (GABA) B receptor, 1a [Source:ZFIN;Acc:ZDB-GENE-030904-5]
mir-21-2_(Danio_rerio)//mir-21_(Tetraodon_nigroviridis)//mir-21_(Hippoglossus_hippoglossus)//mir-21-2_(Astatotilapia_burtoni)//mir-21-1_(Astatotilapia_burtoni)	-30.2 kcal/mol	ENSDLAT00005000616	zgc:162183	zgc:162183 [Source:ZFIN;Acc:ZDB-GENE-070410-30]
mir-145_(Astatotilapia_burtoni)	-31.0 kcal/mol	ENSDLAT00005000837	trak1a	trafficking protein, kinesin binding 1a [Source:ZFIN;Acc:ZDB-GENE-100922-182]
mir-145_(Astatotilapia_burtoni)	-31.0 kcal/mol	ENSDLAT00005000848	trak1a	trafficking protein, kinesin binding 1a [Source:ZFIN;Acc:ZDB-GENE-100922-182]
mir-106a_(Homo_sapiens)	-31.0 kcal/mol	ENSDLAT00005000871	cspg5a	chondroitin sulfate proteoglycan 5a [Source:ZFIN;Acc:ZDB-GENE-080425-4]
mir-106a_(Homo_sapiens)	-31.0 kcal/mol	ENSDLAT00005000878	cspg5a	chondroitin sulfate proteoglycan 5a [Source:ZFIN;Acc:ZDB-GENE-080425-4]
mir-106a_(Homo_sapiens)	-31.0 kcal/mol	ENSDLAT00005000881	cspg5a	chondroitin sulfate proteoglycan 5a [Source:ZFIN;Acc:ZDB-GENE-080425-4]
mir-181c_(Gadus_morhua)	-31.4 kcal/mol	ENSDLAT00005001045	larp4ab	La ribonucleoprotein 4Ab [Source:ZFIN;Acc:ZDB-GENE-100729-2]
mir-21-2_(Danio_rerio)//mir-21_(Tetraodon_nigroviridis)//mir-21_(Hippoglossus_hippoglossus)//mir-21-2_(Astatotilapia_burtoni)//mir-21-1_(Astatotilapia_burtoni)	-30.5 kcal/mol	ENSDLAT00005001108	n/a	n/a
mir-21-2_(Danio_rerio)//mir-21_(Tetraodon_nigroviridis)//mir-21_(Hippoglossus_hippoglossus)//mir-21-2_(Astatotilapia_burtoni)//mir-21-1_(Astatotilapia_burtoni)	-30.5 kcal/mol	ENSDLAT00005001114	n/a	n/a
mir-106a_(Homo_sapiens)	-30.7 kcal/mol	ENSDLAT00005001162	mtfr1l	mitochondrial fission regulator 1-like [Source:NCBI gene;Acc:334296]
mir-21-2_(Danio_rerio)//mir-21_(Tetraodon_nigroviridis)//mir-21_(Hippoglossus_hippoglossus)//mir-21-2_(Astatotilapia_burtoni)//mir-21-1_(Astatotilapia_burtoni)	-30.6 kcal/mol	ENSDLAT00005001162	mtfr1l	mitochondrial fission regulator 1-like [Source:NCBI gene;Acc:334296]
mir-206_(Salmo_salar)	-30.1 kcal/mol	ENSDLAT00005001242	BAMBI	BMP and activin membrane-bound inhibitor (Xenopus laevis) homolog a [Source:ZFIN;Acc:ZDB-GENE-010416-1]
mir-145_(Astatotilapia_burtoni)	-30.3 kcal/mol	ENSDLAT00005001337	katnal1	katanin p60 subunit A-like 1 [Source:NCBI gene;Acc:492790]
mir-145_(Astatotilapia_burtoni)	-30.3 kcal/mol	ENSDLAT00005001344	katnal1	katanin p60 subunit A-like 1 [Source:NCBI gene;Acc:492790]
mir-145_(Astatotilapia_burtoni)	-30.3 kcal/mol	ENSDLAT00005001352	katnal1	katanin p60 subunit A-like 1 [Source:NCBI gene;Acc:492790]
mir-145_(Astatotilapia_burtoni)	-30.3 kcal/mol	ENSDLAT00005001361	katnal1	katanin p60 subunit A-like 1 [Source:NCBI gene;Acc:492790]
mir-8159_(Gadus_morhua)	-30.9 kcal/mol	ENSDLAT00005001672	anxa3b	annexin A3b [Source:ZFIN;Acc:ZDB-GENE-041114-128]
mir-8159_(Gadus_morhua)	-30.9 kcal/mol	ENSDLAT00005001681	anxa3b	annexin A3b [Source:ZFIN;Acc:ZDB-GENE-041114-128]
mir-8159_(Gadus_morhua)	-30.9 kcal/mol	ENSDLAT00005001687	anxa3b	annexin A3b [Source:ZFIN;Acc:ZDB-GENE-041114-128]
mir-8159_(Gadus_morhua)	-30.9 kcal/mol	ENSDLAT00005001696	anxa3b	annexin A3b [Source:ZFIN;Acc:ZDB-GENE-041114-128]
mir-8159_(Gadus_morhua)	-30.9 kcal/mol	ENSDLAT00005001709	anxa3b	annexin A3b [Source:ZFIN;Acc:ZDB-GENE-041114-128]
mir-8159_(Gadus_morhua)	-30.9 kcal/mol	ENSDLAT00005001714	anxa3b	annexin A3b [Source:ZFIN;Acc:ZDB-GENE-041114-128]
mir-8159_(Gadus_morhua)	-30.9 kcal/mol	ENSDLAT00005001720	anxa3b	annexin A3b [Source:ZFIN;Acc:ZDB-GENE-041114-128]
mir-21-2_(Danio_rerio)//mir-21_(Tetraodon_nigroviridis)//mir-21_(Hippoglossus_hippoglossus)//mir-21-2_(Astatotilapia_burtoni)//mir-21-1_(Astatotilapia_burtoni)	-30.2 kcal/mol	ENSDLAT00005001445	ncoa2	nuclear receptor coactivator 2 [Source:NCBI gene;Acc:81884]
mir-210_(Oryzias_latipes)	-30.3 kcal/mol	ENSDLAT00005001617	n/a	n/a
mir-210_(Oryzias_latipes)	-30.3 kcal/mol	ENSDLAT00005001678	n/a	n/a
mir-210_(Oryzias_latipes)	-30.3 kcal/mol	ENSDLAT00005001707	n/a	n/a
mir-210_(Oryzias_latipes)	-30.3 kcal/mol	ENSDLAT00005001721	n/a	n/a
mir-210_(Oryzias_latipes)	-30.3 kcal/mol	ENSDLAT00005001751	n/a	n/a
mir-210_(Oryzias_latipes)	-30.3 kcal/mol	ENSDLAT00005001791	n/a	n/a
mir-210_(Oryzias_latipes)	-30.3 kcal/mol	ENSDLAT00005001805	n/a	n/a
mir-210_(Oryzias_latipes)	-30.3 kcal/mol	ENSDLAT00005001902	n/a	n/a
mir-210_(Oryzias_latipes)	-30.3 kcal/mol	ENSDLAT00005001922	n/a	n/a
mir-145_(Astatotilapia_burtoni)	-30.0 kcal/mol	ENSDLAT00005001480	egln2	egl-9 family hypoxia-inducible factor 2 [Source:ZFIN;Acc:ZDB-GENE-060503-757]
mir-365-1_(Ictalurus_punctatus)//mir-365-2_(Ictalurus_punctatus)	-30.6 kcal/mol	ENSDLAT00005001480	egln2	egl-9 family hypoxia-inducible factor 2 [Source:ZFIN;Acc:ZDB-GENE-060503-757]
mir-181c_(Gadus_morhua)	-31.3 kcal/mol	ENSDLAT00005001583	SIPA1	signal-induced proliferation-associated 1 [Source:HGNC Symbol;Acc:HGNC:10885]
mir-181c_(Gadus_morhua)	-31.3 kcal/mol	ENSDLAT00005001587	SIPA1	signal-induced proliferation-associated 1 [Source:HGNC Symbol;Acc:HGNC:10885]
mir-106a_(Homo_sapiens)	-30.7 kcal/mol	ENSDLAT00005001598	n/a	GRIP and coiled-coil domain containing 2 [Source:HGNC Symbol;Acc:HGNC:23218]
mir-106a_(Homo_sapiens)	-30.7 kcal/mol	ENSDLAT00005001620	n/a	GRIP and coiled-coil domain containing 2 [Source:HGNC Symbol;Acc:HGNC:23218]
mir-106a_(Homo_sapiens)	-30.7 kcal/mol	ENSDLAT00005001626	n/a	GRIP and coiled-coil domain containing 2 [Source:HGNC Symbol;Acc:HGNC:23218]
mir-106a_(Homo_sapiens)	-30.7 kcal/mol	ENSDLAT00005001649	n/a	GRIP and coiled-coil domain containing 2 [Source:HGNC Symbol;Acc:HGNC:23218]
mir-365-1_(Ictalurus_punctatus)//mir-365-2_(Ictalurus_punctatus)	-30.1 kcal/mol	ENSDLAT00005001613	erfl1	Ets2 repressor factor like 1 [Source:ZFIN;Acc:ZDB-GENE-090529-3]
mir-21-2_(Danio_rerio)//mir-21_(Tetraodon_nigroviridis)//mir-21_(Hippoglossus_hippoglossus)//mir-21-2_(Astatotilapia_burtoni)//mir-21-1_(Astatotilapia_burtoni)	-32.2 kcal/mol	ENSDLAT00005001641	zgc:113307	zgc:113307 [Source:ZFIN;Acc:ZDB-GENE-050522-29]
mir-146a_(Oryzias_latipes)	-30.4 kcal/mol	ENSDLAT00005001953	n/a	n/a
mir-181c_(Gadus_morhua)	-30.6 kcal/mol	ENSDLAT00005002184	TCERG1	transcription elongation regulator 1 [Source:HGNC Symbol;Acc:HGNC:15630]
mir-181c_(Gadus_morhua)	-30.6 kcal/mol	ENSDLAT00005002191	TCERG1	transcription elongation regulator 1 [Source:HGNC Symbol;Acc:HGNC:15630]
mir-181c_(Gadus_morhua)	-30.6 kcal/mol	ENSDLAT00005002203	TCERG1	transcription elongation regulator 1 [Source:HGNC Symbol;Acc:HGNC:15630]
mir-8159_(Gadus_morhua)	-31.7 kcal/mol	ENSDLAT00005001724	psme2	proteasome activator subunit 2 [Source:ZFIN;Acc:ZDB-GENE-991110-16]
mir-8159_(Gadus_morhua)	-31.7 kcal/mol	ENSDLAT00005001728	psme2	proteasome activator subunit 2 [Source:ZFIN;Acc:ZDB-GENE-991110-16]
mir-181c_(Gadus_morhua)	-30.0 kcal/mol	ENSDLAT00005002244	dtnba	dystrobrevin, beta a [Source:ZFIN;Acc:ZDB-GENE-030131-3967]
mir-206_(Salmo_salar)	-32.6 kcal/mol	ENSDLAT00005004487	SLC12A6	solute carrier family 12 member 6 [Source:HGNC Symbol;Acc:HGNC:10914]
mir-206_(Salmo_salar)	-32.6 kcal/mol	ENSDLAT00005004516	SLC12A6	solute carrier family 12 member 6 [Source:HGNC Symbol;Acc:HGNC:10914]
mir-206_(Salmo_salar)	-32.6 kcal/mol	ENSDLAT00005004540	SLC12A6	solute carrier family 12 member 6 [Source:HGNC Symbol;Acc:HGNC:10914]
mir-206_(Salmo_salar)	-32.6 kcal/mol	ENSDLAT00005004572	SLC12A6	solute carrier family 12 member 6 [Source:HGNC Symbol;Acc:HGNC:10914]
mir-206_(Salmo_salar)	-32.6 kcal/mol	ENSDLAT00005004685	SLC12A6	solute carrier family 12 member 6 [Source:HGNC Symbol;Acc:HGNC:10914]
mir-206_(Salmo_salar)	-32.6 kcal/mol	ENSDLAT00005004695	SLC12A6	solute carrier family 12 member 6 [Source:HGNC Symbol;Acc:HGNC:10914]
mir-206_(Salmo_salar)	-32.6 kcal/mol	ENSDLAT00005004704	SLC12A6	solute carrier family 12 member 6 [Source:HGNC Symbol;Acc:HGNC:10914]
mir-206_(Salmo_salar)	-32.6 kcal/mol	ENSDLAT00005004711	SLC12A6	solute carrier family 12 member 6 [Source:HGNC Symbol;Acc:HGNC:10914]
mir-206_(Salmo_salar)	-32.6 kcal/mol	ENSDLAT00005004714	SLC12A6	solute carrier family 12 member 6 [Source:HGNC Symbol;Acc:HGNC:10914]
mir-206_(Salmo_salar)	-32.6 kcal/mol	ENSDLAT00005004755	SLC12A6	solute carrier family 12 member 6 [Source:HGNC Symbol;Acc:HGNC:10914]
mir-206_(Salmo_salar)	-35.1 kcal/mol	ENSDLAT00005001742	MKX	mohawk homeobox a [Source:ZFIN;Acc:ZDB-GENE-080513-1]
mir-8159_(Gadus_morhua)	-35.0 kcal/mol	ENSDLAT00005001762	RAB18	RAB18A, member RAS oncogene family [Source:ZFIN;Acc:ZDB-GENE-030131-3980]
mir-206_(Salmo_salar)	-34.0 kcal/mol	ENSDLAT00005001860	ap3m1	adaptor related protein complex 3 subunit mu 1 [Source:ZFIN;Acc:ZDB-GENE-021015-2]
mir-8159_(Gadus_morhua)	-31.0 kcal/mol	ENSDLAT00005001891	vipr2	vasoactive intestinal peptide receptor 2 [Source:ZFIN;Acc:ZDB-GENE-010406-4]
mir-8159_(Gadus_morhua)	-31.0 kcal/mol	ENSDLAT00005001896	vipr2	vasoactive intestinal peptide receptor 2 [Source:ZFIN;Acc:ZDB-GENE-010406-4]
mir-8159_(Gadus_morhua)	-31.0 kcal/mol	ENSDLAT00005001904	vipr2	vasoactive intestinal peptide receptor 2 [Source:ZFIN;Acc:ZDB-GENE-010406-4]
mir-8159_(Gadus_morhua)	-31.0 kcal/mol	ENSDLAT00005001926	vipr2	vasoactive intestinal peptide receptor 2 [Source:ZFIN;Acc:ZDB-GENE-010406-4]
mir-8159_(Gadus_morhua)	-31.0 kcal/mol	ENSDLAT00005001933	vipr2	vasoactive intestinal peptide receptor 2 [Source:ZFIN;Acc:ZDB-GENE-010406-4]
mir-365-1_(Ictalurus_punctatus)//mir-365-2_(Ictalurus_punctatus)	-32.0 kcal/mol	ENSDLAT00005002163	mecom	MDS1 and EVI1 complex locus [Source:ZFIN;Acc:ZDB-GENE-050208-123]
mir-365-1_(Ictalurus_punctatus)//mir-365-2_(Ictalurus_punctatus)	-32.0 kcal/mol	ENSDLAT00005002171	mecom	MDS1 and EVI1 complex locus [Source:ZFIN;Acc:ZDB-GENE-050208-123]
mir-365-1_(Ictalurus_punctatus)//mir-365-2_(Ictalurus_punctatus)	-32.0 kcal/mol	ENSDLAT00005002222	mecom	MDS1 and EVI1 complex locus [Source:ZFIN;Acc:ZDB-GENE-050208-123]
mir-365-1_(Ictalurus_punctatus)//mir-365-2_(Ictalurus_punctatus)	-32.0 kcal/mol	ENSDLAT00005002249	mecom	MDS1 and EVI1 complex locus [Source:ZFIN;Acc:ZDB-GENE-050208-123]
mir-365-1_(Ictalurus_punctatus)//mir-365-2_(Ictalurus_punctatus)	-32.0 kcal/mol	ENSDLAT00005002257	mecom	MDS1 and EVI1 complex locus [Source:ZFIN;Acc:ZDB-GENE-050208-123]
mir-210_(Oryzias_latipes)	-30.2 kcal/mol	ENSDLAT00005002098	dtwd2	DTW domain containing 2 [Source:ZFIN;Acc:ZDB-GENE-120215-183]
mir-181c_(Gadus_morhua)	-31.0 kcal/mol	ENSDLAT00005002232	bnip1b	BCL2 interacting protein 1b [Source:ZFIN;Acc:ZDB-GENE-120203-6]
mir-365-1_(Ictalurus_punctatus)//mir-365-2_(Ictalurus_punctatus)	-30.2 kcal/mol	ENSDLAT00005002232	bnip1b	BCL2 interacting protein 1b [Source:ZFIN;Acc:ZDB-GENE-120203-6]
mir-10d_(Danio_rerio)	-30.6 kcal/mol	ENSDLAT00005002243	stc2b	stanniocalcin 2b [Source:ZFIN;Acc:ZDB-GENE-120203-5]
mir-124-2_(Danio_rerio)//mir-124-3_(Danio_rerio)//mir-124-5_(Danio_rerio)	-30.2 kcal/mol	ENSDLAT00005002299	unm_sa808	un-named sa808 [Source:ZFIN;Acc:ZDB-GENE-120727-21]
mir-181c_(Gadus_morhua)	-31.3 kcal/mol	ENSDLAT00005002298	mrpl44	mitochondrial ribosomal protein L44 [Source:ZFIN;Acc:ZDB-GENE-050913-59]
mir-181c_(Gadus_morhua)	-31.3 kcal/mol	ENSDLAT00005002319	mrpl44	mitochondrial ribosomal protein L44 [Source:ZFIN;Acc:ZDB-GENE-050913-59]
mir-21-2_(Danio_rerio)//mir-21_(Tetraodon_nigroviridis)//mir-21_(Hippoglossus_hippoglossus)//mir-21-2_(Astatotilapia_burtoni)//mir-21-1_(Astatotilapia_burtoni)	-30.5 kcal/mol	ENSDLAT00005002375	n/a	n/a
mir-8159_(Gadus_morhua)	-31.8 kcal/mol	ENSDLAT00005006648	nrp1a	neuropilin 1a [Source:NCBI gene;Acc:353246]
mir-8159_(Gadus_morhua)	-31.8 kcal/mol	ENSDLAT00005006701	nrp1a	neuropilin 1a [Source:NCBI gene;Acc:353246]
mir-8159_(Gadus_morhua)	-31.8 kcal/mol	ENSDLAT00005007547	nrp1a	neuropilin 1a [Source:NCBI gene;Acc:353246]
mir-181c_(Gadus_morhua)	-34.0 kcal/mol	ENSDLAT00005003303	hsp90aa1.2	heat shock protein 90, alpha (cytosolic), class A member 1, tandem duplicate 2 [Source:ZFIN;Acc:ZDB-GENE-031001-3]
mir-4454_(Homo_sapiens)	-30.3 kcal/mol	ENSDLAT00005003303	hsp90aa1.2	heat shock protein 90, alpha (cytosolic), class A member 1, tandem duplicate 2 [Source:ZFIN;Acc:ZDB-GENE-031001-3]
mir-365-1_(Ictalurus_punctatus)//mir-365-2_(Ictalurus_punctatus)	-30.1 kcal/mol	ENSDLAT00005002684	nkx2.4a	NK2 homeobox 4a [Source:ZFIN;Acc:ZDB-GENE-030131-6336]
mir-365-1_(Ictalurus_punctatus)//mir-365-2_(Ictalurus_punctatus)	-30.2 kcal/mol	ENSDLAT00005002699	dedd1	death effector domain-containing 1 [Source:ZFIN;Acc:ZDB-GENE-000616-2]
mir-206_(Salmo_salar)	-31.4 kcal/mol	ENSDLAT00005002989	ndel1a	nudE neurodevelopment protein 1-like 1a [Source:NCBI gene;Acc:394244]
mir-4454_(Homo_sapiens)	-30.1 kcal/mol	ENSDLAT00005003028	iqsec2b	IQ motif and Sec7 domain ArfGEF 2b [Source:ZFIN;Acc:ZDB-GENE-081105-73]
mir-4454_(Homo_sapiens)	-30.1 kcal/mol	ENSDLAT00005003056	iqsec2b	IQ motif and Sec7 domain ArfGEF 2b [Source:ZFIN;Acc:ZDB-GENE-081105-73]
mir-4454_(Homo_sapiens)	-30.1 kcal/mol	ENSDLAT00005003065	iqsec2b	IQ motif and Sec7 domain ArfGEF 2b [Source:ZFIN;Acc:ZDB-GENE-081105-73]
mir-106a_(Homo_sapiens)	-30.8 kcal/mol	ENSDLAT00005003067	CCNG2	cyclin G2 [Source:HGNC Symbol;Acc:HGNC:1593]
mir-8159_(Gadus_morhua)	-30.1 kcal/mol	ENSDLAT00005003114	e2f1	E2F transcription factor 1 [Source:ZFIN;Acc:ZDB-GENE-131024-3]
mir-181c_(Gadus_morhua)	-30.7 kcal/mol	ENSDLAT00005003343	n/a	n/a
mir-145_(Astatotilapia_burtoni)	-31.6 kcal/mol	ENSDLAT00005003386	tbc1d10aa	TBC1 domain family, member 10Aa [Source:ZFIN;Acc:ZDB-GENE-030131-4497]
mir-206_(Salmo_salar)	-30.2 kcal/mol	ENSDLAT00005003386	tbc1d10aa	TBC1 domain family, member 10Aa [Source:ZFIN;Acc:ZDB-GENE-030131-4497]
mir-145_(Astatotilapia_burtoni)	-31.6 kcal/mol	ENSDLAT00005003398	tbc1d10aa	TBC1 domain family, member 10Aa [Source:ZFIN;Acc:ZDB-GENE-030131-4497]
mir-206_(Salmo_salar)	-30.2 kcal/mol	ENSDLAT00005003398	tbc1d10aa	TBC1 domain family, member 10Aa [Source:ZFIN;Acc:ZDB-GENE-030131-4497]
mir-181c_(Gadus_morhua)	-30.2 kcal/mol	ENSDLAT00005003407	STC2	stanniocalcin 2a [Source:ZFIN;Acc:ZDB-GENE-041008-14]
mir-181c_(Gadus_morhua)	-30.5 kcal/mol	ENSDLAT00005003519	PXN	paxillin a [Source:NCBI gene;Acc:399546]
mir-181c_(Gadus_morhua)	-30.0 kcal/mol	ENSDLAT00005003519	PXN	paxillin a [Source:NCBI gene;Acc:399546]
mir-181c_(Gadus_morhua)	-30.5 kcal/mol	ENSDLAT00005003543	PXN	paxillin a [Source:NCBI gene;Acc:399546]
mir-181c_(Gadus_morhua)	-30.0 kcal/mol	ENSDLAT00005003543	PXN	paxillin a [Source:NCBI gene;Acc:399546]
mir-4454_(Homo_sapiens)	-30.5 kcal/mol	ENSDLAT00005003423	nkx2.5	NK2 homeobox 5 [Source:ZFIN;Acc:ZDB-GENE-980526-321]
mir-7977_(Homo_sapiens)	-30.4 kcal/mol	ENSDLAT00005005286	CTBP1	C-terminal binding protein 1 [Source:HGNC Symbol;Acc:HGNC:2494]
mir-7977_(Homo_sapiens)	-30.4 kcal/mol	ENSDLAT00005005333	CTBP1	C-terminal binding protein 1 [Source:HGNC Symbol;Acc:HGNC:2494]
mir-7977_(Homo_sapiens)	-30.4 kcal/mol	ENSDLAT00005005363	CTBP1	C-terminal binding protein 1 [Source:HGNC Symbol;Acc:HGNC:2494]
mir-7977_(Homo_sapiens)	-30.4 kcal/mol	ENSDLAT00005005371	CTBP1	C-terminal binding protein 1 [Source:HGNC Symbol;Acc:HGNC:2494]
mir-7977_(Homo_sapiens)	-30.4 kcal/mol	ENSDLAT00005005379	CTBP1	C-terminal binding protein 1 [Source:HGNC Symbol;Acc:HGNC:2494]
mir-7977_(Homo_sapiens)	-30.4 kcal/mol	ENSDLAT00005005399	CTBP1	C-terminal binding protein 1 [Source:HGNC Symbol;Acc:HGNC:2494]
mir-7977_(Homo_sapiens)	-30.4 kcal/mol	ENSDLAT00005005502	CTBP1	C-terminal binding protein 1 [Source:HGNC Symbol;Acc:HGNC:2494]
mir-365-1_(Ictalurus_punctatus)//mir-365-2_(Ictalurus_punctatus)	-31.4 kcal/mol	ENSDLAT00005003478	dnajc14	DnaJ (Hsp40) homolog, subfamily C, member 14 [Source:ZFIN;Acc:ZDB-GENE-121105-7]
mir-181c_(Gadus_morhua)	-30.7 kcal/mol	ENSDLAT00005003864	fto	FTO alpha-ketoglutarate dependent dioxygenase [Source:ZFIN;Acc:ZDB-GENE-061108-1]
mir-181c_(Gadus_morhua)	-30.7 kcal/mol	ENSDLAT00005003905	fto	FTO alpha-ketoglutarate dependent dioxygenase [Source:ZFIN;Acc:ZDB-GENE-061108-1]
mir-206_(Salmo_salar)	-32.1 kcal/mol	ENSDLAT00005003558	u2af2a	U2 small nuclear RNA auxiliary factor 2a [Source:ZFIN;Acc:ZDB-GENE-050706-131]
mir-206_(Salmo_salar)	-32.1 kcal/mol	ENSDLAT00005003569	u2af2a	U2 small nuclear RNA auxiliary factor 2a [Source:ZFIN;Acc:ZDB-GENE-050706-131]
mir-145_(Astatotilapia_burtoni)	-31.4 kcal/mol	ENSDLAT00005003505	n/a	n/a
mir-4454_(Homo_sapiens)	-32.7 kcal/mol	ENSDLAT00005008251	ANPEP	alanyl aminopeptidase, membrane [Source:HGNC Symbol;Acc:HGNC:500]
mir-4454_(Homo_sapiens)	-32.7 kcal/mol	ENSDLAT00005008572	ANPEP	alanyl aminopeptidase, membrane [Source:HGNC Symbol;Acc:HGNC:500]
mir-4454_(Homo_sapiens)	-32.7 kcal/mol	ENSDLAT00005009147	ANPEP	alanyl aminopeptidase, membrane [Source:HGNC Symbol;Acc:HGNC:500]
mir-4454_(Homo_sapiens)	-32.7 kcal/mol	ENSDLAT00005009156	ANPEP	alanyl aminopeptidase, membrane [Source:HGNC Symbol;Acc:HGNC:500]
mir-4454_(Homo_sapiens)	-32.7 kcal/mol	ENSDLAT00005009579	ANPEP	alanyl aminopeptidase, membrane [Source:HGNC Symbol;Acc:HGNC:500]
mir-4454_(Homo_sapiens)	-32.7 kcal/mol	ENSDLAT00005009981	ANPEP	alanyl aminopeptidase, membrane [Source:HGNC Symbol;Acc:HGNC:500]
mir-181c_(Gadus_morhua)	-31.6 kcal/mol	ENSDLAT00005003629	rnf34a	ring finger protein 34a [Source:ZFIN;Acc:ZDB-GENE-030131-6135]
mir-21-2_(Danio_rerio)//mir-21_(Tetraodon_nigroviridis)//mir-21_(Hippoglossus_hippoglossus)//mir-21-2_(Astatotilapia_burtoni)//mir-21-1_(Astatotilapia_burtoni)	-30.0 kcal/mol	ENSDLAT00005003629	rnf34a	ring finger protein 34a [Source:ZFIN;Acc:ZDB-GENE-030131-6135]
mir-181c_(Gadus_morhua)	-31.6 kcal/mol	ENSDLAT00005003648	rnf34a	ring finger protein 34a [Source:ZFIN;Acc:ZDB-GENE-030131-6135]
mir-21-2_(Danio_rerio)//mir-21_(Tetraodon_nigroviridis)//mir-21_(Hippoglossus_hippoglossus)//mir-21-2_(Astatotilapia_burtoni)//mir-21-1_(Astatotilapia_burtoni)	-30.0 kcal/mol	ENSDLAT00005003648	rnf34a	ring finger protein 34a [Source:ZFIN;Acc:ZDB-GENE-030131-6135]
mir-181c_(Gadus_morhua)	-31.2 kcal/mol	ENSDLAT00005003694	tiam2a	TIAM Rac1 associated GEF 2a [Source:ZFIN;Acc:ZDB-GENE-030219-98]
mir-181c_(Gadus_morhua)	-31.2 kcal/mol	ENSDLAT00005003764	tiam2a	TIAM Rac1 associated GEF 2a [Source:ZFIN;Acc:ZDB-GENE-030219-98]
mir-145_(Astatotilapia_burtoni)	-31.9 kcal/mol	ENSDLAT00005003878	stoml1	stomatin (EPB72)-like 1 [Source:ZFIN;Acc:ZDB-GENE-070209-241]
mir-365-1_(Ictalurus_punctatus)//mir-365-2_(Ictalurus_punctatus)	-34.1 kcal/mol	ENSDLAT00005003736	ca8	carbonic anhydrase VIII [Source:ZFIN;Acc:ZDB-GENE-050417-26]
mir-365-1_(Ictalurus_punctatus)//mir-365-2_(Ictalurus_punctatus)	-34.1 kcal/mol	ENSDLAT00005003752	ca8	carbonic anhydrase VIII [Source:ZFIN;Acc:ZDB-GENE-050417-26]
mir-145_(Astatotilapia_burtoni)	-30.1 kcal/mol	ENSDLAT00005003852	sh3gl3a	SH3-domain GRB2-like 3a [Source:ZFIN;Acc:ZDB-GENE-070112-242]
mir-124-2_(Danio_rerio)//mir-124-3_(Danio_rerio)//mir-124-5_(Danio_rerio)	-30.8 kcal/mol	ENSDLAT00005003901	cryz	crystallin, zeta (quinone reductase) [Source:ZFIN;Acc:ZDB-GENE-050306-24]
mir-124-2_(Danio_rerio)//mir-124-3_(Danio_rerio)//mir-124-5_(Danio_rerio)	-30.8 kcal/mol	ENSDLAT00005003914	cryz	crystallin, zeta (quinone reductase) [Source:ZFIN;Acc:ZDB-GENE-050306-24]
mir-124-2_(Danio_rerio)//mir-124-3_(Danio_rerio)//mir-124-5_(Danio_rerio)	-30.8 kcal/mol	ENSDLAT00005003933	cryz	crystallin, zeta (quinone reductase) [Source:ZFIN;Acc:ZDB-GENE-050306-24]
mir-10d_(Danio_rerio)	-30.5 kcal/mol	ENSDLAT00005003893	n/a	n/a
mir-124-2_(Danio_rerio)//mir-124-3_(Danio_rerio)//mir-124-5_(Danio_rerio)	-37.4 kcal/mol	ENSDLAT00005003912	n/a	n/a
mir-181c_(Gadus_morhua)	-30.8 kcal/mol	ENSDLAT00005003912	n/a	n/a
mir-4454_(Homo_sapiens)	-31.3 kcal/mol	ENSDLAT00005003912	n/a	n/a
mir-210_(Oryzias_latipes)	-30.7 kcal/mol	ENSDLAT00005004067	porcn	porcupine O-acyltransferase [Source:ZFIN;Acc:ZDB-GENE-081105-87]
mir-210_(Oryzias_latipes)	-30.7 kcal/mol	ENSDLAT00005004093	porcn	porcupine O-acyltransferase [Source:ZFIN;Acc:ZDB-GENE-081105-87]
mir-210_(Oryzias_latipes)	-30.7 kcal/mol	ENSDLAT00005004103	porcn	porcupine O-acyltransferase [Source:ZFIN;Acc:ZDB-GENE-081105-87]
mir-210_(Oryzias_latipes)	-30.7 kcal/mol	ENSDLAT00005004109	porcn	porcupine O-acyltransferase [Source:ZFIN;Acc:ZDB-GENE-081105-87]
mir-210_(Oryzias_latipes)	-30.4 kcal/mol	ENSDLAT00005004120	PIK3R6	phosphoinositide-3-kinase regulatory subunit 6 [Source:HGNC Symbol;Acc:HGNC:27101]
mir-365-1_(Ictalurus_punctatus)//mir-365-2_(Ictalurus_punctatus)	-31.7 kcal/mol	ENSDLAT00005004120	PIK3R6	phosphoinositide-3-kinase regulatory subunit 6 [Source:HGNC Symbol;Acc:HGNC:27101]
mir-365-1_(Ictalurus_punctatus)//mir-365-2_(Ictalurus_punctatus)	-30.7 kcal/mol	ENSDLAT00005004120	PIK3R6	phosphoinositide-3-kinase regulatory subunit 6 [Source:HGNC Symbol;Acc:HGNC:27101]
mir-210_(Oryzias_latipes)	-30.4 kcal/mol	ENSDLAT00005004129	PIK3R6	phosphoinositide-3-kinase regulatory subunit 6 [Source:HGNC Symbol;Acc:HGNC:27101]
mir-365-1_(Ictalurus_punctatus)//mir-365-2_(Ictalurus_punctatus)	-31.7 kcal/mol	ENSDLAT00005004129	PIK3R6	phosphoinositide-3-kinase regulatory subunit 6 [Source:HGNC Symbol;Acc:HGNC:27101]
mir-365-1_(Ictalurus_punctatus)//mir-365-2_(Ictalurus_punctatus)	-30.7 kcal/mol	ENSDLAT00005004129	PIK3R6	phosphoinositide-3-kinase regulatory subunit 6 [Source:HGNC Symbol;Acc:HGNC:27101]
mir-181c_(Gadus_morhua)	-30.5 kcal/mol	ENSDLAT00005004273	baiap2l2b	BAR/IMD domain containing adaptor protein 2 like 2b [Source:NCBI gene;Acc:564798]
mir-8159_(Gadus_morhua)	-30.7 kcal/mol	ENSDLAT00005004316	sh3bp4a	SH3-domain binding protein 4a [Source:NCBI gene;Acc:403082]
mir-365-1_(Ictalurus_punctatus)//mir-365-2_(Ictalurus_punctatus)	-31.3 kcal/mol	ENSDLAT00005018266	atp1a1a.2	ATPase Na+/K+ transporting subunit alpha 1a, tandem duplicate 2 [Source:ZFIN;Acc:ZDB-GENE-001212-2]
mir-365-1_(Ictalurus_punctatus)//mir-365-2_(Ictalurus_punctatus)	-31.3 kcal/mol	ENSDLAT00005018793	atp1a1a.2	ATPase Na+/K+ transporting subunit alpha 1a, tandem duplicate 2 [Source:ZFIN;Acc:ZDB-GENE-001212-2]
mir-365-1_(Ictalurus_punctatus)//mir-365-2_(Ictalurus_punctatus)	-31.3 kcal/mol	ENSDLAT00005019180	atp1a1a.2	ATPase Na+/K+ transporting subunit alpha 1a, tandem duplicate 2 [Source:ZFIN;Acc:ZDB-GENE-001212-2]
mir-365-1_(Ictalurus_punctatus)//mir-365-2_(Ictalurus_punctatus)	-31.3 kcal/mol	ENSDLAT00005019224	atp1a1a.2	ATPase Na+/K+ transporting subunit alpha 1a, tandem duplicate 2 [Source:ZFIN;Acc:ZDB-GENE-001212-2]
mir-365-1_(Ictalurus_punctatus)//mir-365-2_(Ictalurus_punctatus)	-31.3 kcal/mol	ENSDLAT00005019263	atp1a1a.2	ATPase Na+/K+ transporting subunit alpha 1a, tandem duplicate 2 [Source:ZFIN;Acc:ZDB-GENE-001212-2]
mir-106a_(Homo_sapiens)	-33.0 kcal/mol	ENSDLAT00005004537	parla	presenilin associated, rhomboid-like a [Source:NCBI gene;Acc:541485]
mir-106a_(Homo_sapiens)	-33.0 kcal/mol	ENSDLAT00005004559	parla	presenilin associated, rhomboid-like a [Source:NCBI gene;Acc:541485]
mir-106a_(Homo_sapiens)	-33.0 kcal/mol	ENSDLAT00005004568	parla	presenilin associated, rhomboid-like a [Source:NCBI gene;Acc:541485]
mir-4454_(Homo_sapiens)	-30.6 kcal/mol	ENSDLAT00005005148	nsmfa	NMDA receptor synaptonuclear signaling and neuronal migration factor a [Source:ZFIN;Acc:ZDB-GENE-091204-32]
mir-4454_(Homo_sapiens)	-30.6 kcal/mol	ENSDLAT00005005157	nsmfa	NMDA receptor synaptonuclear signaling and neuronal migration factor a [Source:ZFIN;Acc:ZDB-GENE-091204-32]
mir-4454_(Homo_sapiens)	-30.6 kcal/mol	ENSDLAT00005005166	nsmfa	NMDA receptor synaptonuclear signaling and neuronal migration factor a [Source:ZFIN;Acc:ZDB-GENE-091204-32]
mir-4454_(Homo_sapiens)	-30.6 kcal/mol	ENSDLAT00005005208	nsmfa	NMDA receptor synaptonuclear signaling and neuronal migration factor a [Source:ZFIN;Acc:ZDB-GENE-091204-32]
mir-4454_(Homo_sapiens)	-30.6 kcal/mol	ENSDLAT00005005210	nsmfa	NMDA receptor synaptonuclear signaling and neuronal migration factor a [Source:ZFIN;Acc:ZDB-GENE-091204-32]
mir-4454_(Homo_sapiens)	-30.6 kcal/mol	ENSDLAT00005005220	nsmfa	NMDA receptor synaptonuclear signaling and neuronal migration factor a [Source:ZFIN;Acc:ZDB-GENE-091204-32]
mir-206_(Salmo_salar)	-30.3 kcal/mol	ENSDLAT00005004486	n/a	cell division cycle 34 homolog (S. cerevisiae) a [Source:ZFIN;Acc:ZDB-GENE-040426-713]
mir-365-1_(Ictalurus_punctatus)//mir-365-2_(Ictalurus_punctatus)	-30.0 kcal/mol	ENSDLAT00005004486	n/a	cell division cycle 34 homolog (S. cerevisiae) a [Source:ZFIN;Acc:ZDB-GENE-040426-713]
mir-181c_(Gadus_morhua)	-31.4 kcal/mol	ENSDLAT00005004634	cul1a	cullin 1a [Source:ZFIN;Acc:ZDB-GENE-030131-2603]
mir-181c_(Gadus_morhua)	-30.8 kcal/mol	ENSDLAT00005004634	cul1a	cullin 1a [Source:ZFIN;Acc:ZDB-GENE-030131-2603]
mir-181c_(Gadus_morhua)	-31.4 kcal/mol	ENSDLAT00005004663	cul1a	cullin 1a [Source:ZFIN;Acc:ZDB-GENE-030131-2603]
mir-181c_(Gadus_morhua)	-30.8 kcal/mol	ENSDLAT00005004663	cul1a	cullin 1a [Source:ZFIN;Acc:ZDB-GENE-030131-2603]
mir-181c_(Gadus_morhua)	-31.4 kcal/mol	ENSDLAT00005004673	cul1a	cullin 1a [Source:ZFIN;Acc:ZDB-GENE-030131-2603]
mir-181c_(Gadus_morhua)	-30.8 kcal/mol	ENSDLAT00005004673	cul1a	cullin 1a [Source:ZFIN;Acc:ZDB-GENE-030131-2603]
mir-181c_(Gadus_morhua)	-31.4 kcal/mol	ENSDLAT00005004686	cul1a	cullin 1a [Source:ZFIN;Acc:ZDB-GENE-030131-2603]
mir-181c_(Gadus_morhua)	-30.8 kcal/mol	ENSDLAT00005004686	cul1a	cullin 1a [Source:ZFIN;Acc:ZDB-GENE-030131-2603]
mir-206_(Salmo_salar)	-30.5 kcal/mol	ENSDLAT00005004908	pdcd4b	programmed cell death 4b [Source:ZFIN;Acc:ZDB-GENE-030131-9847]
mir-206_(Salmo_salar)	-30.5 kcal/mol	ENSDLAT00005004926	pdcd4b	programmed cell death 4b [Source:ZFIN;Acc:ZDB-GENE-030131-9847]
mir-206_(Salmo_salar)	-30.5 kcal/mol	ENSDLAT00005004948	pdcd4b	programmed cell death 4b [Source:ZFIN;Acc:ZDB-GENE-030131-9847]
mir-7977_(Homo_sapiens)	-30.5 kcal/mol	ENSDLAT00005004583	mex3b	mex-3 RNA binding family member B [Source:ZFIN;Acc:ZDB-GENE-030131-2628]
mir-181c_(Gadus_morhua)	-30.6 kcal/mol	ENSDLAT00005004658	ccdc149b	coiled-coil domain containing 149b [Source:NCBI gene;Acc:436983]
mir-181c_(Gadus_morhua)	-30.6 kcal/mol	ENSDLAT00005004712	ccdc149b	coiled-coil domain containing 149b [Source:NCBI gene;Acc:436983]
mir-181c_(Gadus_morhua)	-30.6 kcal/mol	ENSDLAT00005004722	ccdc149b	coiled-coil domain containing 149b [Source:NCBI gene;Acc:436983]
mir-145_(Astatotilapia_burtoni)	-31.5 kcal/mol	ENSDLAT00005004715	slc7a5	solute carrier family 7 member 5 [Source:ZFIN;Acc:ZDB-GENE-080818-4]
mir-181c_(Gadus_morhua)	-30.5 kcal/mol	ENSDLAT00005004715	slc7a5	solute carrier family 7 member 5 [Source:ZFIN;Acc:ZDB-GENE-080818-4]
mir-145_(Astatotilapia_burtoni)	-31.5 kcal/mol	ENSDLAT00005004737	slc7a5	solute carrier family 7 member 5 [Source:ZFIN;Acc:ZDB-GENE-080818-4]
mir-181c_(Gadus_morhua)	-30.5 kcal/mol	ENSDLAT00005004737	slc7a5	solute carrier family 7 member 5 [Source:ZFIN;Acc:ZDB-GENE-080818-4]
mir-181c_(Gadus_morhua)	-30.8 kcal/mol	ENSDLAT00005004661	ttyh1	tweety family member 1 [Source:ZFIN;Acc:ZDB-GENE-100922-257]
mir-145_(Astatotilapia_burtoni)	-30.4 kcal/mol	ENSDLAT00005004779	jph3	junctophilin 3 [Source:ZFIN;Acc:ZDB-GENE-060503-415]
mir-21-2_(Danio_rerio)//mir-21_(Tetraodon_nigroviridis)//mir-21_(Hippoglossus_hippoglossus)//mir-21-2_(Astatotilapia_burtoni)//mir-21-1_(Astatotilapia_burtoni)	-30.4 kcal/mol	ENSDLAT00005004779	jph3	junctophilin 3 [Source:ZFIN;Acc:ZDB-GENE-060503-415]
mir-365-1_(Ictalurus_punctatus)//mir-365-2_(Ictalurus_punctatus)	-30.5 kcal/mol	ENSDLAT00005011691	gga3b	golgi associated, gamma adaptin ear containing, ARF binding protein 3b [Source:ZFIN;Acc:ZDB-GENE-131126-18]
mir-4454_(Homo_sapiens)	-30.2 kcal/mol	ENSDLAT00005004832	mettl23	methyltransferase like 23 [Source:ZFIN;Acc:ZDB-GENE-030131-10056]
mir-145_(Astatotilapia_burtoni)	-30.7 kcal/mol	ENSDLAT00005004862	jmjd6	jumonji domain containing 6, arginine demethylase and lysine hydroxylase [Source:NCBI gene;Acc:266962]
mir-8159_(Gadus_morhua)	-30.7 kcal/mol	ENSDLAT00005010386	jag2b	jagged canonical Notch ligand 2b [Source:ZFIN;Acc:ZDB-GENE-011128-3]
mir-8159_(Gadus_morhua)	-30.7 kcal/mol	ENSDLAT00005010449	jag2b	jagged canonical Notch ligand 2b [Source:ZFIN;Acc:ZDB-GENE-011128-3]
mir-8159_(Gadus_morhua)	-30.7 kcal/mol	ENSDLAT00005010689	jag2b	jagged canonical Notch ligand 2b [Source:ZFIN;Acc:ZDB-GENE-011128-3]
mir-181c_(Gadus_morhua)	-30.8 kcal/mol	ENSDLAT00005004994	vamp4	vesicle-associated membrane protein 4 [Source:ZFIN;Acc:ZDB-GENE-040625-92]
mir-21-2_(Danio_rerio)//mir-21_(Tetraodon_nigroviridis)//mir-21_(Hippoglossus_hippoglossus)//mir-21-2_(Astatotilapia_burtoni)//mir-21-1_(Astatotilapia_burtoni)	-31.2 kcal/mol	ENSDLAT00005004994	vamp4	vesicle-associated membrane protein 4 [Source:ZFIN;Acc:ZDB-GENE-040625-92]
mir-106a_(Homo_sapiens)	-32.6 kcal/mol	ENSDLAT00005005073	mboat7	membrane bound O-acyltransferase domain containing 7 [Source:NCBI gene;Acc:393509]
mir-21-2_(Danio_rerio)//mir-21_(Tetraodon_nigroviridis)//mir-21_(Hippoglossus_hippoglossus)//mir-21-2_(Astatotilapia_burtoni)//mir-21-1_(Astatotilapia_burtoni)	-31.8 kcal/mol	ENSDLAT00005005130	b4galnt1b	beta-1,4-N-acetyl-galactosaminyl transferase 1b [Source:ZFIN;Acc:ZDB-GENE-100728-3]
mir-21-2_(Danio_rerio)//mir-21_(Tetraodon_nigroviridis)//mir-21_(Hippoglossus_hippoglossus)//mir-21-2_(Astatotilapia_burtoni)//mir-21-1_(Astatotilapia_burtoni)	-31.8 kcal/mol	ENSDLAT00005005134	b4galnt1b	beta-1,4-N-acetyl-galactosaminyl transferase 1b [Source:ZFIN;Acc:ZDB-GENE-100728-3]
mir-365-1_(Ictalurus_punctatus)//mir-365-2_(Ictalurus_punctatus)	-30.7 kcal/mol	ENSDLAT00005008625	sel1l	SEL1L adaptor subunit of ERAD E3 ubiquitin ligase [Source:ZFIN;Acc:ZDB-GENE-041001-122]
mir-365-1_(Ictalurus_punctatus)//mir-365-2_(Ictalurus_punctatus)	-30.7 kcal/mol	ENSDLAT00005008911	sel1l	SEL1L adaptor subunit of ERAD E3 ubiquitin ligase [Source:ZFIN;Acc:ZDB-GENE-041001-122]
mir-106a_(Homo_sapiens)	-30.3 kcal/mol	ENSDLAT00005006891	adam19b	ADAM metallopeptidase domain 19b [Source:ZFIN;Acc:ZDB-GENE-070705-541]
mir-106a_(Homo_sapiens)	-30.3 kcal/mol	ENSDLAT00005006931	adam19b	ADAM metallopeptidase domain 19b [Source:ZFIN;Acc:ZDB-GENE-070705-541]
mir-21-2_(Danio_rerio)//mir-21_(Tetraodon_nigroviridis)//mir-21_(Hippoglossus_hippoglossus)//mir-21-2_(Astatotilapia_burtoni)//mir-21-1_(Astatotilapia_burtoni)	-32.1 kcal/mol	ENSDLAT00005005305	rlbp1b	retinaldehyde binding protein 1b [Source:ZFIN;Acc:ZDB-GENE-040426-1870]
mir-21-2_(Danio_rerio)//mir-21_(Tetraodon_nigroviridis)//mir-21_(Hippoglossus_hippoglossus)//mir-21-2_(Astatotilapia_burtoni)//mir-21-1_(Astatotilapia_burtoni)	-32.1 kcal/mol	ENSDLAT00005005309	rlbp1b	retinaldehyde binding protein 1b [Source:ZFIN;Acc:ZDB-GENE-040426-1870]
mir-21-2_(Danio_rerio)//mir-21_(Tetraodon_nigroviridis)//mir-21_(Hippoglossus_hippoglossus)//mir-21-2_(Astatotilapia_burtoni)//mir-21-1_(Astatotilapia_burtoni)	-32.1 kcal/mol	ENSDLAT00005005313	rlbp1b	retinaldehyde binding protein 1b [Source:ZFIN;Acc:ZDB-GENE-040426-1870]
mir-21-2_(Danio_rerio)//mir-21_(Tetraodon_nigroviridis)//mir-21_(Hippoglossus_hippoglossus)//mir-21-2_(Astatotilapia_burtoni)//mir-21-1_(Astatotilapia_burtoni)	-32.1 kcal/mol	ENSDLAT00005005318	rlbp1b	retinaldehyde binding protein 1b [Source:ZFIN;Acc:ZDB-GENE-040426-1870]
mir-145_(Astatotilapia_burtoni)	-31.2 kcal/mol	ENSDLAT00005007876	si:ch73-62l21.1	si:ch73-62l21.1 [Source:ZFIN;Acc:ZDB-GENE-120215-179]
mir-145_(Astatotilapia_burtoni)	-31.2 kcal/mol	ENSDLAT00005007900	si:ch73-62l21.1	si:ch73-62l21.1 [Source:ZFIN;Acc:ZDB-GENE-120215-179]
mir-145_(Astatotilapia_burtoni)	-31.2 kcal/mol	ENSDLAT00005007940	si:ch73-62l21.1	si:ch73-62l21.1 [Source:ZFIN;Acc:ZDB-GENE-120215-179]
mir-365-1_(Ictalurus_punctatus)//mir-365-2_(Ictalurus_punctatus)	-32.8 kcal/mol	ENSDLAT00005005324	isg20	interferon stimulated exonuclease gene [Source:ZFIN;Acc:ZDB-GENE-100422-17]
mir-124-2_(Danio_rerio)//mir-124-3_(Danio_rerio)//mir-124-5_(Danio_rerio)	-31.4 kcal/mol	ENSDLAT00005005357	rab38c	RAB38c, member of RAS oncogene family [Source:ZFIN;Acc:ZDB-GENE-091118-91]
mir-181c_(Gadus_morhua)	-31.6 kcal/mol	ENSDLAT00005005375	hoxc11a	homeobox C11a [Source:NCBI gene;Acc:30403]
mir-365-1_(Ictalurus_punctatus)//mir-365-2_(Ictalurus_punctatus)	-31.0 kcal/mol	ENSDLAT00005005375	hoxc11a	homeobox C11a [Source:NCBI gene;Acc:30403]
mir-181c_(Gadus_morhua)	-30.6 kcal/mol	ENSDLAT00005005429	IAPP	islet amyloid polypeptide [Source:HGNC Symbol;Acc:HGNC:5329]
mir-8159_(Gadus_morhua)	-32.1 kcal/mol	ENSDLAT00005005438	n/a	n/a
mir-145_(Astatotilapia_burtoni)	-30.9 kcal/mol	ENSDLAT00005005439	n/a	n/a
mir-4454_(Homo_sapiens)	-31.6 kcal/mol	ENSDLAT00005005516	phf19	PHD finger protein 19 [Source:ZFIN;Acc:ZDB-GENE-081105-128]
mir-7977_(Homo_sapiens)	-32.7 kcal/mol	ENSDLAT00005005523	n/a	n/a
mir-181c_(Gadus_morhua)	-30.0 kcal/mol	ENSDLAT00005005615	slc29a1b	solute carrier family 29 member 1b [Source:ZFIN;Acc:ZDB-GENE-130415-4]
mir-23a-2_(Danio_rerio)	-30.2 kcal/mol	ENSDLAT00005005597	n/a	n/a
mir-365-1_(Ictalurus_punctatus)//mir-365-2_(Ictalurus_punctatus)	-32.3 kcal/mol	ENSDLAT00005005620	mala	mal, T cell differentiation protein a [Source:ZFIN;Acc:ZDB-GENE-070424-9]
mir-7550_(Gadus_morhua)	-31.4 kcal/mol	ENSDLAT00005005758	mbpb	myelin basic protein [Source:HGNC Symbol;Acc:HGNC:6925]
mir-7550_(Ictalurus_punctatus)	-31.2 kcal/mol	ENSDLAT00005005758	mbpb	myelin basic protein [Source:HGNC Symbol;Acc:HGNC:6925]
mir-7550_(Gadus_morhua)	-31.4 kcal/mol	ENSDLAT00005005778	mbpb	myelin basic protein [Source:HGNC Symbol;Acc:HGNC:6925]
mir-7550_(Ictalurus_punctatus)	-31.2 kcal/mol	ENSDLAT00005005778	mbpb	myelin basic protein [Source:HGNC Symbol;Acc:HGNC:6925]
mir-365-1_(Ictalurus_punctatus)//mir-365-2_(Ictalurus_punctatus)	-31.3 kcal/mol	ENSDLAT00005006315	fgb	fibrinogen beta chain [Source:ZFIN;Acc:ZDB-GENE-030131-9261]
mir-145_(Astatotilapia_burtoni)	-31.1 kcal/mol	ENSDLAT00005005908	n/a	n/a
mir-210_(Oryzias_latipes)	-33.5 kcal/mol	ENSDLAT00005006003	n/a	n/a
mir-181c_(Gadus_morhua)	-30.2 kcal/mol	ENSDLAT00005006063	n/a	n/a
mir-365-1_(Ictalurus_punctatus)//mir-365-2_(Ictalurus_punctatus)	-30.5 kcal/mol	ENSDLAT00005006208	n/a	n/a
mir-4454_(Homo_sapiens)	-30.1 kcal/mol	ENSDLAT00005006208	n/a	n/a
mir-181c_(Gadus_morhua)	-30.9 kcal/mol	ENSDLAT00005006362	znf706	zinc finger protein 706 [Source:ZFIN;Acc:ZDB-GENE-040718-454]
mir-8159_(Gadus_morhua)	-33.5 kcal/mol	ENSDLAT00005006741	slc13a5a	solute carrier family 13 member 5a [Source:ZFIN;Acc:ZDB-GENE-030131-4628]
mir-8159_(Gadus_morhua)	-33.5 kcal/mol	ENSDLAT00005006789	slc13a5a	solute carrier family 13 member 5a [Source:ZFIN;Acc:ZDB-GENE-030131-4628]
mir-8159_(Gadus_morhua)	-33.5 kcal/mol	ENSDLAT00005006880	slc13a5a	solute carrier family 13 member 5a [Source:ZFIN;Acc:ZDB-GENE-030131-4628]
mir-8159_(Gadus_morhua)	-33.5 kcal/mol	ENSDLAT00005006926	slc13a5a	solute carrier family 13 member 5a [Source:ZFIN;Acc:ZDB-GENE-030131-4628]
mir-124-2_(Danio_rerio)//mir-124-3_(Danio_rerio)//mir-124-5_(Danio_rerio)	-32.3 kcal/mol	ENSDLAT00005006455	n/a	n/a
mir-145_(Astatotilapia_burtoni)	-30.5 kcal/mol	ENSDLAT00005006455	n/a	n/a
mir-365-1_(Ictalurus_punctatus)//mir-365-2_(Ictalurus_punctatus)	-30.0 kcal/mol	ENSDLAT00005006566	n/a	si:ch211-215k15.4 [Source:ZFIN;Acc:ZDB-GENE-131127-215]
mir-10d_(Danio_rerio)	-30.6 kcal/mol	ENSDLAT00005006555	n/a	n/a
mir-181c_(Gadus_morhua)	-30.5 kcal/mol	ENSDLAT00005011071	xpo7	exportin 7 [Source:ZFIN;Acc:ZDB-GENE-060628-2]
mir-181c_(Gadus_morhua)	-30.5 kcal/mol	ENSDLAT00005011270	xpo7	exportin 7 [Source:ZFIN;Acc:ZDB-GENE-060628-2]
mir-181c_(Gadus_morhua)	-30.5 kcal/mol	ENSDLAT00005011350	xpo7	exportin 7 [Source:ZFIN;Acc:ZDB-GENE-060628-2]
mir-365-1_(Ictalurus_punctatus)//mir-365-2_(Ictalurus_punctatus)	-31.1 kcal/mol	ENSDLAT00005006831	pan3	poly(A) specific ribonuclease subunit PAN3 [Source:ZFIN;Acc:ZDB-GENE-070928-13]
mir-365-1_(Ictalurus_punctatus)//mir-365-2_(Ictalurus_punctatus)	-30.4 kcal/mol	ENSDLAT00005006831	pan3	poly(A) specific ribonuclease subunit PAN3 [Source:ZFIN;Acc:ZDB-GENE-070928-13]
mir-365-1_(Ictalurus_punctatus)//mir-365-2_(Ictalurus_punctatus)	-31.1 kcal/mol	ENSDLAT00005006881	pan3	poly(A) specific ribonuclease subunit PAN3 [Source:ZFIN;Acc:ZDB-GENE-070928-13]
mir-365-1_(Ictalurus_punctatus)//mir-365-2_(Ictalurus_punctatus)	-30.4 kcal/mol	ENSDLAT00005006881	pan3	poly(A) specific ribonuclease subunit PAN3 [Source:ZFIN;Acc:ZDB-GENE-070928-13]
mir-365-1_(Ictalurus_punctatus)//mir-365-2_(Ictalurus_punctatus)	-31.1 kcal/mol	ENSDLAT00005006912	pan3	poly(A) specific ribonuclease subunit PAN3 [Source:ZFIN;Acc:ZDB-GENE-070928-13]
mir-365-1_(Ictalurus_punctatus)//mir-365-2_(Ictalurus_punctatus)	-30.4 kcal/mol	ENSDLAT00005006912	pan3	poly(A) specific ribonuclease subunit PAN3 [Source:ZFIN;Acc:ZDB-GENE-070928-13]
mir-181c_(Gadus_morhua)	-31.7 kcal/mol	ENSDLAT00005010461	pabpc1b	poly A binding protein, cytoplasmic 1 b [Source:ZFIN;Acc:ZDB-GENE-050308-1]
mir-181c_(Gadus_morhua)	-30.0 kcal/mol	ENSDLAT00005010461	pabpc1b	poly A binding protein, cytoplasmic 1 b [Source:ZFIN;Acc:ZDB-GENE-050308-1]
mir-365-1_(Ictalurus_punctatus)//mir-365-2_(Ictalurus_punctatus)	-32.2 kcal/mol	ENSDLAT00005010461	pabpc1b	poly A binding protein, cytoplasmic 1 b [Source:ZFIN;Acc:ZDB-GENE-050308-1]
mir-194_(Tetraodon_nigroviridis)	-31.1 kcal/mol	ENSDLAT00005006698	n/a	n/a
mir-194_(Tetraodon_nigroviridis)	-31.1 kcal/mol	ENSDLAT00005006719	n/a	n/a
mir-10d_(Danio_rerio)	-31.8 kcal/mol	ENSDLAT00005006777	capslb	calcyphosine-like b [Source:ZFIN;Acc:ZDB-GENE-050417-298]
mir-365-1_(Ictalurus_punctatus)//mir-365-2_(Ictalurus_punctatus)	-31.8 kcal/mol	ENSDLAT00005007458	eif5b	eukaryotic translation initiation factor 5B [Source:ZFIN;Acc:ZDB-GENE-050208-20]
mir-365-1_(Ictalurus_punctatus)//mir-365-2_(Ictalurus_punctatus)	-31.8 kcal/mol	ENSDLAT00005007484	eif5b	eukaryotic translation initiation factor 5B [Source:ZFIN;Acc:ZDB-GENE-050208-20]
mir-365-1_(Ictalurus_punctatus)//mir-365-2_(Ictalurus_punctatus)	-31.8 kcal/mol	ENSDLAT00005007498	eif5b	eukaryotic translation initiation factor 5B [Source:ZFIN;Acc:ZDB-GENE-050208-20]
mir-210_(Oryzias_latipes)	-30.8 kcal/mol	ENSDLAT00005007101	krr1	KRR1 small subunit processome component homolog [Source:ZFIN;Acc:ZDB-GENE-060623-10]
mir-210_(Oryzias_latipes)	-30.8 kcal/mol	ENSDLAT00005007154	krr1	KRR1 small subunit processome component homolog [Source:ZFIN;Acc:ZDB-GENE-060623-10]
mir-206_(Salmo_salar)	-33.3 kcal/mol	ENSDLAT00005007952	ndrg2	NDRG family member 2 [Source:NCBI gene;Acc:494050]
mir-206_(Salmo_salar)	-33.3 kcal/mol	ENSDLAT00005008014	ndrg2	NDRG family member 2 [Source:NCBI gene;Acc:494050]
mir-206_(Salmo_salar)	-33.3 kcal/mol	ENSDLAT00005008037	ndrg2	NDRG family member 2 [Source:NCBI gene;Acc:494050]
mir-206_(Salmo_salar)	-33.3 kcal/mol	ENSDLAT00005008060	ndrg2	NDRG family member 2 [Source:NCBI gene;Acc:494050]
mir-206_(Salmo_salar)	-33.3 kcal/mol	ENSDLAT00005008128	ndrg2	NDRG family member 2 [Source:NCBI gene;Acc:494050]
mir-181c_(Gadus_morhua)	-32.4 kcal/mol	ENSDLAT00005007521	angpt4	angiopoietin 4 [Source:ZFIN;Acc:ZDB-GENE-110104-1]
mir-181c_(Gadus_morhua)	-32.4 kcal/mol	ENSDLAT00005007552	angpt4	angiopoietin 4 [Source:ZFIN;Acc:ZDB-GENE-110104-1]
mir-181c_(Gadus_morhua)	-32.4 kcal/mol	ENSDLAT00005007574	angpt4	angiopoietin 4 [Source:ZFIN;Acc:ZDB-GENE-110104-1]
mir-181c_(Gadus_morhua)	-32.4 kcal/mol	ENSDLAT00005007614	angpt4	angiopoietin 4 [Source:ZFIN;Acc:ZDB-GENE-110104-1]
mir-181c_(Gadus_morhua)	-32.4 kcal/mol	ENSDLAT00005007671	angpt4	angiopoietin 4 [Source:ZFIN;Acc:ZDB-GENE-110104-1]
mir-181c_(Gadus_morhua)	-32.4 kcal/mol	ENSDLAT00005007687	angpt4	angiopoietin 4 [Source:ZFIN;Acc:ZDB-GENE-110104-1]
mir-181c_(Gadus_morhua)	-32.4 kcal/mol	ENSDLAT00005007724	angpt4	angiopoietin 4 [Source:ZFIN;Acc:ZDB-GENE-110104-1]
mir-146a_(Oryzias_latipes)	-30.7 kcal/mol	ENSDLAT00005006970	nagpa	N-acetylglucosamine-1-phosphodiester alpha-N-acetylglucosaminidase [Source:ZFIN;Acc:ZDB-GENE-070928-4]
mir-146a_(Oryzias_latipes)	-30.7 kcal/mol	ENSDLAT00005006998	nagpa	N-acetylglucosamine-1-phosphodiester alpha-N-acetylglucosaminidase [Source:ZFIN;Acc:ZDB-GENE-070928-4]
mir-146a_(Oryzias_latipes)	-30.7 kcal/mol	ENSDLAT00005007021	nagpa	N-acetylglucosamine-1-phosphodiester alpha-N-acetylglucosaminidase [Source:ZFIN;Acc:ZDB-GENE-070928-4]
mir-181c_(Gadus_morhua)	-30.9 kcal/mol	ENSDLAT00005007017	n/a	n/a
mir-181c_(Gadus_morhua)	-30.6 kcal/mol	ENSDLAT00005007772	kpnb1	karyopherin (importin) beta 1 [Source:ZFIN;Acc:ZDB-GENE-030131-2579]
mir-181c_(Gadus_morhua)	-30.6 kcal/mol	ENSDLAT00005007804	kpnb1	karyopherin (importin) beta 1 [Source:ZFIN;Acc:ZDB-GENE-030131-2579]
mir-181c_(Gadus_morhua)	-30.6 kcal/mol	ENSDLAT00005007850	kpnb1	karyopherin (importin) beta 1 [Source:ZFIN;Acc:ZDB-GENE-030131-2579]
mir-181c_(Gadus_morhua)	-30.6 kcal/mol	ENSDLAT00005007866	kpnb1	karyopherin (importin) beta 1 [Source:ZFIN;Acc:ZDB-GENE-030131-2579]
mir-181c_(Gadus_morhua)	-30.6 kcal/mol	ENSDLAT00005007911	kpnb1	karyopherin (importin) beta 1 [Source:ZFIN;Acc:ZDB-GENE-030131-2579]
mir-106a_(Homo_sapiens)	-30.9 kcal/mol	ENSDLAT00005007133	aoc2	amine oxidase copper containing 2 [Source:ZFIN;Acc:ZDB-GENE-050320-133]
mir-124-2_(Danio_rerio)//mir-124-3_(Danio_rerio)//mir-124-5_(Danio_rerio)	-31.8 kcal/mol	ENSDLAT00005007133	aoc2	amine oxidase copper containing 2 [Source:ZFIN;Acc:ZDB-GENE-050320-133]
mir-181c_(Gadus_morhua)	-30.5 kcal/mol	ENSDLAT00005007194	riox2	ribosomal oxygenase 2 [Source:ZFIN;Acc:ZDB-GENE-040426-1283]
mir-8159_(Gadus_morhua)	-32.4 kcal/mol	ENSDLAT00005007199	zbtb22b	zinc finger and BTB domain containing 22b [Source:ZFIN;Acc:ZDB-GENE-010110-4]
mir-124-2_(Danio_rerio)//mir-124-3_(Danio_rerio)//mir-124-5_(Danio_rerio)	-31.4 kcal/mol	ENSDLAT00005007240	gabbr1b	gamma-aminobutyric acid (GABA) B receptor, 1b [Source:ZFIN;Acc:ZDB-GENE-060503-5]
mir-181c_(Gadus_morhua)	-30.2 kcal/mol	ENSDLAT00005007218	PPM1K	si:ch211-149b19.3 [Source:ZFIN;Acc:ZDB-GENE-110411-37]
mir-181c_(Gadus_morhua)	-32.4 kcal/mol	ENSDLAT00005007255	n/a	n/a
mir-365-1_(Ictalurus_punctatus)//mir-365-2_(Ictalurus_punctatus)	-30.2 kcal/mol	ENSDLAT00005007376	n/a	n/a
mir-181c_(Gadus_morhua)	-32.9 kcal/mol	ENSDLAT00005010131	n/a	MAP/microtubule affinity-regulating kinase 1 [Source:ZFIN;Acc:ZDB-GENE-070626-2]
mir-181c_(Gadus_morhua)	-32.9 kcal/mol	ENSDLAT00005010290	n/a	MAP/microtubule affinity-regulating kinase 1 [Source:ZFIN;Acc:ZDB-GENE-070626-2]
mir-181c_(Gadus_morhua)	-32.9 kcal/mol	ENSDLAT00005010585	n/a	MAP/microtubule affinity-regulating kinase 1 [Source:ZFIN;Acc:ZDB-GENE-070626-2]
mir-181c_(Gadus_morhua)	-32.9 kcal/mol	ENSDLAT00005011169	n/a	MAP/microtubule affinity-regulating kinase 1 [Source:ZFIN;Acc:ZDB-GENE-070626-2]
mir-181c_(Gadus_morhua)	-32.9 kcal/mol	ENSDLAT00005011196	n/a	MAP/microtubule affinity-regulating kinase 1 [Source:ZFIN;Acc:ZDB-GENE-070626-2]
mir-181c_(Gadus_morhua)	-32.9 kcal/mol	ENSDLAT00005011431	n/a	MAP/microtubule affinity-regulating kinase 1 [Source:ZFIN;Acc:ZDB-GENE-070626-2]
mir-181c_(Gadus_morhua)	-32.9 kcal/mol	ENSDLAT00005011511	n/a	MAP/microtubule affinity-regulating kinase 1 [Source:ZFIN;Acc:ZDB-GENE-070626-2]
mir-181c_(Gadus_morhua)	-32.9 kcal/mol	ENSDLAT00005011565	n/a	MAP/microtubule affinity-regulating kinase 1 [Source:ZFIN;Acc:ZDB-GENE-070626-2]
mir-181c_(Gadus_morhua)	-32.9 kcal/mol	ENSDLAT00005011923	n/a	MAP/microtubule affinity-regulating kinase 1 [Source:ZFIN;Acc:ZDB-GENE-070626-2]
mir-181c_(Gadus_morhua)	-32.9 kcal/mol	ENSDLAT00005012108	n/a	MAP/microtubule affinity-regulating kinase 1 [Source:ZFIN;Acc:ZDB-GENE-070626-2]
mir-181c_(Gadus_morhua)	-31.6 kcal/mol	ENSDLAT00005007501	tspearb	thrombospondin-type laminin G domain and EAR repeats b [Source:ZFIN;Acc:ZDB-GENE-030131-4270]
mir-181c_(Gadus_morhua)	-31.6 kcal/mol	ENSDLAT00005007541	tspearb	thrombospondin-type laminin G domain and EAR repeats b [Source:ZFIN;Acc:ZDB-GENE-030131-4270]
mir-181c_(Gadus_morhua)	-31.6 kcal/mol	ENSDLAT00005007561	tspearb	thrombospondin-type laminin G domain and EAR repeats b [Source:ZFIN;Acc:ZDB-GENE-030131-4270]
mir-365-1_(Ictalurus_punctatus)//mir-365-2_(Ictalurus_punctatus)	-31.8 kcal/mol	ENSDLAT00005009036	nap1l1	nucleosome assembly protein 1-like 1 [Source:ZFIN;Acc:ZDB-GENE-030516-2]
mir-365-1_(Ictalurus_punctatus)//mir-365-2_(Ictalurus_punctatus)	-31.8 kcal/mol	ENSDLAT00005009115	nap1l1	nucleosome assembly protein 1-like 1 [Source:ZFIN;Acc:ZDB-GENE-030516-2]
mir-7550_(Ictalurus_punctatus)	-30.4 kcal/mol	ENSDLAT00005007475	si:ch1073-100f3.2	si:ch1073-100f3.2 [Source:ZFIN;Acc:ZDB-GENE-131127-11]
mir-7550_(Ictalurus_punctatus)	-30.4 kcal/mol	ENSDLAT00005007481	si:ch1073-100f3.2	si:ch1073-100f3.2 [Source:ZFIN;Acc:ZDB-GENE-131127-11]
mir-7550_(Ictalurus_punctatus)	-30.4 kcal/mol	ENSDLAT00005007496	si:ch1073-100f3.2	si:ch1073-100f3.2 [Source:ZFIN;Acc:ZDB-GENE-131127-11]
mir-145_(Astatotilapia_burtoni)	-30.4 kcal/mol	ENSDLAT00005008323	n/a	n/a
mir-145_(Astatotilapia_burtoni)	-31.4 kcal/mol	ENSDLAT00005008244	EBF1	EBF transcription factor 1 [Source:HGNC Symbol;Acc:HGNC:3126]
mir-145_(Astatotilapia_burtoni)	-31.4 kcal/mol	ENSDLAT00005008334	EBF1	EBF transcription factor 1 [Source:HGNC Symbol;Acc:HGNC:3126]
mir-145_(Astatotilapia_burtoni)	-31.4 kcal/mol	ENSDLAT00005008345	EBF1	EBF transcription factor 1 [Source:HGNC Symbol;Acc:HGNC:3126]
mir-145_(Astatotilapia_burtoni)	-31.4 kcal/mol	ENSDLAT00005008384	EBF1	EBF transcription factor 1 [Source:HGNC Symbol;Acc:HGNC:3126]
mir-145_(Astatotilapia_burtoni)	-31.4 kcal/mol	ENSDLAT00005008409	EBF1	EBF transcription factor 1 [Source:HGNC Symbol;Acc:HGNC:3126]
mir-145_(Astatotilapia_burtoni)	-31.4 kcal/mol	ENSDLAT00005008466	EBF1	EBF transcription factor 1 [Source:HGNC Symbol;Acc:HGNC:3126]
mir-21-2_(Danio_rerio)//mir-21_(Tetraodon_nigroviridis)//mir-21_(Hippoglossus_hippoglossus)//mir-21-2_(Astatotilapia_burtoni)//mir-21-1_(Astatotilapia_burtoni)	-30.2 kcal/mol	ENSDLAT00005008424	npr1b	natriuretic peptide receptor 1b [Source:ZFIN;Acc:ZDB-GENE-100805-4]
mir-21-2_(Danio_rerio)//mir-21_(Tetraodon_nigroviridis)//mir-21_(Hippoglossus_hippoglossus)//mir-21-2_(Astatotilapia_burtoni)//mir-21-1_(Astatotilapia_burtoni)	-30.2 kcal/mol	ENSDLAT00005008603	npr1b	natriuretic peptide receptor 1b [Source:ZFIN;Acc:ZDB-GENE-100805-4]
mir-21-2_(Danio_rerio)//mir-21_(Tetraodon_nigroviridis)//mir-21_(Hippoglossus_hippoglossus)//mir-21-2_(Astatotilapia_burtoni)//mir-21-1_(Astatotilapia_burtoni)	-30.2 kcal/mol	ENSDLAT00005008673	npr1b	natriuretic peptide receptor 1b [Source:ZFIN;Acc:ZDB-GENE-100805-4]
mir-21-2_(Danio_rerio)//mir-21_(Tetraodon_nigroviridis)//mir-21_(Hippoglossus_hippoglossus)//mir-21-2_(Astatotilapia_burtoni)//mir-21-1_(Astatotilapia_burtoni)	-30.2 kcal/mol	ENSDLAT00005008899	npr1b	natriuretic peptide receptor 1b [Source:ZFIN;Acc:ZDB-GENE-100805-4]
mir-21-2_(Danio_rerio)//mir-21_(Tetraodon_nigroviridis)//mir-21_(Hippoglossus_hippoglossus)//mir-21-2_(Astatotilapia_burtoni)//mir-21-1_(Astatotilapia_burtoni)	-30.2 kcal/mol	ENSDLAT00005009052	npr1b	natriuretic peptide receptor 1b [Source:ZFIN;Acc:ZDB-GENE-100805-4]
mir-21-2_(Danio_rerio)//mir-21_(Tetraodon_nigroviridis)//mir-21_(Hippoglossus_hippoglossus)//mir-21-2_(Astatotilapia_burtoni)//mir-21-1_(Astatotilapia_burtoni)	-30.2 kcal/mol	ENSDLAT00005009385	npr1b	natriuretic peptide receptor 1b [Source:ZFIN;Acc:ZDB-GENE-100805-4]
mir-21-2_(Danio_rerio)//mir-21_(Tetraodon_nigroviridis)//mir-21_(Hippoglossus_hippoglossus)//mir-21-2_(Astatotilapia_burtoni)//mir-21-1_(Astatotilapia_burtoni)	-30.2 kcal/mol	ENSDLAT00005009414	npr1b	natriuretic peptide receptor 1b [Source:ZFIN;Acc:ZDB-GENE-100805-4]
mir-21-2_(Danio_rerio)//mir-21_(Tetraodon_nigroviridis)//mir-21_(Hippoglossus_hippoglossus)//mir-21-2_(Astatotilapia_burtoni)//mir-21-1_(Astatotilapia_burtoni)	-30.2 kcal/mol	ENSDLAT00005009480	npr1b	natriuretic peptide receptor 1b [Source:ZFIN;Acc:ZDB-GENE-100805-4]
mir-21-2_(Danio_rerio)//mir-21_(Tetraodon_nigroviridis)//mir-21_(Hippoglossus_hippoglossus)//mir-21-2_(Astatotilapia_burtoni)//mir-21-1_(Astatotilapia_burtoni)	-30.2 kcal/mol	ENSDLAT00005009642	npr1b	natriuretic peptide receptor 1b [Source:ZFIN;Acc:ZDB-GENE-100805-4]
mir-21-2_(Danio_rerio)//mir-21_(Tetraodon_nigroviridis)//mir-21_(Hippoglossus_hippoglossus)//mir-21-2_(Astatotilapia_burtoni)//mir-21-1_(Astatotilapia_burtoni)	-30.2 kcal/mol	ENSDLAT00005009752	npr1b	natriuretic peptide receptor 1b [Source:ZFIN;Acc:ZDB-GENE-100805-4]
mir-181c_(Gadus_morhua)	-31.7 kcal/mol	ENSDLAT00005007942	pdk2b	pyruvate dehydrogenase kinase, isozyme 2b [Source:ZFIN;Acc:ZDB-GENE-040426-939]
mir-7977_(Homo_sapiens)	-30.3 kcal/mol	ENSDLAT00005007942	pdk2b	pyruvate dehydrogenase kinase, isozyme 2b [Source:ZFIN;Acc:ZDB-GENE-040426-939]
mir-181c_(Gadus_morhua)	-31.7 kcal/mol	ENSDLAT00005008059	pdk2b	pyruvate dehydrogenase kinase, isozyme 2b [Source:ZFIN;Acc:ZDB-GENE-040426-939]
mir-7977_(Homo_sapiens)	-30.3 kcal/mol	ENSDLAT00005008059	pdk2b	pyruvate dehydrogenase kinase, isozyme 2b [Source:ZFIN;Acc:ZDB-GENE-040426-939]
mir-181c_(Gadus_morhua)	-31.7 kcal/mol	ENSDLAT00005008071	pdk2b	pyruvate dehydrogenase kinase, isozyme 2b [Source:ZFIN;Acc:ZDB-GENE-040426-939]
mir-7977_(Homo_sapiens)	-30.3 kcal/mol	ENSDLAT00005008071	pdk2b	pyruvate dehydrogenase kinase, isozyme 2b [Source:ZFIN;Acc:ZDB-GENE-040426-939]
mir-181c_(Gadus_morhua)	-31.7 kcal/mol	ENSDLAT00005008158	pdk2b	pyruvate dehydrogenase kinase, isozyme 2b [Source:ZFIN;Acc:ZDB-GENE-040426-939]
mir-7977_(Homo_sapiens)	-30.3 kcal/mol	ENSDLAT00005008158	pdk2b	pyruvate dehydrogenase kinase, isozyme 2b [Source:ZFIN;Acc:ZDB-GENE-040426-939]
mir-181c_(Gadus_morhua)	-31.7 kcal/mol	ENSDLAT00005008307	pdk2b	pyruvate dehydrogenase kinase, isozyme 2b [Source:ZFIN;Acc:ZDB-GENE-040426-939]
mir-7977_(Homo_sapiens)	-30.3 kcal/mol	ENSDLAT00005008307	pdk2b	pyruvate dehydrogenase kinase, isozyme 2b [Source:ZFIN;Acc:ZDB-GENE-040426-939]
mir-4454_(Homo_sapiens)	-33.5 kcal/mol	ENSDLAT00005007659	n/a	n/a
mir-181c_(Gadus_morhua)	-33.6 kcal/mol	ENSDLAT00005016261	braf	B-Raf proto-oncogene, serine/threonine kinase [Source:ZFIN;Acc:ZDB-GENE-040805-1]
mir-181c_(Gadus_morhua)	-33.6 kcal/mol	ENSDLAT00005016359	braf	B-Raf proto-oncogene, serine/threonine kinase [Source:ZFIN;Acc:ZDB-GENE-040805-1]
mir-181c_(Gadus_morhua)	-30.2 kcal/mol	ENSDLAT00005007741	n/a	n/a
mir-181c_(Gadus_morhua)	-30.2 kcal/mol	ENSDLAT00005026181	xdh	xanthine dehydrogenase [Source:ZFIN;Acc:ZDB-GENE-070719-9]
mir-181c_(Gadus_morhua)	-30.0 kcal/mol	ENSDLAT00005007832	camk2a	calcium/calmodulin-dependent protein kinase II alpha [Source:ZFIN;Acc:ZDB-GENE-051113-72]
mir-365-1_(Ictalurus_punctatus)//mir-365-2_(Ictalurus_punctatus)	-30.3 kcal/mol	ENSDLAT00005007832	camk2a	calcium/calmodulin-dependent protein kinase II alpha [Source:ZFIN;Acc:ZDB-GENE-051113-72]
mir-194_(Tetraodon_nigroviridis)	-30.1 kcal/mol	ENSDLAT00005007941	camk2a	calcium/calmodulin-dependent protein kinase II alpha [Source:ZFIN;Acc:ZDB-GENE-051113-72]
mir-206_(Salmo_salar)	-31.0 kcal/mol	ENSDLAT00005007847	n/a	n/a
mir-206_(Salmo_salar)	-31.0 kcal/mol	ENSDLAT00005007869	n/a	n/a
mir-26a-2_(Homo_sapiens)//mir-26a-4_(Astatotilapia_burtoni)//mir-26a-1_(Astatotilapia_burtoni)//mir-26a-2_(Astatotilapia_burtoni)//mir-26a-3_(Astatotilapia_burtoni)	-32.0 kcal/mol	ENSDLAT00005008809	hnrnpr	heterogeneous nuclear ribonucleoprotein R [Source:ZFIN;Acc:ZDB-GENE-040426-2766]
mir-194_(Tetraodon_nigroviridis)	-30.2 kcal/mol	ENSDLAT00005007922	n/a	n/a
mir-206_(Salmo_salar)	-31.4 kcal/mol	ENSDLAT00005007943	si:dkey-43k4.5	si:dkey-43k4.5 [Source:ZFIN;Acc:ZDB-GENE-120215-82]
mir-21-2_(Danio_rerio)//mir-21_(Tetraodon_nigroviridis)//mir-21_(Hippoglossus_hippoglossus)//mir-21-2_(Astatotilapia_burtoni)//mir-21-1_(Astatotilapia_burtoni)	-32.8 kcal/mol	ENSDLAT00005008051	nyap2a	neuronal tyrosine-phosphorylated phosphoinositide-3-kinase adaptor 2a [Source:ZFIN;Acc:ZDB-GENE-131121-129]
mir-181c_(Gadus_morhua)	-31.0 kcal/mol	ENSDLAT00005008770	taok2a	TAO kinase 2a [Source:ZFIN;Acc:ZDB-GENE-030131-9416]
mir-181c_(Gadus_morhua)	-31.0 kcal/mol	ENSDLAT00005009561	taok2a	TAO kinase 2a [Source:ZFIN;Acc:ZDB-GENE-030131-9416]
mir-181c_(Gadus_morhua)	-31.0 kcal/mol	ENSDLAT00005010364	taok2a	TAO kinase 2a [Source:ZFIN;Acc:ZDB-GENE-030131-9416]
mir-181c_(Gadus_morhua)	-31.0 kcal/mol	ENSDLAT00005010681	taok2a	TAO kinase 2a [Source:ZFIN;Acc:ZDB-GENE-030131-9416]
mir-181c_(Gadus_morhua)	-31.0 kcal/mol	ENSDLAT00005010807	taok2a	TAO kinase 2a [Source:ZFIN;Acc:ZDB-GENE-030131-9416]
mir-181c_(Gadus_morhua)	-30.3 kcal/mol	ENSDLAT00005008258	n/a	n/a
mir-365-1_(Ictalurus_punctatus)//mir-365-2_(Ictalurus_punctatus)	-33.8 kcal/mol	ENSDLAT00005008214	n/a	n/a
mir-23a-2_(Danio_rerio)	-31.1 kcal/mol	ENSDLAT00005008401	man1b1b	mannosidase, alpha, class 1B, member 1b [Source:ZFIN;Acc:ZDB-GENE-070705-482]
mir-23a-2_(Danio_rerio)	-31.1 kcal/mol	ENSDLAT00005008432	man1b1b	mannosidase, alpha, class 1B, member 1b [Source:ZFIN;Acc:ZDB-GENE-070705-482]
mir-23a-2_(Danio_rerio)	-31.1 kcal/mol	ENSDLAT00005008449	man1b1b	mannosidase, alpha, class 1B, member 1b [Source:ZFIN;Acc:ZDB-GENE-070705-482]
mir-23a-2_(Danio_rerio)	-31.1 kcal/mol	ENSDLAT00005008471	man1b1b	mannosidase, alpha, class 1B, member 1b [Source:ZFIN;Acc:ZDB-GENE-070705-482]
mir-206_(Salmo_salar)	-30.6 kcal/mol	ENSDLAT00005008241	n/a	n/a
mir-4454_(Homo_sapiens)	-31.0 kcal/mol	ENSDLAT00005008321	ZDHHC7	zinc finger DHHC-type palmitoyltransferase 7 [Source:HGNC Symbol;Acc:HGNC:18459]
mir-145_(Astatotilapia_burtoni)	-30.2 kcal/mol	ENSDLAT00005008325	si:dkey-51a16.9	si:dkey-51a16.9 [Source:ZFIN;Acc:ZDB-GENE-030616-560]
mir-4454_(Homo_sapiens)	-30.4 kcal/mol	ENSDLAT00005008344	pcgf6	polycomb group ring finger 6 [Source:ZFIN;Acc:ZDB-GENE-060526-178]
mir-210_(Oryzias_latipes)	-33.7 kcal/mol	ENSDLAT00005020915	atp8a2	ATPase phospholipid transporting 8A2 [Source:ZFIN;Acc:ZDB-GENE-100209-2]
mir-459_(Gadus_morhua)	-32.6 kcal/mol	ENSDLAT00005008442	n/a	suppression of tumorigenicity 14b [Source:ZFIN;Acc:ZDB-GENE-061103-613]
mir-459_(Oryzias_latipes)	-31.1 kcal/mol	ENSDLAT00005008442	n/a	suppression of tumorigenicity 14b [Source:ZFIN;Acc:ZDB-GENE-061103-613]
mir-459_(Gadus_morhua)	-32.6 kcal/mol	ENSDLAT00005008453	n/a	suppression of tumorigenicity 14b [Source:ZFIN;Acc:ZDB-GENE-061103-613]
mir-459_(Oryzias_latipes)	-31.1 kcal/mol	ENSDLAT00005008453	n/a	suppression of tumorigenicity 14b [Source:ZFIN;Acc:ZDB-GENE-061103-613]
mir-181c_(Gadus_morhua)	-30.3 kcal/mol	ENSDLAT00005008632	n/a	n/a
mir-8159_(Gadus_morhua)	-31.3 kcal/mol	ENSDLAT00005008696	lclat1	lysocardiolipin acyltransferase 1 [Source:NCBI gene;Acc:406554]
mir-181c_(Gadus_morhua)	-31.4 kcal/mol	ENSDLAT00005008740	n/a	n/a
mir-106a_(Homo_sapiens)	-33.4 kcal/mol	ENSDLAT00005008776	n/a	n/a
mir-106a_(Homo_sapiens)	-33.4 kcal/mol	ENSDLAT00005008810	n/a	n/a
mir-106a_(Homo_sapiens)	-33.4 kcal/mol	ENSDLAT00005008881	n/a	n/a
mir-181c_(Gadus_morhua)	-32.6 kcal/mol	ENSDLAT00005008805	n/a	n/a
mir-181c_(Gadus_morhua)	-30.3 kcal/mol	ENSDLAT00005017377	pkn2	protein kinase N2 [Source:ZFIN;Acc:ZDB-GENE-061207-42]
mir-181c_(Gadus_morhua)	-30.3 kcal/mol	ENSDLAT00005017628	pkn2	protein kinase N2 [Source:ZFIN;Acc:ZDB-GENE-061207-42]
mir-181c_(Gadus_morhua)	-30.3 kcal/mol	ENSDLAT00005017791	pkn2	protein kinase N2 [Source:ZFIN;Acc:ZDB-GENE-061207-42]
mir-181c_(Gadus_morhua)	-30.3 kcal/mol	ENSDLAT00005017800	pkn2	protein kinase N2 [Source:ZFIN;Acc:ZDB-GENE-061207-42]
mir-181c_(Gadus_morhua)	-30.3 kcal/mol	ENSDLAT00005017892	pkn2	protein kinase N2 [Source:ZFIN;Acc:ZDB-GENE-061207-42]
mir-181c_(Gadus_morhua)	-30.3 kcal/mol	ENSDLAT00005018059	pkn2	protein kinase N2 [Source:ZFIN;Acc:ZDB-GENE-061207-42]
mir-181c_(Gadus_morhua)	-30.3 kcal/mol	ENSDLAT00005018095	pkn2	protein kinase N2 [Source:ZFIN;Acc:ZDB-GENE-061207-42]
mir-181c_(Gadus_morhua)	-30.3 kcal/mol	ENSDLAT00005018168	pkn2	protein kinase N2 [Source:ZFIN;Acc:ZDB-GENE-061207-42]
mir-365-1_(Ictalurus_punctatus)//mir-365-2_(Ictalurus_punctatus)	-32.2 kcal/mol	ENSDLAT00005009857	nrg2a	neuregulin 2a [Source:ZFIN;Acc:ZDB-GENE-070615-10]
mir-365-1_(Ictalurus_punctatus)//mir-365-2_(Ictalurus_punctatus)	-32.2 kcal/mol	ENSDLAT00005009867	nrg2a	neuregulin 2a [Source:ZFIN;Acc:ZDB-GENE-070615-10]
mir-365-1_(Ictalurus_punctatus)//mir-365-2_(Ictalurus_punctatus)	-32.2 kcal/mol	ENSDLAT00005009918	nrg2a	neuregulin 2a [Source:ZFIN;Acc:ZDB-GENE-070615-10]
mir-365-1_(Ictalurus_punctatus)//mir-365-2_(Ictalurus_punctatus)	-32.2 kcal/mol	ENSDLAT00005009994	nrg2a	neuregulin 2a [Source:ZFIN;Acc:ZDB-GENE-070615-10]
mir-181c_(Gadus_morhua)	-30.3 kcal/mol	ENSDLAT00005009215	n/a	protein phosphatase 1, catalytic subunit, beta isozyme [Source:ZFIN;Acc:ZDB-GENE-030616-609]
mir-181c_(Gadus_morhua)	-30.3 kcal/mol	ENSDLAT00005009233	n/a	protein phosphatase 1, catalytic subunit, beta isozyme [Source:ZFIN;Acc:ZDB-GENE-030616-609]
mir-181c_(Gadus_morhua)	-30.3 kcal/mol	ENSDLAT00005009242	n/a	protein phosphatase 1, catalytic subunit, beta isozyme [Source:ZFIN;Acc:ZDB-GENE-030616-609]
mir-181c_(Gadus_morhua)	-30.4 kcal/mol	ENSDLAT00005009077	tmem255a	transmembrane protein 255A [Source:ZFIN;Acc:ZDB-GENE-070412-2]
mir-10d_(Danio_rerio)	-34.3 kcal/mol	ENSDLAT00005009067	zdhhc12b	zinc finger DHHC-type containing 12b [Source:ZFIN;Acc:ZDB-GENE-070705-356]
mir-124-2_(Danio_rerio)//mir-124-3_(Danio_rerio)//mir-124-5_(Danio_rerio)	-31.3 kcal/mol	ENSDLAT00005009067	zdhhc12b	zinc finger DHHC-type containing 12b [Source:ZFIN;Acc:ZDB-GENE-070705-356]
mir-145_(Astatotilapia_burtoni)	-33.7 kcal/mol	ENSDLAT00005009745	sema5ba	sema domain, seven thrombospondin repeats (type 1 and type 1-like), transmembrane domain (TM) and short cytoplasmic domain, (semaphorin) 5Ba [Source:ZFIN;Acc:ZDB-GENE-070912-187]
mir-145_(Astatotilapia_burtoni)	-33.7 kcal/mol	ENSDLAT00005009821	sema5ba	sema domain, seven thrombospondin repeats (type 1 and type 1-like), transmembrane domain (TM) and short cytoplasmic domain, (semaphorin) 5Ba [Source:ZFIN;Acc:ZDB-GENE-070912-187]
mir-145_(Astatotilapia_burtoni)	-33.7 kcal/mol	ENSDLAT00005009911	sema5ba	sema domain, seven thrombospondin repeats (type 1 and type 1-like), transmembrane domain (TM) and short cytoplasmic domain, (semaphorin) 5Ba [Source:ZFIN;Acc:ZDB-GENE-070912-187]
mir-145_(Astatotilapia_burtoni)	-33.7 kcal/mol	ENSDLAT00005010046	sema5ba	sema domain, seven thrombospondin repeats (type 1 and type 1-like), transmembrane domain (TM) and short cytoplasmic domain, (semaphorin) 5Ba [Source:ZFIN;Acc:ZDB-GENE-070912-187]
mir-145_(Astatotilapia_burtoni)	-33.7 kcal/mol	ENSDLAT00005010085	sema5ba	sema domain, seven thrombospondin repeats (type 1 and type 1-like), transmembrane domain (TM) and short cytoplasmic domain, (semaphorin) 5Ba [Source:ZFIN;Acc:ZDB-GENE-070912-187]
mir-181c_(Gadus_morhua)	-32.5 kcal/mol	ENSDLAT00005009120	n/a	n/a
mir-181c_(Gadus_morhua)	-30.7 kcal/mol	ENSDLAT00005009149	n/a	n/a
mir-181c_(Gadus_morhua)	-31.8 kcal/mol	ENSDLAT00005016960	rims1a	regulating synaptic membrane exocytosis 1a [Source:ZFIN;Acc:ZDB-GENE-090312-135]
mir-181c_(Gadus_morhua)	-31.8 kcal/mol	ENSDLAT00005017163	rims1a	regulating synaptic membrane exocytosis 1a [Source:ZFIN;Acc:ZDB-GENE-090312-135]
mir-181c_(Gadus_morhua)	-31.8 kcal/mol	ENSDLAT00005017294	rims1a	regulating synaptic membrane exocytosis 1a [Source:ZFIN;Acc:ZDB-GENE-090312-135]
mir-181c_(Gadus_morhua)	-31.8 kcal/mol	ENSDLAT00005017617	rims1a	regulating synaptic membrane exocytosis 1a [Source:ZFIN;Acc:ZDB-GENE-090312-135]
mir-181c_(Gadus_morhua)	-31.8 kcal/mol	ENSDLAT00005017818	rims1a	regulating synaptic membrane exocytosis 1a [Source:ZFIN;Acc:ZDB-GENE-090312-135]
mir-181c_(Gadus_morhua)	-31.8 kcal/mol	ENSDLAT00005018017	rims1a	regulating synaptic membrane exocytosis 1a [Source:ZFIN;Acc:ZDB-GENE-090312-135]
mir-181c_(Gadus_morhua)	-31.8 kcal/mol	ENSDLAT00005018039	rims1a	regulating synaptic membrane exocytosis 1a [Source:ZFIN;Acc:ZDB-GENE-090312-135]
mir-181c_(Gadus_morhua)	-31.8 kcal/mol	ENSDLAT00005018252	rims1a	regulating synaptic membrane exocytosis 1a [Source:ZFIN;Acc:ZDB-GENE-090312-135]
mir-181c_(Gadus_morhua)	-31.8 kcal/mol	ENSDLAT00005018500	rims1a	regulating synaptic membrane exocytosis 1a [Source:ZFIN;Acc:ZDB-GENE-090312-135]
mir-181c_(Gadus_morhua)	-31.8 kcal/mol	ENSDLAT00005018698	rims1a	regulating synaptic membrane exocytosis 1a [Source:ZFIN;Acc:ZDB-GENE-090312-135]
mir-181c_(Gadus_morhua)	-30.5 kcal/mol	ENSDLAT00005009407	dgcr2	DiGeorge syndrome critical region gene 2 [Source:ZFIN;Acc:ZDB-GENE-040718-404]
mir-181c_(Gadus_morhua)	-30.5 kcal/mol	ENSDLAT00005009443	dgcr2	DiGeorge syndrome critical region gene 2 [Source:ZFIN;Acc:ZDB-GENE-040718-404]
mir-21-2_(Danio_rerio)//mir-21_(Tetraodon_nigroviridis)//mir-21_(Hippoglossus_hippoglossus)//mir-21-2_(Astatotilapia_burtoni)//mir-21-1_(Astatotilapia_burtoni)	-30.6 kcal/mol	ENSDLAT00005009406	n/a	n/a
mir-8159_(Gadus_morhua)	-32.9 kcal/mol	ENSDLAT00005009884	phf14	PHD finger protein 14 [Source:ZFIN;Acc:ZDB-GENE-030131-1796]
mir-181c_(Gadus_morhua)	-32.4 kcal/mol	ENSDLAT00005009619	tmem129	transmembrane protein 129, E3 ubiquitin protein ligase [Source:NCBI gene;Acc:406756]
mir-21-2_(Danio_rerio)//mir-21_(Tetraodon_nigroviridis)//mir-21_(Hippoglossus_hippoglossus)//mir-21-2_(Astatotilapia_burtoni)//mir-21-1_(Astatotilapia_burtoni)	-30.0 kcal/mol	ENSDLAT00005009573	VKORC1L1	vitamin K epoxide reductase complex, subunit 1 [Source:ZFIN;Acc:ZDB-GENE-030131-2286]
mir-365-1_(Ictalurus_punctatus)//mir-365-2_(Ictalurus_punctatus)	-30.7 kcal/mol	ENSDLAT00005010536	tmem63ba	transmembrane protein 63B [Source:HGNC Symbol;Acc:HGNC:17735]
mir-8159_(Gadus_morhua)	-32.1 kcal/mol	ENSDLAT00005010536	tmem63ba	transmembrane protein 63B [Source:HGNC Symbol;Acc:HGNC:17735]
mir-181c_(Gadus_morhua)	-30.0 kcal/mol	ENSDLAT00005009584	marcksb	myristoylated alanine-rich protein kinase C substrate b [Source:ZFIN;Acc:ZDB-GENE-030131-1921]
mir-365-1_(Ictalurus_punctatus)//mir-365-2_(Ictalurus_punctatus)	-30.2 kcal/mol	ENSDLAT00005009609	robo3	roundabout, axon guidance receptor, homolog 3 (Drosophila) [Source:ZFIN;Acc:ZDB-GENE-000209-4]
mir-365-1_(Ictalurus_punctatus)//mir-365-2_(Ictalurus_punctatus)	-30.2 kcal/mol	ENSDLAT00005009661	robo3	roundabout, axon guidance receptor, homolog 3 (Drosophila) [Source:ZFIN;Acc:ZDB-GENE-000209-4]
mir-181c_(Gadus_morhua)	-34.1 kcal/mol	ENSDLAT00005009701	n/a	n/a
mir-210_(Oryzias_latipes)	-30.1 kcal/mol	ENSDLAT00005010721	immt	inner membrane protein, mitochondrial (mitofilin) [Source:ZFIN;Acc:ZDB-GENE-030131-5417]
mir-181c_(Gadus_morhua)	-30.6 kcal/mol	ENSDLAT00005009926	tmem237b	transmembrane protein 237b [Source:NCBI gene;Acc:447898]
mir-210_(Oryzias_latipes)	-30.6 kcal/mol	ENSDLAT00005009926	tmem237b	transmembrane protein 237b [Source:NCBI gene;Acc:447898]
mir-23a-2_(Danio_rerio)	-30.8 kcal/mol	ENSDLAT00005009926	tmem237b	transmembrane protein 237b [Source:NCBI gene;Acc:447898]
mir-181c_(Gadus_morhua)	-30.6 kcal/mol	ENSDLAT00005009971	tmem237b	transmembrane protein 237b [Source:NCBI gene;Acc:447898]
mir-210_(Oryzias_latipes)	-30.6 kcal/mol	ENSDLAT00005009971	tmem237b	transmembrane protein 237b [Source:NCBI gene;Acc:447898]
mir-23a-2_(Danio_rerio)	-30.8 kcal/mol	ENSDLAT00005009971	tmem237b	transmembrane protein 237b [Source:NCBI gene;Acc:447898]
mir-8159_(Gadus_morhua)	-32.5 kcal/mol	ENSDLAT00005011052	dglucy	D-glutamate cyclase [Source:ZFIN;Acc:ZDB-GENE-070725-6]
mir-8159_(Gadus_morhua)	-32.5 kcal/mol	ENSDLAT00005011163	dglucy	D-glutamate cyclase [Source:ZFIN;Acc:ZDB-GENE-070725-6]
mir-8159_(Gadus_morhua)	-32.5 kcal/mol	ENSDLAT00005011184	dglucy	D-glutamate cyclase [Source:ZFIN;Acc:ZDB-GENE-070725-6]
mir-8159_(Gadus_morhua)	-32.5 kcal/mol	ENSDLAT00005011267	dglucy	D-glutamate cyclase [Source:ZFIN;Acc:ZDB-GENE-070725-6]
mir-8159_(Gadus_morhua)	-32.5 kcal/mol	ENSDLAT00005011277	dglucy	D-glutamate cyclase [Source:ZFIN;Acc:ZDB-GENE-070725-6]
mir-8159_(Gadus_morhua)	-32.5 kcal/mol	ENSDLAT00005011318	dglucy	D-glutamate cyclase [Source:ZFIN;Acc:ZDB-GENE-070725-6]
mir-21-2_(Danio_rerio)//mir-21_(Tetraodon_nigroviridis)//mir-21_(Hippoglossus_hippoglossus)//mir-21-2_(Astatotilapia_burtoni)//mir-21-1_(Astatotilapia_burtoni)	-31.9 kcal/mol	ENSDLAT00005009934	slc39a14	solute carrier family 39 member 14 [Source:NCBI gene;Acc:799782]
mir-365-1_(Ictalurus_punctatus)//mir-365-2_(Ictalurus_punctatus)	-30.2 kcal/mol	ENSDLAT00005009934	slc39a14	solute carrier family 39 member 14 [Source:NCBI gene;Acc:799782]
mir-21-2_(Danio_rerio)//mir-21_(Tetraodon_nigroviridis)//mir-21_(Hippoglossus_hippoglossus)//mir-21-2_(Astatotilapia_burtoni)//mir-21-1_(Astatotilapia_burtoni)	-31.9 kcal/mol	ENSDLAT00005009957	slc39a14	solute carrier family 39 member 14 [Source:NCBI gene;Acc:799782]
mir-365-1_(Ictalurus_punctatus)//mir-365-2_(Ictalurus_punctatus)	-30.2 kcal/mol	ENSDLAT00005009957	slc39a14	solute carrier family 39 member 14 [Source:NCBI gene;Acc:799782]
mir-21-2_(Danio_rerio)//mir-21_(Tetraodon_nigroviridis)//mir-21_(Hippoglossus_hippoglossus)//mir-21-2_(Astatotilapia_burtoni)//mir-21-1_(Astatotilapia_burtoni)	-31.9 kcal/mol	ENSDLAT00005009990	slc39a14	solute carrier family 39 member 14 [Source:NCBI gene;Acc:799782]
mir-365-1_(Ictalurus_punctatus)//mir-365-2_(Ictalurus_punctatus)	-30.2 kcal/mol	ENSDLAT00005009990	slc39a14	solute carrier family 39 member 14 [Source:NCBI gene;Acc:799782]
mir-365-1_(Ictalurus_punctatus)//mir-365-2_(Ictalurus_punctatus)	-33.6 kcal/mol	ENSDLAT00005019648	robo1	roundabout, axon guidance receptor, homolog 1 (Drosophila) [Source:ZFIN;Acc:ZDB-GENE-000209-3]
mir-365-1_(Ictalurus_punctatus)//mir-365-2_(Ictalurus_punctatus)	-33.6 kcal/mol	ENSDLAT00005019686	robo1	roundabout, axon guidance receptor, homolog 1 (Drosophila) [Source:ZFIN;Acc:ZDB-GENE-000209-3]
mir-365-1_(Ictalurus_punctatus)//mir-365-2_(Ictalurus_punctatus)	-33.6 kcal/mol	ENSDLAT00005019762	robo1	roundabout, axon guidance receptor, homolog 1 (Drosophila) [Source:ZFIN;Acc:ZDB-GENE-000209-3]
mir-365-1_(Ictalurus_punctatus)//mir-365-2_(Ictalurus_punctatus)	-33.6 kcal/mol	ENSDLAT00005019799	robo1	roundabout, axon guidance receptor, homolog 1 (Drosophila) [Source:ZFIN;Acc:ZDB-GENE-000209-3]
mir-365-1_(Ictalurus_punctatus)//mir-365-2_(Ictalurus_punctatus)	-33.6 kcal/mol	ENSDLAT00005019964	robo1	roundabout, axon guidance receptor, homolog 1 (Drosophila) [Source:ZFIN;Acc:ZDB-GENE-000209-3]
mir-365-1_(Ictalurus_punctatus)//mir-365-2_(Ictalurus_punctatus)	-33.6 kcal/mol	ENSDLAT00005019990	robo1	roundabout, axon guidance receptor, homolog 1 (Drosophila) [Source:ZFIN;Acc:ZDB-GENE-000209-3]
mir-365-1_(Ictalurus_punctatus)//mir-365-2_(Ictalurus_punctatus)	-30.0 kcal/mol	ENSDLAT00005010200	bub3	BUB3 mitotic checkpoint protein [Source:ZFIN;Acc:ZDB-GENE-041010-210]
mir-181c_(Gadus_morhua)	-31.4 kcal/mol	ENSDLAT00005010157	LAPTM4B	lysosomal protein transmembrane 4 beta [Source:HGNC Symbol;Acc:HGNC:13646]
mir-365-1_(Ictalurus_punctatus)//mir-365-2_(Ictalurus_punctatus)	-32.0 kcal/mol	ENSDLAT00005018855	mark3a	MAP/microtubule affinity-regulating kinase 3a [Source:ZFIN;Acc:ZDB-GENE-030131-6232]
mir-365-1_(Ictalurus_punctatus)//mir-365-2_(Ictalurus_punctatus)	-32.0 kcal/mol	ENSDLAT00005018906	mark3a	MAP/microtubule affinity-regulating kinase 3a [Source:ZFIN;Acc:ZDB-GENE-030131-6232]
mir-365-1_(Ictalurus_punctatus)//mir-365-2_(Ictalurus_punctatus)	-32.0 kcal/mol	ENSDLAT00005018950	mark3a	MAP/microtubule affinity-regulating kinase 3a [Source:ZFIN;Acc:ZDB-GENE-030131-6232]
mir-365-1_(Ictalurus_punctatus)//mir-365-2_(Ictalurus_punctatus)	-32.0 kcal/mol	ENSDLAT00005019208	mark3a	MAP/microtubule affinity-regulating kinase 3a [Source:ZFIN;Acc:ZDB-GENE-030131-6232]
mir-181c_(Gadus_morhua)	-30.7 kcal/mol	ENSDLAT00005010976	plk3	polo-like kinase 3 (Drosophila) [Source:ZFIN;Acc:ZDB-GENE-030131-6134]
mir-181c_(Gadus_morhua)	-30.7 kcal/mol	ENSDLAT00005011142	plk3	polo-like kinase 3 (Drosophila) [Source:ZFIN;Acc:ZDB-GENE-030131-6134]
mir-181c_(Gadus_morhua)	-30.7 kcal/mol	ENSDLAT00005011275	plk3	polo-like kinase 3 (Drosophila) [Source:ZFIN;Acc:ZDB-GENE-030131-6134]
mir-181c_(Gadus_morhua)	-30.7 kcal/mol	ENSDLAT00005011303	plk3	polo-like kinase 3 (Drosophila) [Source:ZFIN;Acc:ZDB-GENE-030131-6134]
mir-181c_(Gadus_morhua)	-30.7 kcal/mol	ENSDLAT00005011312	plk3	polo-like kinase 3 (Drosophila) [Source:ZFIN;Acc:ZDB-GENE-030131-6134]
mir-181c_(Gadus_morhua)	-30.7 kcal/mol	ENSDLAT00005011328	plk3	polo-like kinase 3 (Drosophila) [Source:ZFIN;Acc:ZDB-GENE-030131-6134]
mir-181c_(Gadus_morhua)	-30.7 kcal/mol	ENSDLAT00005011362	plk3	polo-like kinase 3 (Drosophila) [Source:ZFIN;Acc:ZDB-GENE-030131-6134]
mir-181c_(Gadus_morhua)	-30.7 kcal/mol	ENSDLAT00005011370	plk3	polo-like kinase 3 (Drosophila) [Source:ZFIN;Acc:ZDB-GENE-030131-6134]
mir-181c_(Gadus_morhua)	-30.7 kcal/mol	ENSDLAT00005011398	plk3	polo-like kinase 3 (Drosophila) [Source:ZFIN;Acc:ZDB-GENE-030131-6134]
mir-181c_(Gadus_morhua)	-30.4 kcal/mol	ENSDLAT00005010693	n/a	n/a
mir-21-2_(Danio_rerio)//mir-21_(Tetraodon_nigroviridis)//mir-21_(Hippoglossus_hippoglossus)//mir-21-2_(Astatotilapia_burtoni)//mir-21-1_(Astatotilapia_burtoni)	-31.6 kcal/mol	ENSDLAT00005011024	cfap58	cilia and flagella associated protein 58 [Source:ZFIN;Acc:ZDB-GENE-060929-128]
mir-181c_(Gadus_morhua)	-32.9 kcal/mol	ENSDLAT00005011762	kat6a	K(lysine) acetyltransferase 6A [Source:ZFIN;Acc:ZDB-GENE-021022-3]
mir-181c_(Gadus_morhua)	-32.9 kcal/mol	ENSDLAT00005011977	kat6a	K(lysine) acetyltransferase 6A [Source:ZFIN;Acc:ZDB-GENE-021022-3]
mir-106a_(Homo_sapiens)	-30.1 kcal/mol	ENSDLAT00005011062	SLC4A7	solute carrier family 4 member 7 [Source:ZFIN;Acc:ZDB-GENE-140106-104]
mir-106a_(Homo_sapiens)	-30.1 kcal/mol	ENSDLAT00005011093	SLC4A7	solute carrier family 4 member 7 [Source:ZFIN;Acc:ZDB-GENE-140106-104]
mir-106a_(Homo_sapiens)	-30.1 kcal/mol	ENSDLAT00005011117	SLC4A7	solute carrier family 4 member 7 [Source:ZFIN;Acc:ZDB-GENE-140106-104]
mir-106a_(Homo_sapiens)	-30.1 kcal/mol	ENSDLAT00005011215	SLC4A7	solute carrier family 4 member 7 [Source:ZFIN;Acc:ZDB-GENE-140106-104]
mir-106a_(Homo_sapiens)	-30.1 kcal/mol	ENSDLAT00005011268	SLC4A7	solute carrier family 4 member 7 [Source:ZFIN;Acc:ZDB-GENE-140106-104]
mir-106a_(Homo_sapiens)	-30.1 kcal/mol	ENSDLAT00005011310	SLC4A7	solute carrier family 4 member 7 [Source:ZFIN;Acc:ZDB-GENE-140106-104]
mir-181c_(Gadus_morhua)	-31.9 kcal/mol	ENSDLAT00005011130	n/a	n/a
mir-181c_(Gadus_morhua)	-31.9 kcal/mol	ENSDLAT00005011136	n/a	n/a
mir-21-2_(Danio_rerio)//mir-21_(Tetraodon_nigroviridis)//mir-21_(Hippoglossus_hippoglossus)//mir-21-2_(Astatotilapia_burtoni)//mir-21-1_(Astatotilapia_burtoni)	-31.9 kcal/mol	ENSDLAT00005011708	n/a	n/a
mir-21-2_(Danio_rerio)//mir-21_(Tetraodon_nigroviridis)//mir-21_(Hippoglossus_hippoglossus)//mir-21-2_(Astatotilapia_burtoni)//mir-21-1_(Astatotilapia_burtoni)	-31.9 kcal/mol	ENSDLAT00005011722	n/a	n/a
mir-145_(Astatotilapia_burtoni)	-30.4 kcal/mol	ENSDLAT00005011902	prkaa2	protein kinase, AMP-activated, alpha 2 catalytic subunit [Source:ZFIN;Acc:ZDB-GENE-081120-5]
mir-145_(Astatotilapia_burtoni)	-30.4 kcal/mol	ENSDLAT00005011910	prkaa2	protein kinase, AMP-activated, alpha 2 catalytic subunit [Source:ZFIN;Acc:ZDB-GENE-081120-5]
mir-145_(Astatotilapia_burtoni)	-30.4 kcal/mol	ENSDLAT00005011939	prkaa2	protein kinase, AMP-activated, alpha 2 catalytic subunit [Source:ZFIN;Acc:ZDB-GENE-081120-5]
mir-365-1_(Ictalurus_punctatus)//mir-365-2_(Ictalurus_punctatus)	-30.3 kcal/mol	ENSDLAT00005015279	fermt3b	fermitin family member 3b [Source:ZFIN;Acc:ZDB-GENE-040426-1366]
mir-365-1_(Ictalurus_punctatus)//mir-365-2_(Ictalurus_punctatus)	-30.3 kcal/mol	ENSDLAT00005015515	fermt3b	fermitin family member 3b [Source:ZFIN;Acc:ZDB-GENE-040426-1366]
mir-365-1_(Ictalurus_punctatus)//mir-365-2_(Ictalurus_punctatus)	-30.3 kcal/mol	ENSDLAT00005015581	fermt3b	fermitin family member 3b [Source:ZFIN;Acc:ZDB-GENE-040426-1366]
mir-365-1_(Ictalurus_punctatus)//mir-365-2_(Ictalurus_punctatus)	-30.3 kcal/mol	ENSDLAT00005015778	fermt3b	fermitin family member 3b [Source:ZFIN;Acc:ZDB-GENE-040426-1366]
mir-365-1_(Ictalurus_punctatus)//mir-365-2_(Ictalurus_punctatus)	-30.3 kcal/mol	ENSDLAT00005015830	fermt3b	fermitin family member 3b [Source:ZFIN;Acc:ZDB-GENE-040426-1366]
mir-365-1_(Ictalurus_punctatus)//mir-365-2_(Ictalurus_punctatus)	-30.3 kcal/mol	ENSDLAT00005015871	fermt3b	fermitin family member 3b [Source:ZFIN;Acc:ZDB-GENE-040426-1366]
mir-365-1_(Ictalurus_punctatus)//mir-365-2_(Ictalurus_punctatus)	-30.3 kcal/mol	ENSDLAT00005015951	fermt3b	fermitin family member 3b [Source:ZFIN;Acc:ZDB-GENE-040426-1366]
mir-365-1_(Ictalurus_punctatus)//mir-365-2_(Ictalurus_punctatus)	-30.3 kcal/mol	ENSDLAT00005015961	fermt3b	fermitin family member 3b [Source:ZFIN;Acc:ZDB-GENE-040426-1366]
mir-365-1_(Ictalurus_punctatus)//mir-365-2_(Ictalurus_punctatus)	-30.3 kcal/mol	ENSDLAT00005015997	fermt3b	fermitin family member 3b [Source:ZFIN;Acc:ZDB-GENE-040426-1366]
mir-365-1_(Ictalurus_punctatus)//mir-365-2_(Ictalurus_punctatus)	-30.3 kcal/mol	ENSDLAT00005016072	fermt3b	fermitin family member 3b [Source:ZFIN;Acc:ZDB-GENE-040426-1366]
mir-365-1_(Ictalurus_punctatus)//mir-365-2_(Ictalurus_punctatus)	-32.8 kcal/mol	ENSDLAT00005011322	n/a	n/a
mir-365-1_(Ictalurus_punctatus)//mir-365-2_(Ictalurus_punctatus)	-32.8 kcal/mol	ENSDLAT00005011338	n/a	n/a
mir-365-1_(Ictalurus_punctatus)//mir-365-2_(Ictalurus_punctatus)	-32.0 kcal/mol	ENSDLAT00005011424	ctss1	cathepsin S, ortholog 1 [Source:ZFIN;Acc:ZDB-GENE-040426-1583]
mir-194_(Tetraodon_nigroviridis)	-30.5 kcal/mol	ENSDLAT00005011433	n/a	n/a
mir-194_(Tetraodon_nigroviridis)	-30.5 kcal/mol	ENSDLAT00005011435	n/a	n/a
mir-365-1_(Ictalurus_punctatus)//mir-365-2_(Ictalurus_punctatus)	-30.3 kcal/mol	ENSDLAT00005011457	n/a	n/a
mir-181c_(Gadus_morhua)	-30.2 kcal/mol	ENSDLAT00005011487	VANGL2	VANGL planar cell polarity protein 2 [Source:HGNC Symbol;Acc:HGNC:15511]
mir-145_(Astatotilapia_burtoni)	-32.6 kcal/mol	ENSDLAT00005011582	n/a	RNA binding motif, single stranded interacting protein [Source:ZFIN;Acc:ZDB-GENE-060929-244]
mir-145_(Astatotilapia_burtoni)	-32.6 kcal/mol	ENSDLAT00005011607	n/a	RNA binding motif, single stranded interacting protein [Source:ZFIN;Acc:ZDB-GENE-060929-244]
mir-145_(Astatotilapia_burtoni)	-32.6 kcal/mol	ENSDLAT00005011769	n/a	RNA binding motif, single stranded interacting protein [Source:ZFIN;Acc:ZDB-GENE-060929-244]
mir-145_(Astatotilapia_burtoni)	-32.6 kcal/mol	ENSDLAT00005011800	n/a	RNA binding motif, single stranded interacting protein [Source:ZFIN;Acc:ZDB-GENE-060929-244]
mir-145_(Astatotilapia_burtoni)	-32.6 kcal/mol	ENSDLAT00005011878	n/a	RNA binding motif, single stranded interacting protein [Source:ZFIN;Acc:ZDB-GENE-060929-244]
mir-145_(Astatotilapia_burtoni)	-30.4 kcal/mol	ENSDLAT00005011728	n/a	n/a
mir-4454_(Homo_sapiens)	-33.2 kcal/mol	ENSDLAT00005011844	SNAI	snail family zinc finger 1a [Source:ZFIN;Acc:ZDB-GENE-990415-255]
mir-124-2_(Danio_rerio)//mir-124-3_(Danio_rerio)//mir-124-5_(Danio_rerio)	-35.4 kcal/mol	ENSDLAT00005012202	cul2	cullin 2 [Source:ZFIN;Acc:ZDB-GENE-030131-8032]
mir-124-2_(Danio_rerio)//mir-124-3_(Danio_rerio)//mir-124-5_(Danio_rerio)	-35.4 kcal/mol	ENSDLAT00005012334	cul2	cullin 2 [Source:ZFIN;Acc:ZDB-GENE-030131-8032]
mir-124-2_(Danio_rerio)//mir-124-3_(Danio_rerio)//mir-124-5_(Danio_rerio)	-35.4 kcal/mol	ENSDLAT00005012369	cul2	cullin 2 [Source:ZFIN;Acc:ZDB-GENE-030131-8032]
mir-124-2_(Danio_rerio)//mir-124-3_(Danio_rerio)//mir-124-5_(Danio_rerio)	-35.4 kcal/mol	ENSDLAT00005012397	cul2	cullin 2 [Source:ZFIN;Acc:ZDB-GENE-030131-8032]
mir-145_(Astatotilapia_burtoni)	-30.3 kcal/mol	ENSDLAT00005013817	upf1	UPF1 RNA helicase and ATPase [Source:ZFIN;Acc:ZDB-GENE-040426-2836]
mir-145_(Astatotilapia_burtoni)	-30.3 kcal/mol	ENSDLAT00005013893	upf1	UPF1 RNA helicase and ATPase [Source:ZFIN;Acc:ZDB-GENE-040426-2836]
mir-145_(Astatotilapia_burtoni)	-30.3 kcal/mol	ENSDLAT00005013976	upf1	UPF1 RNA helicase and ATPase [Source:ZFIN;Acc:ZDB-GENE-040426-2836]
mir-8159_(Gadus_morhua)	-30.7 kcal/mol	ENSDLAT00005012880	arhgef11	Rho guanine nucleotide exchange factor (GEF) 11 [Source:ZFIN;Acc:ZDB-GENE-070604-1]
mir-8159_(Gadus_morhua)	-30.7 kcal/mol	ENSDLAT00005013103	arhgef11	Rho guanine nucleotide exchange factor (GEF) 11 [Source:ZFIN;Acc:ZDB-GENE-070604-1]
mir-8159_(Gadus_morhua)	-30.7 kcal/mol	ENSDLAT00005013221	arhgef11	Rho guanine nucleotide exchange factor (GEF) 11 [Source:ZFIN;Acc:ZDB-GENE-070604-1]
mir-8159_(Gadus_morhua)	-30.7 kcal/mol	ENSDLAT00005013350	arhgef11	Rho guanine nucleotide exchange factor (GEF) 11 [Source:ZFIN;Acc:ZDB-GENE-070604-1]
mir-8159_(Gadus_morhua)	-30.7 kcal/mol	ENSDLAT00005013466	arhgef11	Rho guanine nucleotide exchange factor (GEF) 11 [Source:ZFIN;Acc:ZDB-GENE-070604-1]
mir-8159_(Gadus_morhua)	-30.7 kcal/mol	ENSDLAT00005013559	arhgef11	Rho guanine nucleotide exchange factor (GEF) 11 [Source:ZFIN;Acc:ZDB-GENE-070604-1]
mir-8159_(Gadus_morhua)	-30.7 kcal/mol	ENSDLAT00005013699	arhgef11	Rho guanine nucleotide exchange factor (GEF) 11 [Source:ZFIN;Acc:ZDB-GENE-070604-1]
mir-8159_(Gadus_morhua)	-30.7 kcal/mol	ENSDLAT00005013857	arhgef11	Rho guanine nucleotide exchange factor (GEF) 11 [Source:ZFIN;Acc:ZDB-GENE-070604-1]
mir-365-1_(Ictalurus_punctatus)//mir-365-2_(Ictalurus_punctatus)	-30.2 kcal/mol	ENSDLAT00005012157	sybu	syntabulin (syntaxin-interacting) [Source:ZFIN;Acc:ZDB-GENE-060929-1202]
mir-365-1_(Ictalurus_punctatus)//mir-365-2_(Ictalurus_punctatus)	-30.4 kcal/mol	ENSDLAT00005012255	n/a	schwannomin interacting protein 1 [Source:ZFIN;Acc:ZDB-GENE-050417-466]
mir-365-1_(Ictalurus_punctatus)//mir-365-2_(Ictalurus_punctatus)	-30.4 kcal/mol	ENSDLAT00005012302	n/a	schwannomin interacting protein 1 [Source:ZFIN;Acc:ZDB-GENE-050417-466]
mir-8159_(Gadus_morhua)	-33.9 kcal/mol	ENSDLAT00005012180	tmem260	transmembrane protein 260 [Source:ZFIN;Acc:ZDB-GENE-030131-4198]
mir-7977_(Homo_sapiens)	-30.4 kcal/mol	ENSDLAT00005012215	tet3	tet methylcytosine dioxygenase 3 [Source:ZFIN;Acc:ZDB-GENE-060526-109]
mir-7977_(Homo_sapiens)	-30.4 kcal/mol	ENSDLAT00005012256	tet3	tet methylcytosine dioxygenase 3 [Source:ZFIN;Acc:ZDB-GENE-060526-109]
mir-8159_(Gadus_morhua)	-30.3 kcal/mol	ENSDLAT00005012275	n/a	n/a
mir-365-1_(Ictalurus_punctatus)//mir-365-2_(Ictalurus_punctatus)	-30.4 kcal/mol	ENSDLAT00005013468	msh4	mutS homolog 4 [Source:ZFIN;Acc:ZDB-GENE-131121-643]
mir-181c_(Gadus_morhua)	-31.0 kcal/mol	ENSDLAT00005012368	n/a	n/a
mir-21-2_(Danio_rerio)//mir-21_(Tetraodon_nigroviridis)//mir-21_(Hippoglossus_hippoglossus)//mir-21-2_(Astatotilapia_burtoni)//mir-21-1_(Astatotilapia_burtoni)	-30.4 kcal/mol	ENSDLAT00005012615	n/a	n/a
mir-21-2_(Danio_rerio)//mir-21_(Tetraodon_nigroviridis)//mir-21_(Hippoglossus_hippoglossus)//mir-21-2_(Astatotilapia_burtoni)//mir-21-1_(Astatotilapia_burtoni)	-30.4 kcal/mol	ENSDLAT00005012648	n/a	n/a
mir-21-2_(Danio_rerio)//mir-21_(Tetraodon_nigroviridis)//mir-21_(Hippoglossus_hippoglossus)//mir-21-2_(Astatotilapia_burtoni)//mir-21-1_(Astatotilapia_burtoni)	-30.4 kcal/mol	ENSDLAT00005012694	n/a	n/a
mir-181c_(Gadus_morhua)	-30.8 kcal/mol	ENSDLAT00005020625	dnm2a	dynamin 2a [Source:ZFIN;Acc:ZDB-GENE-050913-84]
mir-181c_(Gadus_morhua)	-30.7 kcal/mol	ENSDLAT00005020625	dnm2a	dynamin 2a [Source:ZFIN;Acc:ZDB-GENE-050913-84]
mir-181c_(Gadus_morhua)	-30.8 kcal/mol	ENSDLAT00005020674	dnm2a	dynamin 2a [Source:ZFIN;Acc:ZDB-GENE-050913-84]
mir-181c_(Gadus_morhua)	-30.7 kcal/mol	ENSDLAT00005020674	dnm2a	dynamin 2a [Source:ZFIN;Acc:ZDB-GENE-050913-84]
mir-181c_(Gadus_morhua)	-30.8 kcal/mol	ENSDLAT00005020716	dnm2a	dynamin 2a [Source:ZFIN;Acc:ZDB-GENE-050913-84]
mir-181c_(Gadus_morhua)	-30.7 kcal/mol	ENSDLAT00005020716	dnm2a	dynamin 2a [Source:ZFIN;Acc:ZDB-GENE-050913-84]
mir-181c_(Gadus_morhua)	-30.8 kcal/mol	ENSDLAT00005020790	dnm2a	dynamin 2a [Source:ZFIN;Acc:ZDB-GENE-050913-84]
mir-181c_(Gadus_morhua)	-30.7 kcal/mol	ENSDLAT00005020790	dnm2a	dynamin 2a [Source:ZFIN;Acc:ZDB-GENE-050913-84]
mir-181c_(Gadus_morhua)	-30.8 kcal/mol	ENSDLAT00005020819	dnm2a	dynamin 2a [Source:ZFIN;Acc:ZDB-GENE-050913-84]
mir-181c_(Gadus_morhua)	-30.7 kcal/mol	ENSDLAT00005020819	dnm2a	dynamin 2a [Source:ZFIN;Acc:ZDB-GENE-050913-84]
mir-181c_(Gadus_morhua)	-30.8 kcal/mol	ENSDLAT00005020839	dnm2a	dynamin 2a [Source:ZFIN;Acc:ZDB-GENE-050913-84]
mir-181c_(Gadus_morhua)	-30.7 kcal/mol	ENSDLAT00005020839	dnm2a	dynamin 2a [Source:ZFIN;Acc:ZDB-GENE-050913-84]
mir-145_(Astatotilapia_burtoni)	-30.5 kcal/mol	ENSDLAT00005012395	n/a	n/a
mir-106a_(Homo_sapiens)	-30.7 kcal/mol	ENSDLAT00005012653	n/a	n/a
mir-181c_(Gadus_morhua)	-32.0 kcal/mol	ENSDLAT00005012447	n/a	n/a
mir-181c_(Gadus_morhua)	-30.9 kcal/mol	ENSDLAT00005012447	n/a	n/a
mir-181c_(Gadus_morhua)	-30.4 kcal/mol	ENSDLAT00005012457	n/a	n/a
mir-365-1_(Ictalurus_punctatus)//mir-365-2_(Ictalurus_punctatus)	-30.5 kcal/mol	ENSDLAT00005012457	n/a	n/a
mir-145_(Astatotilapia_burtoni)	-30.2 kcal/mol	ENSDLAT00005012508	n/a	n/a
mir-21-2_(Danio_rerio)//mir-21_(Tetraodon_nigroviridis)//mir-21_(Hippoglossus_hippoglossus)//mir-21-2_(Astatotilapia_burtoni)//mir-21-1_(Astatotilapia_burtoni)	-31.3 kcal/mol	ENSDLAT00005012520	grnb	granulin precursor [Source:HGNC Symbol;Acc:HGNC:4601]
mir-4454_(Homo_sapiens)	-33.8 kcal/mol	ENSDLAT00005012520	grnb	granulin precursor [Source:HGNC Symbol;Acc:HGNC:4601]
mir-181c_(Gadus_morhua)	-32.1 kcal/mol	ENSDLAT00005012577	grnb	granulin precursor [Source:HGNC Symbol;Acc:HGNC:4601]
mir-21-2_(Danio_rerio)//mir-21_(Tetraodon_nigroviridis)//mir-21_(Hippoglossus_hippoglossus)//mir-21-2_(Astatotilapia_burtoni)//mir-21-1_(Astatotilapia_burtoni)	-31.3 kcal/mol	ENSDLAT00005012577	grnb	granulin precursor [Source:HGNC Symbol;Acc:HGNC:4601]
mir-4454_(Homo_sapiens)	-33.8 kcal/mol	ENSDLAT00005012577	grnb	granulin precursor [Source:HGNC Symbol;Acc:HGNC:4601]
mir-181c_(Gadus_morhua)	-32.6 kcal/mol	ENSDLAT00005012640	eya3	EYA transcriptional coactivator and phosphatase 3 [Source:ZFIN;Acc:ZDB-GENE-060503-864]
mir-181c_(Gadus_morhua)	-32.6 kcal/mol	ENSDLAT00005012750	eya3	EYA transcriptional coactivator and phosphatase 3 [Source:ZFIN;Acc:ZDB-GENE-060503-864]
mir-181c_(Gadus_morhua)	-32.6 kcal/mol	ENSDLAT00005012799	eya3	EYA transcriptional coactivator and phosphatase 3 [Source:ZFIN;Acc:ZDB-GENE-060503-864]
mir-181c_(Gadus_morhua)	-32.6 kcal/mol	ENSDLAT00005012913	eya3	EYA transcriptional coactivator and phosphatase 3 [Source:ZFIN;Acc:ZDB-GENE-060503-864]
mir-181c_(Gadus_morhua)	-32.6 kcal/mol	ENSDLAT00005012954	eya3	EYA transcriptional coactivator and phosphatase 3 [Source:ZFIN;Acc:ZDB-GENE-060503-864]
mir-181c_(Gadus_morhua)	-32.6 kcal/mol	ENSDLAT00005013004	eya3	EYA transcriptional coactivator and phosphatase 3 [Source:ZFIN;Acc:ZDB-GENE-060503-864]
mir-181c_(Gadus_morhua)	-32.6 kcal/mol	ENSDLAT00005013009	eya3	EYA transcriptional coactivator and phosphatase 3 [Source:ZFIN;Acc:ZDB-GENE-060503-864]
mir-181c_(Gadus_morhua)	-31.8 kcal/mol	ENSDLAT00005012691	arf2b	ADP-ribosylation factor 2b [Source:ZFIN;Acc:ZDB-GENE-030131-5234]
mir-7977_(Homo_sapiens)	-30.1 kcal/mol	ENSDLAT00005012691	arf2b	ADP-ribosylation factor 2b [Source:ZFIN;Acc:ZDB-GENE-030131-5234]
mir-459_(Gadus_morhua)	-31.2 kcal/mol	ENSDLAT00005012825	crlf3	cytokine receptor-like factor 3 [Source:NCBI gene;Acc:550515]
mir-459_(Gadus_morhua)	-31.2 kcal/mol	ENSDLAT00005012860	crlf3	cytokine receptor-like factor 3 [Source:NCBI gene;Acc:550515]
mir-181c_(Gadus_morhua)	-30.5 kcal/mol	ENSDLAT00005012806	grb7	growth factor receptor bound protein 7 [Source:ZFIN;Acc:ZDB-GENE-091118-23]
mir-181c_(Gadus_morhua)	-30.5 kcal/mol	ENSDLAT00005012883	grb7	growth factor receptor bound protein 7 [Source:ZFIN;Acc:ZDB-GENE-091118-23]
mir-181c_(Gadus_morhua)	-30.5 kcal/mol	ENSDLAT00005012911	grb7	growth factor receptor bound protein 7 [Source:ZFIN;Acc:ZDB-GENE-091118-23]
mir-181c_(Gadus_morhua)	-30.5 kcal/mol	ENSDLAT00005012924	grb7	growth factor receptor bound protein 7 [Source:ZFIN;Acc:ZDB-GENE-091118-23]
mir-181c_(Gadus_morhua)	-33.3 kcal/mol	ENSDLAT00005012784	H33	n/a
mir-145_(Astatotilapia_burtoni)	-31.9 kcal/mol	ENSDLAT00005012789	n/a	n/a
mir-181c_(Gadus_morhua)	-31.1 kcal/mol	ENSDLAT00005012789	n/a	n/a
mir-365-1_(Ictalurus_punctatus)//mir-365-2_(Ictalurus_punctatus)	-30.6 kcal/mol	ENSDLAT00005012789	n/a	n/a
mir-365-1_(Ictalurus_punctatus)//mir-365-2_(Ictalurus_punctatus)	-30.0 kcal/mol	ENSDLAT00005012789	n/a	n/a
mir-365-1_(Ictalurus_punctatus)//mir-365-2_(Ictalurus_punctatus)	-30.7 kcal/mol	ENSDLAT00005012837	CAAP1	caspase activity and apoptosis inhibitor 1 [Source:HGNC Symbol;Acc:HGNC:25834]
mir-181c_(Gadus_morhua)	-31.5 kcal/mol	ENSDLAT00005014954	capn7	calpain 7 [Source:ZFIN;Acc:ZDB-GENE-111111-1]
mir-181c_(Gadus_morhua)	-31.5 kcal/mol	ENSDLAT00005014984	capn7	calpain 7 [Source:ZFIN;Acc:ZDB-GENE-111111-1]
mir-181c_(Gadus_morhua)	-31.5 kcal/mol	ENSDLAT00005015007	capn7	calpain 7 [Source:ZFIN;Acc:ZDB-GENE-111111-1]
mir-181c_(Gadus_morhua)	-31.5 kcal/mol	ENSDLAT00005015014	capn7	calpain 7 [Source:ZFIN;Acc:ZDB-GENE-111111-1]
mir-181c_(Gadus_morhua)	-31.5 kcal/mol	ENSDLAT00005015045	capn7	calpain 7 [Source:ZFIN;Acc:ZDB-GENE-111111-1]
mir-181c_(Gadus_morhua)	-31.1 kcal/mol	ENSDLAT00005013063	dkc1	dyskeratosis congenita 1, dyskerin [Source:ZFIN;Acc:ZDB-GENE-031118-120]
mir-106a_(Homo_sapiens)	-32.9 kcal/mol	ENSDLAT00005012952	ypel2a	yippee-like 2a [Source:ZFIN;Acc:ZDB-GENE-091118-98]
mir-145_(Astatotilapia_burtoni)	-31.8 kcal/mol	ENSDLAT00005012952	ypel2a	yippee-like 2a [Source:ZFIN;Acc:ZDB-GENE-091118-98]
mir-106a_(Homo_sapiens)	-32.9 kcal/mol	ENSDLAT00005012972	ypel2a	yippee-like 2a [Source:ZFIN;Acc:ZDB-GENE-091118-98]
mir-145_(Astatotilapia_burtoni)	-31.8 kcal/mol	ENSDLAT00005012972	ypel2a	yippee-like 2a [Source:ZFIN;Acc:ZDB-GENE-091118-98]
mir-8159_(Gadus_morhua)	-31.5 kcal/mol	ENSDLAT00005013100	arf3b	ADP-ribosylation factor 3b [Source:ZFIN;Acc:ZDB-GENE-030616-356]
mir-145_(Astatotilapia_burtoni)	-31.1 kcal/mol	ENSDLAT00005013511	mdh1aa	malate dehydrogenase 1Aa, NAD (soluble) [Source:ZFIN;Acc:ZDB-GENE-040204-1]
mir-365-1_(Ictalurus_punctatus)//mir-365-2_(Ictalurus_punctatus)	-30.0 kcal/mol	ENSDLAT00005013494	ilrun	inflammation and lipid regulator with UBA-like and NBR1-like domains [Source:NCBI gene;Acc:541415]
mir-365-1_(Ictalurus_punctatus)//mir-365-2_(Ictalurus_punctatus)	-31.0 kcal/mol	ENSDLAT00005013849	reck	reversion-inducing-cysteine-rich protein with kazal motifs [Source:NCBI gene;Acc:100334698]
mir-7977_(Homo_sapiens)	-30.1 kcal/mol	ENSDLAT00005013489	tm4sf5	transmembrane 4 L six family member 5 [Source:ZFIN;Acc:ZDB-GENE-040718-65]
mir-206_(Salmo_salar)	-30.2 kcal/mol	ENSDLAT00005013591	n/a	nuclear receptor subfamily 2, group F, member 2 [Source:ZFIN;Acc:ZDB-GENE-990415-252]
mir-206_(Salmo_salar)	-30.2 kcal/mol	ENSDLAT00005013625	n/a	nuclear receptor subfamily 2, group F, member 2 [Source:ZFIN;Acc:ZDB-GENE-990415-252]
mir-206_(Salmo_salar)	-30.2 kcal/mol	ENSDLAT00005013631	n/a	nuclear receptor subfamily 2, group F, member 2 [Source:ZFIN;Acc:ZDB-GENE-990415-252]
mir-206_(Salmo_salar)	-30.2 kcal/mol	ENSDLAT00005013700	n/a	nuclear receptor subfamily 2, group F, member 2 [Source:ZFIN;Acc:ZDB-GENE-990415-252]
mir-206_(Salmo_salar)	-30.2 kcal/mol	ENSDLAT00005013716	n/a	nuclear receptor subfamily 2, group F, member 2 [Source:ZFIN;Acc:ZDB-GENE-990415-252]
mir-145_(Astatotilapia_burtoni)	-32.0 kcal/mol	ENSDLAT00005013891	ckma	creatine kinase, muscle a [Source:ZFIN;Acc:ZDB-GENE-980526-109]
mir-145_(Astatotilapia_burtoni)	-32.0 kcal/mol	ENSDLAT00005013900	ckma	creatine kinase, muscle a [Source:ZFIN;Acc:ZDB-GENE-980526-109]
mir-145_(Astatotilapia_burtoni)	-32.0 kcal/mol	ENSDLAT00005013917	ckma	creatine kinase, muscle a [Source:ZFIN;Acc:ZDB-GENE-980526-109]
mir-145_(Astatotilapia_burtoni)	-32.0 kcal/mol	ENSDLAT00005013926	ckma	creatine kinase, muscle a [Source:ZFIN;Acc:ZDB-GENE-980526-109]
mir-145_(Astatotilapia_burtoni)	-32.0 kcal/mol	ENSDLAT00005013977	ckma	creatine kinase, muscle a [Source:ZFIN;Acc:ZDB-GENE-980526-109]
mir-145_(Astatotilapia_burtoni)	-33.7 kcal/mol	ENSDLAT00005014014	tbc1d22b	TBC1 domain family, member 22B [Source:ZFIN;Acc:ZDB-GENE-091118-28]
mir-106a_(Homo_sapiens)	-32.5 kcal/mol	ENSDLAT00005013657	n/a	n/a
mir-106a_(Homo_sapiens)	-32.5 kcal/mol	ENSDLAT00005013673	n/a	n/a
mir-106a_(Homo_sapiens)	-32.5 kcal/mol	ENSDLAT00005013682	n/a	n/a
mir-21-2_(Danio_rerio)//mir-21_(Tetraodon_nigroviridis)//mir-21_(Hippoglossus_hippoglossus)//mir-21-2_(Astatotilapia_burtoni)//mir-21-1_(Astatotilapia_burtoni)	-30.1 kcal/mol	ENSDLAT00005014519	tmem67	transmembrane protein 67 [Source:ZFIN;Acc:ZDB-GENE-080716-1]
mir-21-2_(Danio_rerio)//mir-21_(Tetraodon_nigroviridis)//mir-21_(Hippoglossus_hippoglossus)//mir-21-2_(Astatotilapia_burtoni)//mir-21-1_(Astatotilapia_burtoni)	-30.1 kcal/mol	ENSDLAT00005014713	tmem67	transmembrane protein 67 [Source:ZFIN;Acc:ZDB-GENE-080716-1]
mir-21-2_(Danio_rerio)//mir-21_(Tetraodon_nigroviridis)//mir-21_(Hippoglossus_hippoglossus)//mir-21-2_(Astatotilapia_burtoni)//mir-21-1_(Astatotilapia_burtoni)	-30.1 kcal/mol	ENSDLAT00005014752	tmem67	transmembrane protein 67 [Source:ZFIN;Acc:ZDB-GENE-080716-1]
mir-21-2_(Danio_rerio)//mir-21_(Tetraodon_nigroviridis)//mir-21_(Hippoglossus_hippoglossus)//mir-21-2_(Astatotilapia_burtoni)//mir-21-1_(Astatotilapia_burtoni)	-30.1 kcal/mol	ENSDLAT00005014829	tmem67	transmembrane protein 67 [Source:ZFIN;Acc:ZDB-GENE-080716-1]
mir-21-2_(Danio_rerio)//mir-21_(Tetraodon_nigroviridis)//mir-21_(Hippoglossus_hippoglossus)//mir-21-2_(Astatotilapia_burtoni)//mir-21-1_(Astatotilapia_burtoni)	-30.1 kcal/mol	ENSDLAT00005014859	tmem67	transmembrane protein 67 [Source:ZFIN;Acc:ZDB-GENE-080716-1]
mir-21-2_(Danio_rerio)//mir-21_(Tetraodon_nigroviridis)//mir-21_(Hippoglossus_hippoglossus)//mir-21-2_(Astatotilapia_burtoni)//mir-21-1_(Astatotilapia_burtoni)	-30.1 kcal/mol	ENSDLAT00005014902	tmem67	transmembrane protein 67 [Source:ZFIN;Acc:ZDB-GENE-080716-1]
mir-106a_(Homo_sapiens)	-33.6 kcal/mol	ENSDLAT00005014165	ktn1	kinectin 1 [Source:ZFIN;Acc:ZDB-GENE-030408-4]
mir-106a_(Homo_sapiens)	-33.6 kcal/mol	ENSDLAT00005014227	ktn1	kinectin 1 [Source:ZFIN;Acc:ZDB-GENE-030408-4]
mir-26a-2_(Homo_sapiens)//mir-26a-4_(Astatotilapia_burtoni)//mir-26a-1_(Astatotilapia_burtoni)//mir-26a-2_(Astatotilapia_burtoni)//mir-26a-3_(Astatotilapia_burtoni)	-30.9 kcal/mol	ENSDLAT00005013874	zgc:65851	zgc:65851 [Source:ZFIN;Acc:ZDB-GENE-030131-9669]
mir-145_(Astatotilapia_burtoni)	-33.7 kcal/mol	ENSDLAT00005014611	vps54	VPS54 subunit of GARP complex [Source:ZFIN;Acc:ZDB-GENE-081022-176]
mir-181c_(Gadus_morhua)	-31.5 kcal/mol	ENSDLAT00005014611	vps54	VPS54 subunit of GARP complex [Source:ZFIN;Acc:ZDB-GENE-081022-176]
mir-145_(Astatotilapia_burtoni)	-33.7 kcal/mol	ENSDLAT00005014701	vps54	VPS54 subunit of GARP complex [Source:ZFIN;Acc:ZDB-GENE-081022-176]
mir-181c_(Gadus_morhua)	-31.5 kcal/mol	ENSDLAT00005014701	vps54	VPS54 subunit of GARP complex [Source:ZFIN;Acc:ZDB-GENE-081022-176]
mir-145_(Astatotilapia_burtoni)	-33.7 kcal/mol	ENSDLAT00005014748	vps54	VPS54 subunit of GARP complex [Source:ZFIN;Acc:ZDB-GENE-081022-176]
mir-181c_(Gadus_morhua)	-31.5 kcal/mol	ENSDLAT00005014748	vps54	VPS54 subunit of GARP complex [Source:ZFIN;Acc:ZDB-GENE-081022-176]
mir-145_(Astatotilapia_burtoni)	-33.7 kcal/mol	ENSDLAT00005014786	vps54	VPS54 subunit of GARP complex [Source:ZFIN;Acc:ZDB-GENE-081022-176]
mir-181c_(Gadus_morhua)	-31.5 kcal/mol	ENSDLAT00005014786	vps54	VPS54 subunit of GARP complex [Source:ZFIN;Acc:ZDB-GENE-081022-176]
mir-145_(Astatotilapia_burtoni)	-33.7 kcal/mol	ENSDLAT00005014828	vps54	VPS54 subunit of GARP complex [Source:ZFIN;Acc:ZDB-GENE-081022-176]
mir-181c_(Gadus_morhua)	-31.5 kcal/mol	ENSDLAT00005014828	vps54	VPS54 subunit of GARP complex [Source:ZFIN;Acc:ZDB-GENE-081022-176]
mir-365-1_(Ictalurus_punctatus)//mir-365-2_(Ictalurus_punctatus)	-31.6 kcal/mol	ENSDLAT00005014051	n/a	n/a
mir-365-1_(Ictalurus_punctatus)//mir-365-2_(Ictalurus_punctatus)	-31.6 kcal/mol	ENSDLAT00005014110	n/a	n/a
mir-23a-2_(Danio_rerio)	-30.6 kcal/mol	ENSDLAT00005015484	SPNS2	sphingolipid transporter 2 [Source:HGNC Symbol;Acc:HGNC:26992]
mir-23a-2_(Danio_rerio)	-30.6 kcal/mol	ENSDLAT00005015511	SPNS2	sphingolipid transporter 2 [Source:HGNC Symbol;Acc:HGNC:26992]
mir-23a-2_(Danio_rerio)	-30.6 kcal/mol	ENSDLAT00005015547	SPNS2	sphingolipid transporter 2 [Source:HGNC Symbol;Acc:HGNC:26992]
mir-181c_(Gadus_morhua)	-30.1 kcal/mol	ENSDLAT00005014146	TENT5A	terminal nucleotidyltransferase 5A [Source:HGNC Symbol;Acc:HGNC:18345]
mir-181c_(Gadus_morhua)	-30.1 kcal/mol	ENSDLAT00005014169	TENT5A	terminal nucleotidyltransferase 5A [Source:HGNC Symbol;Acc:HGNC:18345]
mir-194_(Tetraodon_nigroviridis)	-31.1 kcal/mol	ENSDLAT00005015096	TIMM44	translocase of inner mitochondrial membrane 44 [Source:HGNC Symbol;Acc:HGNC:17316]
mir-194_(Tetraodon_nigroviridis)	-31.1 kcal/mol	ENSDLAT00005015123	TIMM44	translocase of inner mitochondrial membrane 44 [Source:HGNC Symbol;Acc:HGNC:17316]
mir-194_(Tetraodon_nigroviridis)	-31.1 kcal/mol	ENSDLAT00005015141	TIMM44	translocase of inner mitochondrial membrane 44 [Source:HGNC Symbol;Acc:HGNC:17316]
mir-194_(Tetraodon_nigroviridis)	-31.1 kcal/mol	ENSDLAT00005015176	TIMM44	translocase of inner mitochondrial membrane 44 [Source:HGNC Symbol;Acc:HGNC:17316]
mir-8159_(Gadus_morhua)	-30.0 kcal/mol	ENSDLAT00005014206	zgc:171704	zgc:171704 [Source:ZFIN;Acc:ZDB-GENE-070820-16]
mir-8159_(Gadus_morhua)	-30.0 kcal/mol	ENSDLAT00005014222	zgc:171704	zgc:171704 [Source:ZFIN;Acc:ZDB-GENE-070820-16]
mir-8159_(Gadus_morhua)	-30.0 kcal/mol	ENSDLAT00005014235	zgc:171704	zgc:171704 [Source:ZFIN;Acc:ZDB-GENE-070820-16]
mir-210_(Oryzias_latipes)	-30.9 kcal/mol	ENSDLAT00005015543	acot9.2	acyl-CoA thioesterase 9, tandem duplicate 2 [Source:ZFIN;Acc:ZDB-GENE-051113-136]
mir-210_(Oryzias_latipes)	-30.9 kcal/mol	ENSDLAT00005015595	acot9.2	acyl-CoA thioesterase 9, tandem duplicate 2 [Source:ZFIN;Acc:ZDB-GENE-051113-136]
mir-210_(Oryzias_latipes)	-30.9 kcal/mol	ENSDLAT00005015612	acot9.2	acyl-CoA thioesterase 9, tandem duplicate 2 [Source:ZFIN;Acc:ZDB-GENE-051113-136]
mir-210_(Oryzias_latipes)	-30.9 kcal/mol	ENSDLAT00005015703	acot9.2	acyl-CoA thioesterase 9, tandem duplicate 2 [Source:ZFIN;Acc:ZDB-GENE-051113-136]
mir-210_(Oryzias_latipes)	-30.9 kcal/mol	ENSDLAT00005015709	acot9.2	acyl-CoA thioesterase 9, tandem duplicate 2 [Source:ZFIN;Acc:ZDB-GENE-051113-136]
mir-210_(Oryzias_latipes)	-30.9 kcal/mol	ENSDLAT00005015765	acot9.2	acyl-CoA thioesterase 9, tandem duplicate 2 [Source:ZFIN;Acc:ZDB-GENE-051113-136]
mir-210_(Oryzias_latipes)	-30.9 kcal/mol	ENSDLAT00005015813	acot9.2	acyl-CoA thioesterase 9, tandem duplicate 2 [Source:ZFIN;Acc:ZDB-GENE-051113-136]
mir-181c_(Gadus_morhua)	-31.1 kcal/mol	ENSDLAT00005014641	mark4a	MAP/microtubule affinity-regulating kinase 4a [Source:ZFIN;Acc:ZDB-GENE-060531-156]
mir-206_(Salmo_salar)	-33.4 kcal/mol	ENSDLAT00005014495	pofut1	protein O-fucosyltransferase 1 [Source:ZFIN;Acc:ZDB-GENE-040303-2]
mir-206_(Salmo_salar)	-33.4 kcal/mol	ENSDLAT00005014503	pofut1	protein O-fucosyltransferase 1 [Source:ZFIN;Acc:ZDB-GENE-040303-2]
mir-181c_(Gadus_morhua)	-33.6 kcal/mol	ENSDLAT00005014933	niban1a	niban apoptosis regulator 1a [Source:ZFIN;Acc:ZDB-GENE-041014-181]
mir-365-1_(Ictalurus_punctatus)//mir-365-2_(Ictalurus_punctatus)	-30.6 kcal/mol	ENSDLAT00005014933	niban1a	niban apoptosis regulator 1a [Source:ZFIN;Acc:ZDB-GENE-041014-181]
mir-181c_(Gadus_morhua)	-33.6 kcal/mol	ENSDLAT00005014959	niban1a	niban apoptosis regulator 1a [Source:ZFIN;Acc:ZDB-GENE-041014-181]
mir-365-1_(Ictalurus_punctatus)//mir-365-2_(Ictalurus_punctatus)	-30.6 kcal/mol	ENSDLAT00005014959	niban1a	niban apoptosis regulator 1a [Source:ZFIN;Acc:ZDB-GENE-041014-181]
mir-181c_(Gadus_morhua)	-33.6 kcal/mol	ENSDLAT00005014972	niban1a	niban apoptosis regulator 1a [Source:ZFIN;Acc:ZDB-GENE-041014-181]
mir-365-1_(Ictalurus_punctatus)//mir-365-2_(Ictalurus_punctatus)	-30.6 kcal/mol	ENSDLAT00005014972	niban1a	niban apoptosis regulator 1a [Source:ZFIN;Acc:ZDB-GENE-041014-181]
mir-365-1_(Ictalurus_punctatus)//mir-365-2_(Ictalurus_punctatus)	-30.6 kcal/mol	ENSDLAT00005015029	niban1a	niban apoptosis regulator 1a [Source:ZFIN;Acc:ZDB-GENE-041014-181]
mir-181c_(Gadus_morhua)	-33.6 kcal/mol	ENSDLAT00005015083	niban1a	niban apoptosis regulator 1a [Source:ZFIN;Acc:ZDB-GENE-041014-181]
mir-365-1_(Ictalurus_punctatus)//mir-365-2_(Ictalurus_punctatus)	-30.6 kcal/mol	ENSDLAT00005015083	niban1a	niban apoptosis regulator 1a [Source:ZFIN;Acc:ZDB-GENE-041014-181]
mir-181c_(Gadus_morhua)	-33.6 kcal/mol	ENSDLAT00005015108	niban1a	niban apoptosis regulator 1a [Source:ZFIN;Acc:ZDB-GENE-041014-181]
mir-365-1_(Ictalurus_punctatus)//mir-365-2_(Ictalurus_punctatus)	-30.6 kcal/mol	ENSDLAT00005015108	niban1a	niban apoptosis regulator 1a [Source:ZFIN;Acc:ZDB-GENE-041014-181]
mir-21-2_(Danio_rerio)//mir-21_(Tetraodon_nigroviridis)//mir-21_(Hippoglossus_hippoglossus)//mir-21-2_(Astatotilapia_burtoni)//mir-21-1_(Astatotilapia_burtoni)	-31.1 kcal/mol	ENSDLAT00005014651	mep1b	meprin A, beta [Source:ZFIN;Acc:ZDB-GENE-041014-209]
mir-21-2_(Danio_rerio)//mir-21_(Tetraodon_nigroviridis)//mir-21_(Hippoglossus_hippoglossus)//mir-21-2_(Astatotilapia_burtoni)//mir-21-1_(Astatotilapia_burtoni)	-31.1 kcal/mol	ENSDLAT00005014686	mep1b	meprin A, beta [Source:ZFIN;Acc:ZDB-GENE-041014-209]
mir-106a_(Homo_sapiens)	-31.4 kcal/mol	ENSDLAT00005014497	si:ch211-236l14.4	si:ch211-236l14.4 [Source:ZFIN;Acc:ZDB-GENE-081104-189]
mir-7977_(Homo_sapiens)	-31.1 kcal/mol	ENSDLAT00005014579	rilp	Rab interacting lysosomal protein [Source:ZFIN;Acc:ZDB-GENE-100408-4]
mir-7977_(Homo_sapiens)	-31.1 kcal/mol	ENSDLAT00005014586	rilp	Rab interacting lysosomal protein [Source:ZFIN;Acc:ZDB-GENE-100408-4]
mir-365-1_(Ictalurus_punctatus)//mir-365-2_(Ictalurus_punctatus)	-31.6 kcal/mol	ENSDLAT00005019654	atrnl1a	attractin-like 1a [Source:ZFIN;Acc:ZDB-GENE-081028-60]
mir-181c_(Gadus_morhua)	-32.6 kcal/mol	ENSDLAT00005014948	TBL1XR1	TBL1X receptor 1 [Source:HGNC Symbol;Acc:HGNC:29529]
mir-181c_(Gadus_morhua)	-32.6 kcal/mol	ENSDLAT00005014971	TBL1XR1	TBL1X receptor 1 [Source:HGNC Symbol;Acc:HGNC:29529]
mir-181c_(Gadus_morhua)	-31.1 kcal/mol	ENSDLAT00005015965	aco1	aconitase 1, soluble [Source:ZFIN;Acc:ZDB-GENE-031118-76]
mir-181c_(Gadus_morhua)	-31.1 kcal/mol	ENSDLAT00005016007	aco1	aconitase 1, soluble [Source:ZFIN;Acc:ZDB-GENE-031118-76]
mir-181c_(Gadus_morhua)	-31.1 kcal/mol	ENSDLAT00005016032	aco1	aconitase 1, soluble [Source:ZFIN;Acc:ZDB-GENE-031118-76]
mir-181c_(Gadus_morhua)	-31.1 kcal/mol	ENSDLAT00005016081	aco1	aconitase 1, soluble [Source:ZFIN;Acc:ZDB-GENE-031118-76]
mir-181c_(Gadus_morhua)	-31.1 kcal/mol	ENSDLAT00005016123	aco1	aconitase 1, soluble [Source:ZFIN;Acc:ZDB-GENE-031118-76]
mir-181c_(Gadus_morhua)	-31.1 kcal/mol	ENSDLAT00005015991	usp2b	ubiquitin specific peptidase 2b [Source:ZFIN;Acc:ZDB-GENE-100208-2]
mir-181c_(Gadus_morhua)	-31.1 kcal/mol	ENSDLAT00005016024	usp2b	ubiquitin specific peptidase 2b [Source:ZFIN;Acc:ZDB-GENE-100208-2]
mir-181c_(Gadus_morhua)	-31.1 kcal/mol	ENSDLAT00005016041	usp2b	ubiquitin specific peptidase 2b [Source:ZFIN;Acc:ZDB-GENE-100208-2]
mir-181c_(Gadus_morhua)	-31.1 kcal/mol	ENSDLAT00005016082	usp2b	ubiquitin specific peptidase 2b [Source:ZFIN;Acc:ZDB-GENE-100208-2]
mir-181c_(Gadus_morhua)	-32.1 kcal/mol	ENSDLAT00005015312	nexn	nexilin (F actin binding protein) [Source:ZFIN;Acc:ZDB-GENE-041114-92]
mir-181c_(Gadus_morhua)	-32.1 kcal/mol	ENSDLAT00005015364	nexn	nexilin (F actin binding protein) [Source:ZFIN;Acc:ZDB-GENE-041114-92]
mir-181c_(Gadus_morhua)	-32.1 kcal/mol	ENSDLAT00005015414	nexn	nexilin (F actin binding protein) [Source:ZFIN;Acc:ZDB-GENE-041114-92]
mir-206_(Salmo_salar)	-31.2 kcal/mol	ENSDLAT00005015019	acin1b	apoptotic chromatin condensation inducer 1b [Source:ZFIN;Acc:ZDB-GENE-030826-12]
mir-206_(Salmo_salar)	-31.2 kcal/mol	ENSDLAT00005015050	acin1b	apoptotic chromatin condensation inducer 1b [Source:ZFIN;Acc:ZDB-GENE-030826-12]
mir-181c_(Gadus_morhua)	-30.2 kcal/mol	ENSDLAT00005015049	rab1aa	RAB1A, member RAS oncogene family a [Source:ZFIN;Acc:ZDB-GENE-090312-110]
mir-181c_(Gadus_morhua)	-30.2 kcal/mol	ENSDLAT00005015085	rab1aa	RAB1A, member RAS oncogene family a [Source:ZFIN;Acc:ZDB-GENE-090312-110]
mir-181c_(Gadus_morhua)	-30.2 kcal/mol	ENSDLAT00005015115	rab1aa	RAB1A, member RAS oncogene family a [Source:ZFIN;Acc:ZDB-GENE-090312-110]
mir-181c_(Gadus_morhua)	-30.2 kcal/mol	ENSDLAT00005015133	rab1aa	RAB1A, member RAS oncogene family a [Source:ZFIN;Acc:ZDB-GENE-090312-110]
mir-181c_(Gadus_morhua)	-30.4 kcal/mol	ENSDLAT00005015106	n/a	n/a
mir-145_(Astatotilapia_burtoni)	-32.0 kcal/mol	ENSDLAT00005016478	lars1b	leucyl-tRNA synthetase 1b [Source:ZFIN;Acc:ZDB-GENE-030114-7]
mir-145_(Astatotilapia_burtoni)	-30.0 kcal/mol	ENSDLAT00005015316	VGLL4	vestigial-like family member 4b [Source:ZFIN;Acc:ZDB-GENE-040426-2445]
mir-145_(Astatotilapia_burtoni)	-30.0 kcal/mol	ENSDLAT00005015343	VGLL4	vestigial-like family member 4b [Source:ZFIN;Acc:ZDB-GENE-040426-2445]
let-7f-2_(Homo_sapiens)//let-7f_(Danio_rerio)//let-7f_(Gadus_morhua)	-30.2 kcal/mol	ENSDLAT00005015455	arhgef37	Rho guanine nucleotide exchange factor (GEF) 37 [Source:ZFIN;Acc:ZDB-GENE-100514-3]
let-7f-2_(Homo_sapiens)//let-7f_(Danio_rerio)//let-7f_(Gadus_morhua)	-30.2 kcal/mol	ENSDLAT00005015488	arhgef37	Rho guanine nucleotide exchange factor (GEF) 37 [Source:ZFIN;Acc:ZDB-GENE-100514-3]
let-7f-2_(Homo_sapiens)//let-7f_(Danio_rerio)//let-7f_(Gadus_morhua)	-30.2 kcal/mol	ENSDLAT00005015504	arhgef37	Rho guanine nucleotide exchange factor (GEF) 37 [Source:ZFIN;Acc:ZDB-GENE-100514-3]
mir-181c_(Gadus_morhua)	-31.0 kcal/mol	ENSDLAT00005016185	atg7	ATG7 autophagy related 7 homolog (S. cerevisiae) [Source:ZFIN;Acc:ZDB-GENE-030131-1633]
mir-181c_(Gadus_morhua)	-31.0 kcal/mol	ENSDLAT00005016194	atg7	ATG7 autophagy related 7 homolog (S. cerevisiae) [Source:ZFIN;Acc:ZDB-GENE-030131-1633]
mir-365-1_(Ictalurus_punctatus)//mir-365-2_(Ictalurus_punctatus)	-30.4 kcal/mol	ENSDLAT00005015464	INHBC	inhibin subunit beta C [Source:HGNC Symbol;Acc:HGNC:6068]
mir-4454_(Homo_sapiens)	-32.5 kcal/mol	ENSDLAT00005016097	tnrc18	trinucleotide repeat containing 18 [Source:ZFIN;Acc:ZDB-GENE-100326-1]
mir-4454_(Homo_sapiens)	-32.5 kcal/mol	ENSDLAT00005016154	tnrc18	trinucleotide repeat containing 18 [Source:ZFIN;Acc:ZDB-GENE-100326-1]
mir-4454_(Homo_sapiens)	-32.5 kcal/mol	ENSDLAT00005016220	tnrc18	trinucleotide repeat containing 18 [Source:ZFIN;Acc:ZDB-GENE-100326-1]
mir-4454_(Homo_sapiens)	-30.7 kcal/mol	ENSDLAT00005019271	smg5	SMG5 nonsense mediated mRNA decay factor [Source:ZFIN;Acc:ZDB-GENE-050913-144]
mir-181c_(Gadus_morhua)	-30.0 kcal/mol	ENSDLAT00005015519	n/a	n/a
mir-23a-2_(Danio_rerio)	-30.4 kcal/mol	ENSDLAT00005016244	kif1ab	kinesin family member 1Ab [Source:ZFIN;Acc:ZDB-GENE-070912-480]
mir-23a-2_(Danio_rerio)	-30.4 kcal/mol	ENSDLAT00005016273	kif1ab	kinesin family member 1Ab [Source:ZFIN;Acc:ZDB-GENE-070912-480]
mir-23a-2_(Danio_rerio)	-30.4 kcal/mol	ENSDLAT00005016387	kif1ab	kinesin family member 1Ab [Source:ZFIN;Acc:ZDB-GENE-070912-480]
mir-23a-2_(Danio_rerio)	-30.4 kcal/mol	ENSDLAT00005016421	kif1ab	kinesin family member 1Ab [Source:ZFIN;Acc:ZDB-GENE-070912-480]
mir-23a-2_(Danio_rerio)	-30.4 kcal/mol	ENSDLAT00005016458	kif1ab	kinesin family member 1Ab [Source:ZFIN;Acc:ZDB-GENE-070912-480]
mir-181c_(Gadus_morhua)	-30.7 kcal/mol	ENSDLAT00005015609	n/a	n/a
mir-10d_(Danio_rerio)	-30.7 kcal/mol	ENSDLAT00005018887	dnmt3bb.2	DNA (cytosine-5-)-methyltransferase 3 beta, duplicate b.2 [Source:ZFIN;Acc:ZDB-GENE-990712-11]
mir-10d_(Danio_rerio)	-30.7 kcal/mol	ENSDLAT00005019015	dnmt3bb.2	DNA (cytosine-5-)-methyltransferase 3 beta, duplicate b.2 [Source:ZFIN;Acc:ZDB-GENE-990712-11]
mir-10d_(Danio_rerio)	-30.7 kcal/mol	ENSDLAT00005019029	dnmt3bb.2	DNA (cytosine-5-)-methyltransferase 3 beta, duplicate b.2 [Source:ZFIN;Acc:ZDB-GENE-990712-11]
mir-10d_(Danio_rerio)	-30.7 kcal/mol	ENSDLAT00005019132	dnmt3bb.2	DNA (cytosine-5-)-methyltransferase 3 beta, duplicate b.2 [Source:ZFIN;Acc:ZDB-GENE-990712-11]
mir-10d_(Danio_rerio)	-30.7 kcal/mol	ENSDLAT00005019206	dnmt3bb.2	DNA (cytosine-5-)-methyltransferase 3 beta, duplicate b.2 [Source:ZFIN;Acc:ZDB-GENE-990712-11]
mir-10d_(Danio_rerio)	-30.7 kcal/mol	ENSDLAT00005019259	dnmt3bb.2	DNA (cytosine-5-)-methyltransferase 3 beta, duplicate b.2 [Source:ZFIN;Acc:ZDB-GENE-990712-11]
mir-10d_(Danio_rerio)	-30.7 kcal/mol	ENSDLAT00005019315	dnmt3bb.2	DNA (cytosine-5-)-methyltransferase 3 beta, duplicate b.2 [Source:ZFIN;Acc:ZDB-GENE-990712-11]
mir-10d_(Danio_rerio)	-30.7 kcal/mol	ENSDLAT00005019402	dnmt3bb.2	DNA (cytosine-5-)-methyltransferase 3 beta, duplicate b.2 [Source:ZFIN;Acc:ZDB-GENE-990712-11]
mir-10d_(Danio_rerio)	-30.7 kcal/mol	ENSDLAT00005019478	dnmt3bb.2	DNA (cytosine-5-)-methyltransferase 3 beta, duplicate b.2 [Source:ZFIN;Acc:ZDB-GENE-990712-11]
mir-10d_(Danio_rerio)	-30.7 kcal/mol	ENSDLAT00005019508	dnmt3bb.2	DNA (cytosine-5-)-methyltransferase 3 beta, duplicate b.2 [Source:ZFIN;Acc:ZDB-GENE-990712-11]
mir-365-1_(Ictalurus_punctatus)//mir-365-2_(Ictalurus_punctatus)	-30.1 kcal/mol	ENSDLAT00005015616	C1orf198	chromosome 1 open reading frame 198 [Source:HGNC Symbol;Acc:HGNC:25900]
mir-210_(Oryzias_latipes)	-30.8 kcal/mol	ENSDLAT00005016170	zdhhc15b	zinc finger DHHC-type containing 15b [Source:NCBI gene;Acc:777734]
mir-181c_(Gadus_morhua)	-30.1 kcal/mol	ENSDLAT00005015776	efcc1	EF-hand and coiled-coil domain containing 1 [Source:ZFIN;Acc:ZDB-GENE-120813-3]
mir-124-2_(Danio_rerio)//mir-124-3_(Danio_rerio)//mir-124-5_(Danio_rerio)	-32.0 kcal/mol	ENSDLAT00005015811	si:ch211-132b12.7	si:ch211-132b12.7 [Source:ZFIN;Acc:ZDB-GENE-050419-250]
mir-4454_(Homo_sapiens)	-31.0 kcal/mol	ENSDLAT00005016148	n/a	oxysterol binding protein [Source:ZFIN;Acc:ZDB-GENE-090312-18]
mir-4454_(Homo_sapiens)	-31.0 kcal/mol	ENSDLAT00005016234	n/a	oxysterol binding protein [Source:ZFIN;Acc:ZDB-GENE-090312-18]
mir-146a_(Oryzias_latipes)	-30.7 kcal/mol	ENSDLAT00005016138	ZFYVE1	zinc finger FYVE-type containing 1 [Source:HGNC Symbol;Acc:HGNC:13180]
mir-146a_(Oryzias_latipes)	-30.7 kcal/mol	ENSDLAT00005016155	ZFYVE1	zinc finger FYVE-type containing 1 [Source:HGNC Symbol;Acc:HGNC:13180]
mir-365-1_(Ictalurus_punctatus)//mir-365-2_(Ictalurus_punctatus)	-30.8 kcal/mol	ENSDLAT00005016145	EEF2	eukaryotic translation elongation factor 2 [Source:HGNC Symbol;Acc:HGNC:3214]
mir-7550_(Gadus_morhua)	-30.1 kcal/mol	ENSDLAT00005016145	EEF2	eukaryotic translation elongation factor 2 [Source:HGNC Symbol;Acc:HGNC:3214]
mir-365-1_(Ictalurus_punctatus)//mir-365-2_(Ictalurus_punctatus)	-30.8 kcal/mol	ENSDLAT00005016189	EEF2	eukaryotic translation elongation factor 2 [Source:HGNC Symbol;Acc:HGNC:3214]
mir-7550_(Gadus_morhua)	-30.1 kcal/mol	ENSDLAT00005016189	EEF2	eukaryotic translation elongation factor 2 [Source:HGNC Symbol;Acc:HGNC:3214]
mir-181c_(Gadus_morhua)	-30.2 kcal/mol	ENSDLAT00005015907	n/a	n/a
mir-21-2_(Danio_rerio)//mir-21_(Tetraodon_nigroviridis)//mir-21_(Hippoglossus_hippoglossus)//mir-21-2_(Astatotilapia_burtoni)//mir-21-1_(Astatotilapia_burtoni)	-32.5 kcal/mol	ENSDLAT00005015928	zfand5a	zinc finger, AN1-type domain 5a [Source:ZFIN;Acc:ZDB-GENE-040426-1979]
mir-21-2_(Danio_rerio)//mir-21_(Tetraodon_nigroviridis)//mir-21_(Hippoglossus_hippoglossus)//mir-21-2_(Astatotilapia_burtoni)//mir-21-1_(Astatotilapia_burtoni)	-32.5 kcal/mol	ENSDLAT00005015943	zfand5a	zinc finger, AN1-type domain 5a [Source:ZFIN;Acc:ZDB-GENE-040426-1979]
mir-21-2_(Danio_rerio)//mir-21_(Tetraodon_nigroviridis)//mir-21_(Hippoglossus_hippoglossus)//mir-21-2_(Astatotilapia_burtoni)//mir-21-1_(Astatotilapia_burtoni)	-32.5 kcal/mol	ENSDLAT00005015962	zfand5a	zinc finger, AN1-type domain 5a [Source:ZFIN;Acc:ZDB-GENE-040426-1979]
mir-21-2_(Danio_rerio)//mir-21_(Tetraodon_nigroviridis)//mir-21_(Hippoglossus_hippoglossus)//mir-21-2_(Astatotilapia_burtoni)//mir-21-1_(Astatotilapia_burtoni)	-30.0 kcal/mol	ENSDLAT00005015925	CCDC88A	coiled-coil domain containing 88A [Source:HGNC Symbol;Acc:HGNC:25523]
mir-365-1_(Ictalurus_punctatus)//mir-365-2_(Ictalurus_punctatus)	-30.8 kcal/mol	ENSDLAT00005015925	CCDC88A	coiled-coil domain containing 88A [Source:HGNC Symbol;Acc:HGNC:25523]
mir-8159_(Gadus_morhua)	-33.8 kcal/mol	ENSDLAT00005015977	cped1	cadherin-like and PC-esterase domain containing 1 [Source:ZFIN;Acc:ZDB-GENE-041210-247]
mir-181c_(Gadus_morhua)	-31.0 kcal/mol	ENSDLAT00005016993	eya4	EYA transcriptional coactivator and phosphatase 4 [Source:ZFIN;Acc:ZDB-GENE-050327-93]
mir-181c_(Gadus_morhua)	-31.0 kcal/mol	ENSDLAT00005017027	eya4	EYA transcriptional coactivator and phosphatase 4 [Source:ZFIN;Acc:ZDB-GENE-050327-93]
mir-181c_(Gadus_morhua)	-31.0 kcal/mol	ENSDLAT00005017058	eya4	EYA transcriptional coactivator and phosphatase 4 [Source:ZFIN;Acc:ZDB-GENE-050327-93]
mir-181c_(Gadus_morhua)	-31.0 kcal/mol	ENSDLAT00005017367	eya4	EYA transcriptional coactivator and phosphatase 4 [Source:ZFIN;Acc:ZDB-GENE-050327-93]
mir-181c_(Gadus_morhua)	-31.0 kcal/mol	ENSDLAT00005017543	eya4	EYA transcriptional coactivator and phosphatase 4 [Source:ZFIN;Acc:ZDB-GENE-050327-93]
mir-365-1_(Ictalurus_punctatus)//mir-365-2_(Ictalurus_punctatus)	-30.0 kcal/mol	ENSDLAT00005016358	arnt	aryl hydrocarbon receptor nuclear translocator [Source:ZFIN;Acc:ZDB-GENE-060126-7]
mir-365-1_(Ictalurus_punctatus)//mir-365-2_(Ictalurus_punctatus)	-30.0 kcal/mol	ENSDLAT00005016374	arnt	aryl hydrocarbon receptor nuclear translocator [Source:ZFIN;Acc:ZDB-GENE-060126-7]
mir-194_(Tetraodon_nigroviridis)	-30.5 kcal/mol	ENSDLAT00005016023	C18orf25	chromosome 18 open reading frame 25 [Source:HGNC Symbol;Acc:HGNC:28172]
mir-194_(Tetraodon_nigroviridis)	-31.6 kcal/mol	ENSDLAT00005016146	nr4a3	nuclear receptor subfamily 4, group A, member 3 [Source:ZFIN;Acc:ZDB-GENE-070824-4]
mir-23a-2_(Danio_rerio)	-30.2 kcal/mol	ENSDLAT00005016146	nr4a3	nuclear receptor subfamily 4, group A, member 3 [Source:ZFIN;Acc:ZDB-GENE-070824-4]
mir-194_(Tetraodon_nigroviridis)	-31.6 kcal/mol	ENSDLAT00005016168	nr4a3	nuclear receptor subfamily 4, group A, member 3 [Source:ZFIN;Acc:ZDB-GENE-070824-4]
mir-23a-2_(Danio_rerio)	-30.2 kcal/mol	ENSDLAT00005016168	nr4a3	nuclear receptor subfamily 4, group A, member 3 [Source:ZFIN;Acc:ZDB-GENE-070824-4]
mir-181c_(Gadus_morhua)	-30.2 kcal/mol	ENSDLAT00005016207	sec61b	SEC61 translocon beta subunit [Source:ZFIN;Acc:ZDB-GENE-040718-260]
mir-181c_(Gadus_morhua)	-30.2 kcal/mol	ENSDLAT00005016219	sec61b	SEC61 translocon beta subunit [Source:ZFIN;Acc:ZDB-GENE-040718-260]
mir-365-1_(Ictalurus_punctatus)//mir-365-2_(Ictalurus_punctatus)	-31.7 kcal/mol	ENSDLAT00005016225	n/a	charged multivesicular body protein 4Ba [Source:NCBI gene;Acc:393164]
mir-365-1_(Ictalurus_punctatus)//mir-365-2_(Ictalurus_punctatus)	-31.4 kcal/mol	ENSDLAT00005019892	oga	O-GlcNAcase [Source:ZFIN;Acc:ZDB-GENE-030131-3208]
mir-365-1_(Ictalurus_punctatus)//mir-365-2_(Ictalurus_punctatus)	-31.4 kcal/mol	ENSDLAT00005019928	oga	O-GlcNAcase [Source:ZFIN;Acc:ZDB-GENE-030131-3208]
mir-365-1_(Ictalurus_punctatus)//mir-365-2_(Ictalurus_punctatus)	-31.4 kcal/mol	ENSDLAT00005020086	oga	O-GlcNAcase [Source:ZFIN;Acc:ZDB-GENE-030131-3208]
mir-365-1_(Ictalurus_punctatus)//mir-365-2_(Ictalurus_punctatus)	-31.4 kcal/mol	ENSDLAT00005020427	oga	O-GlcNAcase [Source:ZFIN;Acc:ZDB-GENE-030131-3208]
mir-365-1_(Ictalurus_punctatus)//mir-365-2_(Ictalurus_punctatus)	-31.4 kcal/mol	ENSDLAT00005020438	oga	O-GlcNAcase [Source:ZFIN;Acc:ZDB-GENE-030131-3208]
mir-365-1_(Ictalurus_punctatus)//mir-365-2_(Ictalurus_punctatus)	-31.4 kcal/mol	ENSDLAT00005020522	oga	O-GlcNAcase [Source:ZFIN;Acc:ZDB-GENE-030131-3208]
mir-365-1_(Ictalurus_punctatus)//mir-365-2_(Ictalurus_punctatus)	-31.4 kcal/mol	ENSDLAT00005020525	oga	O-GlcNAcase [Source:ZFIN;Acc:ZDB-GENE-030131-3208]
mir-365-1_(Ictalurus_punctatus)//mir-365-2_(Ictalurus_punctatus)	-31.4 kcal/mol	ENSDLAT00005020619	oga	O-GlcNAcase [Source:ZFIN;Acc:ZDB-GENE-030131-3208]
mir-181c_(Gadus_morhua)	-32.4 kcal/mol	ENSDLAT00005016351	setb	SET nuclear proto-oncogene b [Source:ZFIN;Acc:ZDB-GENE-030131-433]
mir-206_(Salmo_salar)	-31.3 kcal/mol	ENSDLAT00005016351	setb	SET nuclear proto-oncogene b [Source:ZFIN;Acc:ZDB-GENE-030131-433]
mir-7977_(Homo_sapiens)	-31.7 kcal/mol	ENSDLAT00005016351	setb	SET nuclear proto-oncogene b [Source:ZFIN;Acc:ZDB-GENE-030131-433]
mir-206_(Salmo_salar)	-31.3 kcal/mol	ENSDLAT00005016378	setb	SET nuclear proto-oncogene b [Source:ZFIN;Acc:ZDB-GENE-030131-433]
mir-7977_(Homo_sapiens)	-31.7 kcal/mol	ENSDLAT00005016378	setb	SET nuclear proto-oncogene b [Source:ZFIN;Acc:ZDB-GENE-030131-433]
mir-181c_(Gadus_morhua)	-32.4 kcal/mol	ENSDLAT00005016405	setb	SET nuclear proto-oncogene b [Source:ZFIN;Acc:ZDB-GENE-030131-433]
mir-206_(Salmo_salar)	-31.3 kcal/mol	ENSDLAT00005016405	setb	SET nuclear proto-oncogene b [Source:ZFIN;Acc:ZDB-GENE-030131-433]
mir-7977_(Homo_sapiens)	-31.7 kcal/mol	ENSDLAT00005016405	setb	SET nuclear proto-oncogene b [Source:ZFIN;Acc:ZDB-GENE-030131-433]
mir-181c_(Gadus_morhua)	-32.4 kcal/mol	ENSDLAT00005016418	setb	SET nuclear proto-oncogene b [Source:ZFIN;Acc:ZDB-GENE-030131-433]
mir-206_(Salmo_salar)	-31.3 kcal/mol	ENSDLAT00005016418	setb	SET nuclear proto-oncogene b [Source:ZFIN;Acc:ZDB-GENE-030131-433]
mir-7977_(Homo_sapiens)	-31.7 kcal/mol	ENSDLAT00005016418	setb	SET nuclear proto-oncogene b [Source:ZFIN;Acc:ZDB-GENE-030131-433]
mir-206_(Salmo_salar)	-30.0 kcal/mol	ENSDLAT00005016363	n/a	n/a
mir-8159_(Gadus_morhua)	-30.7 kcal/mol	ENSDLAT00005016479	fhl3a	four and a half LIM domains 3a [Source:ZFIN;Acc:ZDB-GENE-030131-4741]
mir-8159_(Gadus_morhua)	-30.7 kcal/mol	ENSDLAT00005016498	fhl3a	four and a half LIM domains 3a [Source:ZFIN;Acc:ZDB-GENE-030131-4741]
mir-365-1_(Ictalurus_punctatus)//mir-365-2_(Ictalurus_punctatus)	-30.1 kcal/mol	ENSDLAT00005016537	TMEM56-B	TLC domain containing 4a [Source:ZFIN;Acc:ZDB-GENE-090402-1]
mir-181c_(Gadus_morhua)	-31.4 kcal/mol	ENSDLAT00005016723	map2k2a	mitogen-activated protein kinase kinase 2a [Source:ZFIN;Acc:ZDB-GENE-041027-1]
mir-23a-2_(Danio_rerio)	-30.3 kcal/mol	ENSDLAT00005016661	n/a	n/a
mir-106a_(Homo_sapiens)	-30.5 kcal/mol	ENSDLAT00005016763	sash3	SAM and SH3 domain containing 3 [Source:ZFIN;Acc:ZDB-GENE-130411-1]
mir-106a_(Homo_sapiens)	-30.0 kcal/mol	ENSDLAT00005016760	n/a	n/a
mir-210_(Oryzias_latipes)	-30.0 kcal/mol	ENSDLAT00005017368	kcnh8	potassium voltage-gated channel, subfamily H (eag-related), member 8 [Source:ZFIN;Acc:ZDB-GENE-060503-204]
mir-210_(Oryzias_latipes)	-30.0 kcal/mol	ENSDLAT00005017441	kcnh8	potassium voltage-gated channel, subfamily H (eag-related), member 8 [Source:ZFIN;Acc:ZDB-GENE-060503-204]
mir-124-2_(Danio_rerio)//mir-124-3_(Danio_rerio)//mir-124-5_(Danio_rerio)	-30.9 kcal/mol	ENSDLAT00005016976	ankrd10a	ankyrin repeat domain 10a [Source:ZFIN;Acc:ZDB-GENE-040426-700]
mir-181c_(Gadus_morhua)	-30.0 kcal/mol	ENSDLAT00005017111	mtx1a	metaxin 1a [Source:ZFIN;Acc:ZDB-GENE-060606-2]
mir-145_(Astatotilapia_burtoni)	-30.0 kcal/mol	ENSDLAT00005017087	n/a	n/a
mir-106a_(Homo_sapiens)	-32.1 kcal/mol	ENSDLAT00005019167	rufy2	RUN and FYVE domain containing 2 [Source:ZFIN;Acc:ZDB-GENE-070424-66]
mir-106a_(Homo_sapiens)	-32.1 kcal/mol	ENSDLAT00005019245	rufy2	RUN and FYVE domain containing 2 [Source:ZFIN;Acc:ZDB-GENE-070424-66]
mir-106a_(Homo_sapiens)	-32.1 kcal/mol	ENSDLAT00005019292	rufy2	RUN and FYVE domain containing 2 [Source:ZFIN;Acc:ZDB-GENE-070424-66]
mir-106a_(Homo_sapiens)	-32.1 kcal/mol	ENSDLAT00005019351	rufy2	RUN and FYVE domain containing 2 [Source:ZFIN;Acc:ZDB-GENE-070424-66]
mir-106a_(Homo_sapiens)	-32.1 kcal/mol	ENSDLAT00005019428	rufy2	RUN and FYVE domain containing 2 [Source:ZFIN;Acc:ZDB-GENE-070424-66]
mir-106a_(Homo_sapiens)	-32.1 kcal/mol	ENSDLAT00005019498	rufy2	RUN and FYVE domain containing 2 [Source:ZFIN;Acc:ZDB-GENE-070424-66]
mir-21-2_(Danio_rerio)//mir-21_(Tetraodon_nigroviridis)//mir-21_(Hippoglossus_hippoglossus)//mir-21-2_(Astatotilapia_burtoni)//mir-21-1_(Astatotilapia_burtoni)	-30.4 kcal/mol	ENSDLAT00005017158	cldn19	claudin 19 [Source:ZFIN;Acc:ZDB-GENE-050417-242]
mir-145_(Astatotilapia_burtoni)	-30.3 kcal/mol	ENSDLAT00005017875	ptbp1b	polypyrimidine tract binding protein 1b [Source:ZFIN;Acc:ZDB-GENE-030131-9796]
mir-145_(Astatotilapia_burtoni)	-30.3 kcal/mol	ENSDLAT00005017909	ptbp1b	polypyrimidine tract binding protein 1b [Source:ZFIN;Acc:ZDB-GENE-030131-9796]
mir-145_(Astatotilapia_burtoni)	-30.3 kcal/mol	ENSDLAT00005017928	ptbp1b	polypyrimidine tract binding protein 1b [Source:ZFIN;Acc:ZDB-GENE-030131-9796]
mir-145_(Astatotilapia_burtoni)	-30.3 kcal/mol	ENSDLAT00005017939	ptbp1b	polypyrimidine tract binding protein 1b [Source:ZFIN;Acc:ZDB-GENE-030131-9796]
mir-145_(Astatotilapia_burtoni)	-30.3 kcal/mol	ENSDLAT00005017955	ptbp1b	polypyrimidine tract binding protein 1b [Source:ZFIN;Acc:ZDB-GENE-030131-9796]
mir-145_(Astatotilapia_burtoni)	-30.3 kcal/mol	ENSDLAT00005017967	ptbp1b	polypyrimidine tract binding protein 1b [Source:ZFIN;Acc:ZDB-GENE-030131-9796]
mir-145_(Astatotilapia_burtoni)	-30.3 kcal/mol	ENSDLAT00005017985	ptbp1b	polypyrimidine tract binding protein 1b [Source:ZFIN;Acc:ZDB-GENE-030131-9796]
mir-145_(Astatotilapia_burtoni)	-30.3 kcal/mol	ENSDLAT00005018006	ptbp1b	polypyrimidine tract binding protein 1b [Source:ZFIN;Acc:ZDB-GENE-030131-9796]
mir-145_(Astatotilapia_burtoni)	-30.3 kcal/mol	ENSDLAT00005018028	ptbp1b	polypyrimidine tract binding protein 1b [Source:ZFIN;Acc:ZDB-GENE-030131-9796]
mir-145_(Astatotilapia_burtoni)	-32.0 kcal/mol	ENSDLAT00005017324	ptpn22	protein tyrosine phosphatase non-receptor type 22 [Source:ZFIN;Acc:ZDB-GENE-060503-458]
mir-181c_(Gadus_morhua)	-31.6 kcal/mol	ENSDLAT00005017838	mmp15b	matrix metallopeptidase 15b [Source:ZFIN;Acc:ZDB-GENE-070817-6]
mir-181c_(Gadus_morhua)	-31.6 kcal/mol	ENSDLAT00005017874	mmp15b	matrix metallopeptidase 15b [Source:ZFIN;Acc:ZDB-GENE-070817-6]
mir-181c_(Gadus_morhua)	-33.8 kcal/mol	ENSDLAT00005017494	n/a	n/a
mir-181c_(Gadus_morhua)	-30.6 kcal/mol	ENSDLAT00005017501	ednrab	endothelin receptor type Ab [Source:ZFIN;Acc:ZDB-GENE-040426-2364]
mir-21-2_(Danio_rerio)//mir-21_(Tetraodon_nigroviridis)//mir-21_(Hippoglossus_hippoglossus)//mir-21-2_(Astatotilapia_burtoni)//mir-21-1_(Astatotilapia_burtoni)	-30.8 kcal/mol	ENSDLAT00005017780	ubxn7	UBX domain protein 7 [Source:ZFIN;Acc:ZDB-GENE-040704-8]
mir-21-2_(Danio_rerio)//mir-21_(Tetraodon_nigroviridis)//mir-21_(Hippoglossus_hippoglossus)//mir-21-2_(Astatotilapia_burtoni)//mir-21-1_(Astatotilapia_burtoni)	-30.8 kcal/mol	ENSDLAT00005017841	ubxn7	UBX domain protein 7 [Source:ZFIN;Acc:ZDB-GENE-040704-8]
mir-21-2_(Danio_rerio)//mir-21_(Tetraodon_nigroviridis)//mir-21_(Hippoglossus_hippoglossus)//mir-21-2_(Astatotilapia_burtoni)//mir-21-1_(Astatotilapia_burtoni)	-30.8 kcal/mol	ENSDLAT00005017866	ubxn7	UBX domain protein 7 [Source:ZFIN;Acc:ZDB-GENE-040704-8]
mir-21-2_(Danio_rerio)//mir-21_(Tetraodon_nigroviridis)//mir-21_(Hippoglossus_hippoglossus)//mir-21-2_(Astatotilapia_burtoni)//mir-21-1_(Astatotilapia_burtoni)	-31.5 kcal/mol	ENSDLAT00005017586	mbd3a	methyl-CpG binding domain protein 3a [Source:ZFIN;Acc:ZDB-GENE-030131-9077]
mir-21-2_(Danio_rerio)//mir-21_(Tetraodon_nigroviridis)//mir-21_(Hippoglossus_hippoglossus)//mir-21-2_(Astatotilapia_burtoni)//mir-21-1_(Astatotilapia_burtoni)	-31.5 kcal/mol	ENSDLAT00005017597	mbd3a	methyl-CpG binding domain protein 3a [Source:ZFIN;Acc:ZDB-GENE-030131-9077]
mir-21-2_(Danio_rerio)//mir-21_(Tetraodon_nigroviridis)//mir-21_(Hippoglossus_hippoglossus)//mir-21-2_(Astatotilapia_burtoni)//mir-21-1_(Astatotilapia_burtoni)	-31.5 kcal/mol	ENSDLAT00005017641	mbd3a	methyl-CpG binding domain protein 3a [Source:ZFIN;Acc:ZDB-GENE-030131-9077]
mir-21-2_(Danio_rerio)//mir-21_(Tetraodon_nigroviridis)//mir-21_(Hippoglossus_hippoglossus)//mir-21-2_(Astatotilapia_burtoni)//mir-21-1_(Astatotilapia_burtoni)	-31.5 kcal/mol	ENSDLAT00005017660	mbd3a	methyl-CpG binding domain protein 3a [Source:ZFIN;Acc:ZDB-GENE-030131-9077]
mir-4454_(Homo_sapiens)	-30.0 kcal/mol	ENSDLAT00005017558	plscr3b	phospholipid scramblase 3b [Source:ZFIN;Acc:ZDB-GENE-040426-2517]
mir-4454_(Homo_sapiens)	-30.0 kcal/mol	ENSDLAT00005017596	plscr3b	phospholipid scramblase 3b [Source:ZFIN;Acc:ZDB-GENE-040426-2517]
mir-4454_(Homo_sapiens)	-30.0 kcal/mol	ENSDLAT00005017614	plscr3b	phospholipid scramblase 3b [Source:ZFIN;Acc:ZDB-GENE-040426-2517]
mir-365-1_(Ictalurus_punctatus)//mir-365-2_(Ictalurus_punctatus)	-35.0 kcal/mol	ENSDLAT00005017560	n/a	n/a
mir-206_(Salmo_salar)	-31.2 kcal/mol	ENSDLAT00005020056	mtmr6	myotubularin related protein 6 [Source:ZFIN;Acc:ZDB-GENE-030131-5557]
mir-10d_(Danio_rerio)	-31.6 kcal/mol	ENSDLAT00005017713	n/a	n/a
mir-181c_(Gadus_morhua)	-30.5 kcal/mol	ENSDLAT00005017713	n/a	n/a
mir-106a_(Homo_sapiens)	-33.5 kcal/mol	ENSDLAT00005017741	rusc2	RUN and SH3 domain containing 2 [Source:ZFIN;Acc:ZDB-GENE-060526-131]
mir-181c_(Gadus_morhua)	-33.6 kcal/mol	ENSDLAT00005017741	rusc2	RUN and SH3 domain containing 2 [Source:ZFIN;Acc:ZDB-GENE-060526-131]
mir-106a_(Homo_sapiens)	-33.5 kcal/mol	ENSDLAT00005017761	rusc2	RUN and SH3 domain containing 2 [Source:ZFIN;Acc:ZDB-GENE-060526-131]
mir-181c_(Gadus_morhua)	-33.6 kcal/mol	ENSDLAT00005017761	rusc2	RUN and SH3 domain containing 2 [Source:ZFIN;Acc:ZDB-GENE-060526-131]
mir-365-1_(Ictalurus_punctatus)//mir-365-2_(Ictalurus_punctatus)	-30.2 kcal/mol	ENSDLAT00005017782	vsx2	visual system homeobox 2 [Source:NCBI gene;Acc:796163]
mir-365-1_(Ictalurus_punctatus)//mir-365-2_(Ictalurus_punctatus)	-30.6 kcal/mol	ENSDLAT00005017881	si:ch211-184m13.4	si:ch211-184m13.4 [Source:ZFIN;Acc:ZDB-GENE-070912-160]
mir-210_(Oryzias_latipes)	-33.0 kcal/mol	ENSDLAT00005017910	ncalda	neurocalcin delta a [Source:NCBI gene;Acc:556178]
mir-146a_(Oryzias_latipes)	-30.9 kcal/mol	ENSDLAT00005018188	pdcd4a	programmed cell death 4a [Source:ZFIN;Acc:ZDB-GENE-040426-1920]
mir-146a_(Oryzias_latipes)	-30.9 kcal/mol	ENSDLAT00005018278	pdcd4a	programmed cell death 4a [Source:ZFIN;Acc:ZDB-GENE-040426-1920]
mir-146a_(Oryzias_latipes)	-30.9 kcal/mol	ENSDLAT00005018292	pdcd4a	programmed cell death 4a [Source:ZFIN;Acc:ZDB-GENE-040426-1920]
mir-146a_(Oryzias_latipes)	-30.9 kcal/mol	ENSDLAT00005018308	pdcd4a	programmed cell death 4a [Source:ZFIN;Acc:ZDB-GENE-040426-1920]
mir-181c_(Gadus_morhua)	-31.0 kcal/mol	ENSDLAT00005017913	lemd3	LEM domain containing 3 [Source:ZFIN;Acc:ZDB-GENE-030131-490]
mir-21-2_(Danio_rerio)//mir-21_(Tetraodon_nigroviridis)//mir-21_(Hippoglossus_hippoglossus)//mir-21-2_(Astatotilapia_burtoni)//mir-21-1_(Astatotilapia_burtoni)	-32.3 kcal/mol	ENSDLAT00005017913	lemd3	LEM domain containing 3 [Source:ZFIN;Acc:ZDB-GENE-030131-490]
mir-7550_(Gadus_morhua)	-30.0 kcal/mol	ENSDLAT00005018024	YBX2	Y-box binding protein 2 [Source:HGNC Symbol;Acc:HGNC:17948]
mir-26a-2_(Homo_sapiens)//mir-26a-4_(Astatotilapia_burtoni)//mir-26a-1_(Astatotilapia_burtoni)//mir-26a-2_(Astatotilapia_burtoni)//mir-26a-3_(Astatotilapia_burtoni)	-33.9 kcal/mol	ENSDLAT00005018038	rgra	retinal G protein coupled receptor a [Source:ZFIN;Acc:ZDB-GENE-040924-6]
mir-21-2_(Danio_rerio)//mir-21_(Tetraodon_nigroviridis)//mir-21_(Hippoglossus_hippoglossus)//mir-21-2_(Astatotilapia_burtoni)//mir-21-1_(Astatotilapia_burtoni)	-30.6 kcal/mol	ENSDLAT00005021348	csf1ra	colony stimulating factor 1 receptor, a [Source:NCBI gene;Acc:64274]
mir-21-2_(Danio_rerio)//mir-21_(Tetraodon_nigroviridis)//mir-21_(Hippoglossus_hippoglossus)//mir-21-2_(Astatotilapia_burtoni)//mir-21-1_(Astatotilapia_burtoni)	-30.6 kcal/mol	ENSDLAT00005021404	csf1ra	colony stimulating factor 1 receptor, a [Source:NCBI gene;Acc:64274]
mir-21-2_(Danio_rerio)//mir-21_(Tetraodon_nigroviridis)//mir-21_(Hippoglossus_hippoglossus)//mir-21-2_(Astatotilapia_burtoni)//mir-21-1_(Astatotilapia_burtoni)	-30.6 kcal/mol	ENSDLAT00005021889	csf1ra	colony stimulating factor 1 receptor, a [Source:NCBI gene;Acc:64274]
mir-21-2_(Danio_rerio)//mir-21_(Tetraodon_nigroviridis)//mir-21_(Hippoglossus_hippoglossus)//mir-21-2_(Astatotilapia_burtoni)//mir-21-1_(Astatotilapia_burtoni)	-30.6 kcal/mol	ENSDLAT00005022343	csf1ra	colony stimulating factor 1 receptor, a [Source:NCBI gene;Acc:64274]
mir-8159_(Gadus_morhua)	-30.4 kcal/mol	ENSDLAT00005018280	rab14	RAB14, member RAS oncogene family [Source:ZFIN;Acc:ZDB-GENE-030826-20]
mir-21-2_(Danio_rerio)//mir-21_(Tetraodon_nigroviridis)//mir-21_(Hippoglossus_hippoglossus)//mir-21-2_(Astatotilapia_burtoni)//mir-21-1_(Astatotilapia_burtoni)	-31.2 kcal/mol	ENSDLAT00005018691	ACLY	ATP citrate lyase b [Source:ZFIN;Acc:ZDB-GENE-090909-2]
mir-21-2_(Danio_rerio)//mir-21_(Tetraodon_nigroviridis)//mir-21_(Hippoglossus_hippoglossus)//mir-21-2_(Astatotilapia_burtoni)//mir-21-1_(Astatotilapia_burtoni)	-31.2 kcal/mol	ENSDLAT00005018719	ACLY	ATP citrate lyase b [Source:ZFIN;Acc:ZDB-GENE-090909-2]
mir-21-2_(Danio_rerio)//mir-21_(Tetraodon_nigroviridis)//mir-21_(Hippoglossus_hippoglossus)//mir-21-2_(Astatotilapia_burtoni)//mir-21-1_(Astatotilapia_burtoni)	-31.2 kcal/mol	ENSDLAT00005018781	ACLY	ATP citrate lyase b [Source:ZFIN;Acc:ZDB-GENE-090909-2]
mir-21-2_(Danio_rerio)//mir-21_(Tetraodon_nigroviridis)//mir-21_(Hippoglossus_hippoglossus)//mir-21-2_(Astatotilapia_burtoni)//mir-21-1_(Astatotilapia_burtoni)	-31.2 kcal/mol	ENSDLAT00005018797	ACLY	ATP citrate lyase b [Source:ZFIN;Acc:ZDB-GENE-090909-2]
mir-21-2_(Danio_rerio)//mir-21_(Tetraodon_nigroviridis)//mir-21_(Hippoglossus_hippoglossus)//mir-21-2_(Astatotilapia_burtoni)//mir-21-1_(Astatotilapia_burtoni)	-31.2 kcal/mol	ENSDLAT00005018815	ACLY	ATP citrate lyase b [Source:ZFIN;Acc:ZDB-GENE-090909-2]
mir-21-2_(Danio_rerio)//mir-21_(Tetraodon_nigroviridis)//mir-21_(Hippoglossus_hippoglossus)//mir-21-2_(Astatotilapia_burtoni)//mir-21-1_(Astatotilapia_burtoni)	-31.2 kcal/mol	ENSDLAT00005018872	ACLY	ATP citrate lyase b [Source:ZFIN;Acc:ZDB-GENE-090909-2]
mir-181c_(Gadus_morhua)	-32.2 kcal/mol	ENSDLAT00005018331	n/a	n/a
mir-459_(Gadus_morhua)	-30.7 kcal/mol	ENSDLAT00005018372	lrrc8da	leucine rich repeat containing 8 VRAC subunit Da [Source:ZFIN;Acc:ZDB-GENE-061009-26]
mir-181c_(Gadus_morhua)	-33.0 kcal/mol	ENSDLAT00005018655	cyp27b1	cytochrome P450, family 27, subfamily B, polypeptide 1 [Source:ZFIN;Acc:ZDB-GENE-111005-2]
mir-181c_(Gadus_morhua)	-33.0 kcal/mol	ENSDLAT00005018669	cyp27b1	cytochrome P450, family 27, subfamily B, polypeptide 1 [Source:ZFIN;Acc:ZDB-GENE-111005-2]
mir-181c_(Gadus_morhua)	-33.0 kcal/mol	ENSDLAT00005018702	cyp27b1	cytochrome P450, family 27, subfamily B, polypeptide 1 [Source:ZFIN;Acc:ZDB-GENE-111005-2]
mir-8159_(Gadus_morhua)	-31.5 kcal/mol	ENSDLAT00005018591	cdkn2a/b	cyclin-dependent kinase inhibitor 2A/B (p15, inhibits CDK4) [Source:ZFIN;Acc:ZDB-GENE-081104-306]
mir-181c_(Gadus_morhua)	-32.4 kcal/mol	ENSDLAT00005018615	slc38a8a	solute carrier family 38 member 8a [Source:ZFIN;Acc:ZDB-GENE-121005-5]
mir-181c_(Gadus_morhua)	-30.1 kcal/mol	ENSDLAT00005018663	acer1	alkaline ceramidase 1 [Source:NCBI gene;Acc:550266]
mir-181c_(Gadus_morhua)	-30.7 kcal/mol	ENSDLAT00005018825	n/a	n/a
mir-4454_(Homo_sapiens)	-31.2 kcal/mol	ENSDLAT00005018684	n/a	n/a
mir-4454_(Homo_sapiens)	-31.2 kcal/mol	ENSDLAT00005018706	n/a	n/a
mir-181c_(Gadus_morhua)	-32.2 kcal/mol	ENSDLAT00005018923	eif3s10	eukaryotic translation initiation factor 3, subunit 10 (theta) [Source:NCBI gene;Acc:327515]
mir-181c_(Gadus_morhua)	-32.2 kcal/mol	ENSDLAT00005018981	eif3s10	eukaryotic translation initiation factor 3, subunit 10 (theta) [Source:NCBI gene;Acc:327515]
mir-21-2_(Danio_rerio)//mir-21_(Tetraodon_nigroviridis)//mir-21_(Hippoglossus_hippoglossus)//mir-21-2_(Astatotilapia_burtoni)//mir-21-1_(Astatotilapia_burtoni)	-32.8 kcal/mol	ENSDLAT00005018755	BCL11A	BAF chromatin remodeling complex subunit BCL11A a [Source:ZFIN;Acc:ZDB-GENE-060421-4643]
mir-181c_(Gadus_morhua)	-30.2 kcal/mol	ENSDLAT00005018848	b4galt6	UDP-Gal:betaGlcNAc beta 1,4- galactosyltransferase, polypeptide 6 [Source:ZFIN;Acc:ZDB-GENE-040426-789]
mir-181c_(Gadus_morhua)	-30.2 kcal/mol	ENSDLAT00005018865	b4galt6	UDP-Gal:betaGlcNAc beta 1,4- galactosyltransferase, polypeptide 6 [Source:ZFIN;Acc:ZDB-GENE-040426-789]
mir-181c_(Gadus_morhua)	-30.2 kcal/mol	ENSDLAT00005018934	b4galt6	UDP-Gal:betaGlcNAc beta 1,4- galactosyltransferase, polypeptide 6 [Source:ZFIN;Acc:ZDB-GENE-040426-789]
mir-181c_(Gadus_morhua)	-30.1 kcal/mol	ENSDLAT00005021583	pik3c3	phosphatidylinositol 3-kinase, catalytic subunit type 3 [Source:ZFIN;Acc:ZDB-GENE-050410-13]
mir-194_(Tetraodon_nigroviridis)	-31.1 kcal/mol	ENSDLAT00005019065	n/a	n/a
mir-4454_(Homo_sapiens)	-32.0 kcal/mol	ENSDLAT00005019088	lrrtm4l1	leucine rich repeat transmembrane neuronal 4 like 1 [Source:ZFIN;Acc:ZDB-GENE-080327-15]
mir-7977_(Homo_sapiens)	-33.6 kcal/mol	ENSDLAT00005019088	lrrtm4l1	leucine rich repeat transmembrane neuronal 4 like 1 [Source:ZFIN;Acc:ZDB-GENE-080327-15]
mir-194_(Tetraodon_nigroviridis)	-31.5 kcal/mol	ENSDLAT00005019385	ilf2	interleukin enhancer binding factor 2 [Source:NCBI gene;Acc:406517]
mir-194_(Tetraodon_nigroviridis)	-31.5 kcal/mol	ENSDLAT00005019403	ilf2	interleukin enhancer binding factor 2 [Source:NCBI gene;Acc:406517]
mir-181c_(Gadus_morhua)	-30.1 kcal/mol	ENSDLAT00005019363	si:dkey-12e7.1	si:dkey-12e7.1 [Source:ZFIN;Acc:ZDB-GENE-050419-173]
mir-7550_(Ictalurus_punctatus)	-30.2 kcal/mol	ENSDLAT00005019556	arpc3	actin related protein 2/3 complex, subunit 3 [Source:ZFIN;Acc:ZDB-GENE-040625-107]
mir-7550_(Ictalurus_punctatus)	-30.2 kcal/mol	ENSDLAT00005019590	arpc3	actin related protein 2/3 complex, subunit 3 [Source:ZFIN;Acc:ZDB-GENE-040625-107]
mir-106a_(Homo_sapiens)	-31.3 kcal/mol	ENSDLAT00005019493	arhgef38	Rho guanine nucleotide exchange factor (GEF) 38 [Source:ZFIN;Acc:ZDB-GENE-090313-83]
mir-146a_(Oryzias_latipes)	-33.1 kcal/mol	ENSDLAT00005019846	itga9	integrin, alpha 9 [Source:ZFIN;Acc:ZDB-GENE-040426-1129]
mir-206_(Salmo_salar)	-30.3 kcal/mol	ENSDLAT00005019846	itga9	integrin, alpha 9 [Source:ZFIN;Acc:ZDB-GENE-040426-1129]
mir-146a_(Oryzias_latipes)	-33.1 kcal/mol	ENSDLAT00005019902	itga9	integrin, alpha 9 [Source:ZFIN;Acc:ZDB-GENE-040426-1129]
mir-206_(Salmo_salar)	-30.3 kcal/mol	ENSDLAT00005019902	itga9	integrin, alpha 9 [Source:ZFIN;Acc:ZDB-GENE-040426-1129]
mir-146a_(Oryzias_latipes)	-33.1 kcal/mol	ENSDLAT00005019978	itga9	integrin, alpha 9 [Source:ZFIN;Acc:ZDB-GENE-040426-1129]
mir-206_(Salmo_salar)	-30.3 kcal/mol	ENSDLAT00005019978	itga9	integrin, alpha 9 [Source:ZFIN;Acc:ZDB-GENE-040426-1129]
mir-146a_(Oryzias_latipes)	-33.1 kcal/mol	ENSDLAT00005019995	itga9	integrin, alpha 9 [Source:ZFIN;Acc:ZDB-GENE-040426-1129]
mir-206_(Salmo_salar)	-30.3 kcal/mol	ENSDLAT00005019995	itga9	integrin, alpha 9 [Source:ZFIN;Acc:ZDB-GENE-040426-1129]
mir-146a_(Oryzias_latipes)	-33.1 kcal/mol	ENSDLAT00005020013	itga9	integrin, alpha 9 [Source:ZFIN;Acc:ZDB-GENE-040426-1129]
mir-206_(Salmo_salar)	-30.3 kcal/mol	ENSDLAT00005020013	itga9	integrin, alpha 9 [Source:ZFIN;Acc:ZDB-GENE-040426-1129]
mir-146a_(Oryzias_latipes)	-33.1 kcal/mol	ENSDLAT00005020030	itga9	integrin, alpha 9 [Source:ZFIN;Acc:ZDB-GENE-040426-1129]
mir-206_(Salmo_salar)	-30.3 kcal/mol	ENSDLAT00005020030	itga9	integrin, alpha 9 [Source:ZFIN;Acc:ZDB-GENE-040426-1129]
mir-459_(Gadus_morhua)	-30.8 kcal/mol	ENSDLAT00005019582	n/a	n/a
mir-206_(Salmo_salar)	-31.0 kcal/mol	ENSDLAT00005019656	ache	acetylcholinesterase [Source:NCBI gene;Acc:114549]
mir-124-2_(Danio_rerio)//mir-124-3_(Danio_rerio)//mir-124-5_(Danio_rerio)	-33.0 kcal/mol	ENSDLAT00005019934	dis3l	DIS3 like exosome 3'-5' exoribonuclease [Source:NCBI gene;Acc:560362]
mir-23a-2_(Danio_rerio)	-30.0 kcal/mol	ENSDLAT00005020192	npnta	nephronectin a [Source:ZFIN;Acc:ZDB-GENE-090312-201]
mir-23a-2_(Danio_rerio)	-30.0 kcal/mol	ENSDLAT00005020204	npnta	nephronectin a [Source:ZFIN;Acc:ZDB-GENE-090312-201]
mir-23a-2_(Danio_rerio)	-30.0 kcal/mol	ENSDLAT00005020248	npnta	nephronectin a [Source:ZFIN;Acc:ZDB-GENE-090312-201]
mir-23a-2_(Danio_rerio)	-30.0 kcal/mol	ENSDLAT00005020315	npnta	nephronectin a [Source:ZFIN;Acc:ZDB-GENE-090312-201]
mir-23a-2_(Danio_rerio)	-30.0 kcal/mol	ENSDLAT00005020340	npnta	nephronectin a [Source:ZFIN;Acc:ZDB-GENE-090312-201]
mir-181c_(Gadus_morhua)	-32.5 kcal/mol	ENSDLAT00005019802	ap2m1a	adaptor related protein complex 2 subunit mu 1a [Source:NCBI gene;Acc:321051]
mir-181c_(Gadus_morhua)	-35.3 kcal/mol	ENSDLAT00005021954	lrp4	low density lipoprotein receptor-related protein 4 [Source:ZFIN;Acc:ZDB-GENE-130129-1]
mir-181c_(Gadus_morhua)	-30.7 kcal/mol	ENSDLAT00005020349	klc1a	kinesin light chain 1a [Source:ZFIN;Acc:ZDB-GENE-040426-1599]
mir-21-2_(Danio_rerio)//mir-21_(Tetraodon_nigroviridis)//mir-21_(Hippoglossus_hippoglossus)//mir-21-2_(Astatotilapia_burtoni)//mir-21-1_(Astatotilapia_burtoni)	-33.0 kcal/mol	ENSDLAT00005019956	trim44	tripartite motif containing 44 [Source:ZFIN;Acc:ZDB-GENE-050522-37]
mir-4454_(Homo_sapiens)	-31.3 kcal/mol	ENSDLAT00005024560	ulk2	unc-51 like autophagy activating kinase 2 [Source:ZFIN;Acc:ZDB-GENE-090218-30]
mir-4454_(Homo_sapiens)	-31.3 kcal/mol	ENSDLAT00005024764	ulk2	unc-51 like autophagy activating kinase 2 [Source:ZFIN;Acc:ZDB-GENE-090218-30]
mir-4454_(Homo_sapiens)	-31.3 kcal/mol	ENSDLAT00005024896	ulk2	unc-51 like autophagy activating kinase 2 [Source:ZFIN;Acc:ZDB-GENE-090218-30]
mir-4454_(Homo_sapiens)	-31.3 kcal/mol	ENSDLAT00005024930	ulk2	unc-51 like autophagy activating kinase 2 [Source:ZFIN;Acc:ZDB-GENE-090218-30]
mir-4454_(Homo_sapiens)	-31.3 kcal/mol	ENSDLAT00005025230	ulk2	unc-51 like autophagy activating kinase 2 [Source:ZFIN;Acc:ZDB-GENE-090218-30]
mir-145_(Astatotilapia_burtoni)	-30.1 kcal/mol	ENSDLAT00005020588	dlst	dihydrolipoamide S-succinyltransferase [Source:ZFIN;Acc:ZDB-GENE-030326-1]
mir-145_(Astatotilapia_burtoni)	-30.1 kcal/mol	ENSDLAT00005020662	dlst	dihydrolipoamide S-succinyltransferase [Source:ZFIN;Acc:ZDB-GENE-030326-1]
mir-145_(Astatotilapia_burtoni)	-33.0 kcal/mol	ENSDLAT00005029292	robo2	roundabout, axon guidance receptor, homolog 2 (Drosophila) [Source:ZFIN;Acc:ZDB-GENE-001019-1]
mir-145_(Astatotilapia_burtoni)	-33.0 kcal/mol	ENSDLAT00005029362	robo2	roundabout, axon guidance receptor, homolog 2 (Drosophila) [Source:ZFIN;Acc:ZDB-GENE-001019-1]
mir-145_(Astatotilapia_burtoni)	-33.0 kcal/mol	ENSDLAT00005029467	robo2	roundabout, axon guidance receptor, homolog 2 (Drosophila) [Source:ZFIN;Acc:ZDB-GENE-001019-1]
mir-145_(Astatotilapia_burtoni)	-33.0 kcal/mol	ENSDLAT00005029557	robo2	roundabout, axon guidance receptor, homolog 2 (Drosophila) [Source:ZFIN;Acc:ZDB-GENE-001019-1]
mir-145_(Astatotilapia_burtoni)	-33.0 kcal/mol	ENSDLAT00005029615	robo2	roundabout, axon guidance receptor, homolog 2 (Drosophila) [Source:ZFIN;Acc:ZDB-GENE-001019-1]
mir-145_(Astatotilapia_burtoni)	-33.0 kcal/mol	ENSDLAT00005029689	robo2	roundabout, axon guidance receptor, homolog 2 (Drosophila) [Source:ZFIN;Acc:ZDB-GENE-001019-1]
mir-181c_(Gadus_morhua)	-32.8 kcal/mol	ENSDLAT00005020442	adamts1	ADAM metallopeptidase with thrombospondin type 1 motif, 1 [Source:ZFIN;Acc:ZDB-GENE-070814-1]
mir-145_(Astatotilapia_burtoni)	-33.8 kcal/mol	ENSDLAT00005023721	ptprga	protein tyrosine phosphatase receptor type Ga [Source:ZFIN;Acc:ZDB-GENE-101101-4]
mir-145_(Astatotilapia_burtoni)	-33.8 kcal/mol	ENSDLAT00005023749	ptprga	protein tyrosine phosphatase receptor type Ga [Source:ZFIN;Acc:ZDB-GENE-101101-4]
mir-145_(Astatotilapia_burtoni)	-33.8 kcal/mol	ENSDLAT00005023819	ptprga	protein tyrosine phosphatase receptor type Ga [Source:ZFIN;Acc:ZDB-GENE-101101-4]
mir-145_(Astatotilapia_burtoni)	-33.8 kcal/mol	ENSDLAT00005023841	ptprga	protein tyrosine phosphatase receptor type Ga [Source:ZFIN;Acc:ZDB-GENE-101101-4]
mir-145_(Astatotilapia_burtoni)	-33.8 kcal/mol	ENSDLAT00005023864	ptprga	protein tyrosine phosphatase receptor type Ga [Source:ZFIN;Acc:ZDB-GENE-101101-4]
mir-145_(Astatotilapia_burtoni)	-33.8 kcal/mol	ENSDLAT00005023932	ptprga	protein tyrosine phosphatase receptor type Ga [Source:ZFIN;Acc:ZDB-GENE-101101-4]
mir-145_(Astatotilapia_burtoni)	-33.8 kcal/mol	ENSDLAT00005024021	ptprga	protein tyrosine phosphatase receptor type Ga [Source:ZFIN;Acc:ZDB-GENE-101101-4]
mir-145_(Astatotilapia_burtoni)	-33.8 kcal/mol	ENSDLAT00005024037	ptprga	protein tyrosine phosphatase receptor type Ga [Source:ZFIN;Acc:ZDB-GENE-101101-4]
mir-145_(Astatotilapia_burtoni)	-32.1 kcal/mol	ENSDLAT00005020454	CSDC2	cold shock domain containing C2 [Source:HGNC Symbol;Acc:HGNC:30359]
mir-7977_(Homo_sapiens)	-30.7 kcal/mol	ENSDLAT00005020454	CSDC2	cold shock domain containing C2 [Source:HGNC Symbol;Acc:HGNC:30359]
mir-181c_(Gadus_morhua)	-31.3 kcal/mol	ENSDLAT00005020471	siah1	siah E3 ubiquitin protein ligase 1 [Source:NCBI gene;Acc:80955]
mir-181c_(Gadus_morhua)	-30.0 kcal/mol	ENSDLAT00005020471	siah1	siah E3 ubiquitin protein ligase 1 [Source:NCBI gene;Acc:80955]
mir-4454_(Homo_sapiens)	-30.1 kcal/mol	ENSDLAT00005020471	siah1	siah E3 ubiquitin protein ligase 1 [Source:NCBI gene;Acc:80955]
mir-146a_(Oryzias_latipes)	-30.3 kcal/mol	ENSDLAT00005020565	nt5dc1	5'-nucleotidase domain containing 1 [Source:ZFIN;Acc:ZDB-GENE-030131-8274]
mir-146a_(Oryzias_latipes)	-30.3 kcal/mol	ENSDLAT00005020574	nt5dc1	5'-nucleotidase domain containing 1 [Source:ZFIN;Acc:ZDB-GENE-030131-8274]
mir-8159_(Gadus_morhua)	-30.7 kcal/mol	ENSDLAT00005020552	mmp17a	matrix metallopeptidase 17a [Source:ZFIN;Acc:ZDB-GENE-070820-2]
mir-8159_(Gadus_morhua)	-30.7 kcal/mol	ENSDLAT00005020562	mmp17a	matrix metallopeptidase 17a [Source:ZFIN;Acc:ZDB-GENE-070820-2]
mir-8159_(Gadus_morhua)	-30.7 kcal/mol	ENSDLAT00005020597	mmp17a	matrix metallopeptidase 17a [Source:ZFIN;Acc:ZDB-GENE-070820-2]
mir-145_(Astatotilapia_burtoni)	-30.4 kcal/mol	ENSDLAT00005023924	lonp2	lon peptidase 2, peroxisomal [Source:NCBI gene;Acc:494030]
mir-145_(Astatotilapia_burtoni)	-30.4 kcal/mol	ENSDLAT00005023949	lonp2	lon peptidase 2, peroxisomal [Source:NCBI gene;Acc:494030]
mir-145_(Astatotilapia_burtoni)	-30.4 kcal/mol	ENSDLAT00005024032	lonp2	lon peptidase 2, peroxisomal [Source:NCBI gene;Acc:494030]
mir-145_(Astatotilapia_burtoni)	-30.4 kcal/mol	ENSDLAT00005024047	lonp2	lon peptidase 2, peroxisomal [Source:NCBI gene;Acc:494030]
mir-145_(Astatotilapia_burtoni)	-30.4 kcal/mol	ENSDLAT00005024051	lonp2	lon peptidase 2, peroxisomal [Source:NCBI gene;Acc:494030]
mir-145_(Astatotilapia_burtoni)	-30.4 kcal/mol	ENSDLAT00005024116	lonp2	lon peptidase 2, peroxisomal [Source:NCBI gene;Acc:494030]
mir-145_(Astatotilapia_burtoni)	-30.4 kcal/mol	ENSDLAT00005024195	lonp2	lon peptidase 2, peroxisomal [Source:NCBI gene;Acc:494030]
mir-124-2_(Danio_rerio)//mir-124-3_(Danio_rerio)//mir-124-5_(Danio_rerio)	-33.3 kcal/mol	ENSDLAT00005020653	cpne9	copine family member IX [Source:ZFIN;Acc:ZDB-GENE-090311-49]
mir-181c_(Gadus_morhua)	-30.3 kcal/mol	ENSDLAT00005020653	cpne9	copine family member IX [Source:ZFIN;Acc:ZDB-GENE-090311-49]
mir-4454_(Homo_sapiens)	-30.8 kcal/mol	ENSDLAT00005022913	HDAC2	histone deacetylase 2 [Source:HGNC Symbol;Acc:HGNC:4853]
mir-4454_(Homo_sapiens)	-30.8 kcal/mol	ENSDLAT00005022946	HDAC2	histone deacetylase 2 [Source:HGNC Symbol;Acc:HGNC:4853]
mir-181c_(Gadus_morhua)	-31.1 kcal/mol	ENSDLAT00005020830	tgfb3	transforming growth factor, beta 3 [Source:ZFIN;Acc:ZDB-GENE-030723-4]
mir-459_(Gadus_morhua)	-32.2 kcal/mol	ENSDLAT00005021228	capn15	calpain 15 [Source:ZFIN;Acc:ZDB-GENE-140106-70]
mir-459_(Gadus_morhua)	-32.2 kcal/mol	ENSDLAT00005021246	capn15	calpain 15 [Source:ZFIN;Acc:ZDB-GENE-140106-70]
mir-181c_(Gadus_morhua)	-31.5 kcal/mol	ENSDLAT00005021005	mmp17a	matrix metallopeptidase 17a [Source:ZFIN;Acc:ZDB-GENE-070820-2]
mir-8159_(Gadus_morhua)	-32.0 kcal/mol	ENSDLAT00005021005	mmp17a	matrix metallopeptidase 17a [Source:ZFIN;Acc:ZDB-GENE-070820-2]
mir-181c_(Gadus_morhua)	-31.5 kcal/mol	ENSDLAT00005021021	mmp17a	matrix metallopeptidase 17a [Source:ZFIN;Acc:ZDB-GENE-070820-2]
mir-8159_(Gadus_morhua)	-32.0 kcal/mol	ENSDLAT00005021021	mmp17a	matrix metallopeptidase 17a [Source:ZFIN;Acc:ZDB-GENE-070820-2]
mir-365-1_(Ictalurus_punctatus)//mir-365-2_(Ictalurus_punctatus)	-31.1 kcal/mol	ENSDLAT00005021223	prdm5	PR domain containing 5 [Source:ZFIN;Acc:ZDB-GENE-040708-1]
mir-365-1_(Ictalurus_punctatus)//mir-365-2_(Ictalurus_punctatus)	-31.1 kcal/mol	ENSDLAT00005021233	prdm5	PR domain containing 5 [Source:ZFIN;Acc:ZDB-GENE-040708-1]
mir-365-1_(Ictalurus_punctatus)//mir-365-2_(Ictalurus_punctatus)	-31.1 kcal/mol	ENSDLAT00005021266	prdm5	PR domain containing 5 [Source:ZFIN;Acc:ZDB-GENE-040708-1]
mir-365-1_(Ictalurus_punctatus)//mir-365-2_(Ictalurus_punctatus)	-31.1 kcal/mol	ENSDLAT00005021278	prdm5	PR domain containing 5 [Source:ZFIN;Acc:ZDB-GENE-040708-1]
mir-365-1_(Ictalurus_punctatus)//mir-365-2_(Ictalurus_punctatus)	-31.1 kcal/mol	ENSDLAT00005021297	prdm5	PR domain containing 5 [Source:ZFIN;Acc:ZDB-GENE-040708-1]
mir-206_(Salmo_salar)	-32.6 kcal/mol	ENSDLAT00005021247	tmed1a	transmembrane p24 trafficking protein 1a [Source:ZFIN;Acc:ZDB-GENE-040801-229]
mir-206_(Salmo_salar)	-32.6 kcal/mol	ENSDLAT00005021249	tmed1a	transmembrane p24 trafficking protein 1a [Source:ZFIN;Acc:ZDB-GENE-040801-229]
mir-181c_(Gadus_morhua)	-30.4 kcal/mol	ENSDLAT00005021253	aimp1a	aminoacyl tRNA synthetase complex interacting multifunctional protein 1a [Source:ZFIN;Acc:ZDB-GENE-060825-144]
mir-181c_(Gadus_morhua)	-30.4 kcal/mol	ENSDLAT00005021272	aimp1a	aminoacyl tRNA synthetase complex interacting multifunctional protein 1a [Source:ZFIN;Acc:ZDB-GENE-060825-144]
mir-181c_(Gadus_morhua)	-30.4 kcal/mol	ENSDLAT00005021293	aimp1a	aminoacyl tRNA synthetase complex interacting multifunctional protein 1a [Source:ZFIN;Acc:ZDB-GENE-060825-144]
mir-7977_(Homo_sapiens)	-30.4 kcal/mol	ENSDLAT00005021265	n/a	n/a
mir-124-2_(Danio_rerio)//mir-124-3_(Danio_rerio)//mir-124-5_(Danio_rerio)	-31.3 kcal/mol	ENSDLAT00005026044	sept8a	septin 8a [Source:NCBI gene;Acc:321590]
mir-181c_(Gadus_morhua)	-31.4 kcal/mol	ENSDLAT00005026044	sept8a	septin 8a [Source:NCBI gene;Acc:321590]
mir-145_(Astatotilapia_burtoni)	-30.6 kcal/mol	ENSDLAT00005021382	cog7	component of oligomeric golgi complex 7 [Source:ZFIN;Acc:ZDB-GENE-061013-463]
mir-365-1_(Ictalurus_punctatus)//mir-365-2_(Ictalurus_punctatus)	-30.8 kcal/mol	ENSDLAT00005021383	n/a	n/a
mir-21-2_(Danio_rerio)//mir-21_(Tetraodon_nigroviridis)//mir-21_(Hippoglossus_hippoglossus)//mir-21-2_(Astatotilapia_burtoni)//mir-21-1_(Astatotilapia_burtoni)	-30.0 kcal/mol	ENSDLAT00005021372	dio1	iodothyronine deiodinase 1 [Source:ZFIN;Acc:ZDB-GENE-030328-41]
mir-7550_(Gadus_morhua)	-31.3 kcal/mol	ENSDLAT00005021460	calm3a	calmodulin 2a (phosphorylase kinase, delta) [Source:ZFIN;Acc:ZDB-GENE-030804-3]
mir-7550_(Gadus_morhua)	-31.3 kcal/mol	ENSDLAT00005021530	calm3a	calmodulin 2a (phosphorylase kinase, delta) [Source:ZFIN;Acc:ZDB-GENE-030804-3]
mir-7550_(Gadus_morhua)	-31.3 kcal/mol	ENSDLAT00005021553	calm3a	calmodulin 2a (phosphorylase kinase, delta) [Source:ZFIN;Acc:ZDB-GENE-030804-3]
mir-7550_(Gadus_morhua)	-31.3 kcal/mol	ENSDLAT00005021564	calm3a	calmodulin 2a (phosphorylase kinase, delta) [Source:ZFIN;Acc:ZDB-GENE-030804-3]
mir-181c_(Gadus_morhua)	-31.9 kcal/mol	ENSDLAT00005021462	KCNIP2	potassium voltage-gated channel interacting protein 2 [Source:HGNC Symbol;Acc:HGNC:15522]
mir-181c_(Gadus_morhua)	-31.9 kcal/mol	ENSDLAT00005021486	KCNIP2	potassium voltage-gated channel interacting protein 2 [Source:HGNC Symbol;Acc:HGNC:15522]
mir-181c_(Gadus_morhua)	-31.9 kcal/mol	ENSDLAT00005021568	KCNIP2	potassium voltage-gated channel interacting protein 2 [Source:HGNC Symbol;Acc:HGNC:15522]
mir-181c_(Gadus_morhua)	-31.9 kcal/mol	ENSDLAT00005021573	KCNIP2	potassium voltage-gated channel interacting protein 2 [Source:HGNC Symbol;Acc:HGNC:15522]
mir-181c_(Gadus_morhua)	-31.9 kcal/mol	ENSDLAT00005021584	KCNIP2	potassium voltage-gated channel interacting protein 2 [Source:HGNC Symbol;Acc:HGNC:15522]
mir-181c_(Gadus_morhua)	-31.9 kcal/mol	ENSDLAT00005021603	KCNIP2	potassium voltage-gated channel interacting protein 2 [Source:HGNC Symbol;Acc:HGNC:15522]
mir-181c_(Gadus_morhua)	-31.9 kcal/mol	ENSDLAT00005021630	KCNIP2	potassium voltage-gated channel interacting protein 2 [Source:HGNC Symbol;Acc:HGNC:15522]
mir-181c_(Gadus_morhua)	-31.9 kcal/mol	ENSDLAT00005021641	KCNIP2	potassium voltage-gated channel interacting protein 2 [Source:HGNC Symbol;Acc:HGNC:15522]
mir-181c_(Gadus_morhua)	-31.9 kcal/mol	ENSDLAT00005021700	KCNIP2	potassium voltage-gated channel interacting protein 2 [Source:HGNC Symbol;Acc:HGNC:15522]
mir-210_(Oryzias_latipes)	-30.9 kcal/mol	ENSDLAT00005022027	lmna	lamin A [Source:ZFIN;Acc:ZDB-GENE-020424-3]
mir-124-2_(Danio_rerio)//mir-124-3_(Danio_rerio)//mir-124-5_(Danio_rerio)	-31.3 kcal/mol	ENSDLAT00005022389	KMT2A	lysine methyltransferase 2A [Source:HGNC Symbol;Acc:HGNC:7132]
mir-4454_(Homo_sapiens)	-31.1 kcal/mol	ENSDLAT00005022389	KMT2A	lysine methyltransferase 2A [Source:HGNC Symbol;Acc:HGNC:7132]
mir-124-2_(Danio_rerio)//mir-124-3_(Danio_rerio)//mir-124-5_(Danio_rerio)	-31.3 kcal/mol	ENSDLAT00005022525	KMT2A	lysine methyltransferase 2A [Source:HGNC Symbol;Acc:HGNC:7132]
mir-4454_(Homo_sapiens)	-31.1 kcal/mol	ENSDLAT00005022525	KMT2A	lysine methyltransferase 2A [Source:HGNC Symbol;Acc:HGNC:7132]
mir-4454_(Homo_sapiens)	-31.0 kcal/mol	ENSDLAT00005021945	rgp1	GP1 homolog, RAB6A GEF complex partner 1 [Source:ZFIN;Acc:ZDB-GENE-040718-352]
mir-7550_(Gadus_morhua)	-30.1 kcal/mol	ENSDLAT00005021945	rgp1	GP1 homolog, RAB6A GEF complex partner 1 [Source:ZFIN;Acc:ZDB-GENE-040718-352]
mir-365-1_(Ictalurus_punctatus)//mir-365-2_(Ictalurus_punctatus)	-30.8 kcal/mol	ENSDLAT00005022087	bnip3lb	BCL2 interacting protein 3 like b [Source:ZFIN;Acc:ZDB-GENE-040325-1]
mir-106a_(Homo_sapiens)	-30.6 kcal/mol	ENSDLAT00005022395	cetn2	centrin, EF-hand protein, 2 [Source:ZFIN;Acc:ZDB-GENE-091118-94]
mir-194_(Tetraodon_nigroviridis)	-34.7 kcal/mol	ENSDLAT00005022203	slc48a1a	solute carrier family 48 member 1a [Source:NCBI gene;Acc:436697]
mir-365-1_(Ictalurus_punctatus)//mir-365-2_(Ictalurus_punctatus)	-30.5 kcal/mol	ENSDLAT00005024391	n/a	n/a
mir-365-1_(Ictalurus_punctatus)//mir-365-2_(Ictalurus_punctatus)	-30.5 kcal/mol	ENSDLAT00005024667	n/a	n/a
mir-181c_(Gadus_morhua)	-30.0 kcal/mol	ENSDLAT00005022651	rorca	RAR-related orphan receptor C a [Source:ZFIN;Acc:ZDB-GENE-990415-250]
mir-459_(Gadus_morhua)	-30.5 kcal/mol	ENSDLAT00005022651	rorca	RAR-related orphan receptor C a [Source:ZFIN;Acc:ZDB-GENE-990415-250]
mir-459_(Oryzias_latipes)	-30.5 kcal/mol	ENSDLAT00005022651	rorca	RAR-related orphan receptor C a [Source:ZFIN;Acc:ZDB-GENE-990415-250]
mir-181c_(Gadus_morhua)	-30.0 kcal/mol	ENSDLAT00005022676	rorca	RAR-related orphan receptor C a [Source:ZFIN;Acc:ZDB-GENE-990415-250]
mir-459_(Gadus_morhua)	-30.5 kcal/mol	ENSDLAT00005022676	rorca	RAR-related orphan receptor C a [Source:ZFIN;Acc:ZDB-GENE-990415-250]
mir-459_(Oryzias_latipes)	-30.5 kcal/mol	ENSDLAT00005022676	rorca	RAR-related orphan receptor C a [Source:ZFIN;Acc:ZDB-GENE-990415-250]
mir-181c_(Gadus_morhua)	-30.0 kcal/mol	ENSDLAT00005022688	rorca	RAR-related orphan receptor C a [Source:ZFIN;Acc:ZDB-GENE-990415-250]
mir-459_(Gadus_morhua)	-30.5 kcal/mol	ENSDLAT00005022688	rorca	RAR-related orphan receptor C a [Source:ZFIN;Acc:ZDB-GENE-990415-250]
mir-459_(Oryzias_latipes)	-30.5 kcal/mol	ENSDLAT00005022688	rorca	RAR-related orphan receptor C a [Source:ZFIN;Acc:ZDB-GENE-990415-250]
mir-181c_(Gadus_morhua)	-30.0 kcal/mol	ENSDLAT00005022714	rorca	RAR-related orphan receptor C a [Source:ZFIN;Acc:ZDB-GENE-990415-250]
mir-459_(Gadus_morhua)	-30.5 kcal/mol	ENSDLAT00005022714	rorca	RAR-related orphan receptor C a [Source:ZFIN;Acc:ZDB-GENE-990415-250]
mir-459_(Oryzias_latipes)	-30.5 kcal/mol	ENSDLAT00005022714	rorca	RAR-related orphan receptor C a [Source:ZFIN;Acc:ZDB-GENE-990415-250]
mir-106a_(Homo_sapiens)	-31.8 kcal/mol	ENSDLAT00005022580	CIART	circadian associated repressor of transcription [Source:HGNC Symbol;Acc:HGNC:25200]
mir-365-1_(Ictalurus_punctatus)//mir-365-2_(Ictalurus_punctatus)	-31.6 kcal/mol	ENSDLAT00005022801	mcamb	melanoma cell adhesion molecule b [Source:ZFIN;Acc:ZDB-GENE-030219-213]
mir-365-1_(Ictalurus_punctatus)//mir-365-2_(Ictalurus_punctatus)	-31.6 kcal/mol	ENSDLAT00005022837	mcamb	melanoma cell adhesion molecule b [Source:ZFIN;Acc:ZDB-GENE-030219-213]
mir-365-1_(Ictalurus_punctatus)//mir-365-2_(Ictalurus_punctatus)	-31.6 kcal/mol	ENSDLAT00005022882	mcamb	melanoma cell adhesion molecule b [Source:ZFIN;Acc:ZDB-GENE-030219-213]
mir-365-1_(Ictalurus_punctatus)//mir-365-2_(Ictalurus_punctatus)	-31.6 kcal/mol	ENSDLAT00005022922	mcamb	melanoma cell adhesion molecule b [Source:ZFIN;Acc:ZDB-GENE-030219-213]
mir-21-2_(Danio_rerio)//mir-21_(Tetraodon_nigroviridis)//mir-21_(Hippoglossus_hippoglossus)//mir-21-2_(Astatotilapia_burtoni)//mir-21-1_(Astatotilapia_burtoni)	-31.9 kcal/mol	ENSDLAT00005023150	bicc1a	BicC family RNA binding protein 1a [Source:ZFIN;Acc:ZDB-GENE-101223-3]
mir-365-1_(Ictalurus_punctatus)//mir-365-2_(Ictalurus_punctatus)	-32.1 kcal/mol	ENSDLAT00005023150	bicc1a	BicC family RNA binding protein 1a [Source:ZFIN;Acc:ZDB-GENE-101223-3]
mir-181c_(Gadus_morhua)	-34.5 kcal/mol	ENSDLAT00005022683	n/a	n/a
mir-8159_(Gadus_morhua)	-30.6 kcal/mol	ENSDLAT00005022860	si:dkey-85n7.6	si:dkey-85n7.6 [Source:ZFIN;Acc:ZDB-GENE-110411-62]
mir-145_(Astatotilapia_burtoni)	-30.6 kcal/mol	ENSDLAT00005023026	cbl	Cbl proto-oncogene, E3 ubiquitin protein ligase [Source:ZFIN;Acc:ZDB-GENE-041114-207]
mir-181c_(Gadus_morhua)	-33.5 kcal/mol	ENSDLAT00005028510	NELL1	neural EGFL like 1 [Source:HGNC Symbol;Acc:HGNC:7750]
mir-365-1_(Ictalurus_punctatus)//mir-365-2_(Ictalurus_punctatus)	-30.7 kcal/mol	ENSDLAT00005023066	n/a	n/a
mir-181c_(Gadus_morhua)	-30.4 kcal/mol	ENSDLAT00005023085	acbd4	acyl-CoA binding domain containing 4 [Source:ZFIN;Acc:ZDB-GENE-040426-2074]
mir-146a_(Oryzias_latipes)	-30.8 kcal/mol	ENSDLAT00005023167	slc34a1a	solute carrier family 34 member 1a [Source:ZFIN;Acc:ZDB-GENE-101006-3]
mir-124-2_(Danio_rerio)//mir-124-3_(Danio_rerio)//mir-124-5_(Danio_rerio)	-30.6 kcal/mol	ENSDLAT00005023364	si:ch211-199b20.3	si:ch211-199b20.3 [Source:ZFIN;Acc:ZDB-GENE-141215-17]
mir-145_(Astatotilapia_burtoni)	-30.3 kcal/mol	ENSDLAT00005023364	si:ch211-199b20.3	si:ch211-199b20.3 [Source:ZFIN;Acc:ZDB-GENE-141215-17]
mir-181c_(Gadus_morhua)	-31.1 kcal/mol	ENSDLAT00005023364	si:ch211-199b20.3	si:ch211-199b20.3 [Source:ZFIN;Acc:ZDB-GENE-141215-17]
mir-365-1_(Ictalurus_punctatus)//mir-365-2_(Ictalurus_punctatus)	-30.2 kcal/mol	ENSDLAT00005023364	si:ch211-199b20.3	si:ch211-199b20.3 [Source:ZFIN;Acc:ZDB-GENE-141215-17]
mir-365-1_(Ictalurus_punctatus)//mir-365-2_(Ictalurus_punctatus)	-30.0 kcal/mol	ENSDLAT00005023364	si:ch211-199b20.3	si:ch211-199b20.3 [Source:ZFIN;Acc:ZDB-GENE-141215-17]
mir-210_(Oryzias_latipes)	-30.1 kcal/mol	ENSDLAT00005023279	n/a	n/a
mir-210_(Oryzias_latipes)	-30.1 kcal/mol	ENSDLAT00005023298	n/a	n/a
mir-145_(Astatotilapia_burtoni)	-33.9 kcal/mol	ENSDLAT00005023316	n/a	n/a
mir-106a_(Homo_sapiens)	-30.0 kcal/mol	ENSDLAT00005026400	rictorb	RPTOR independent companion of MTOR, complex 2b [Source:ZFIN;Acc:ZDB-GENE-070810-5]
mir-365-1_(Ictalurus_punctatus)//mir-365-2_(Ictalurus_punctatus)	-30.4 kcal/mol	ENSDLAT00005026400	rictorb	RPTOR independent companion of MTOR, complex 2b [Source:ZFIN;Acc:ZDB-GENE-070810-5]
mir-21-2_(Danio_rerio)//mir-21_(Tetraodon_nigroviridis)//mir-21_(Hippoglossus_hippoglossus)//mir-21-2_(Astatotilapia_burtoni)//mir-21-1_(Astatotilapia_burtoni)	-30.8 kcal/mol	ENSDLAT00005023424	raly	RALY heterogeneous nuclear ribonucleoprotein [Source:ZFIN;Acc:ZDB-GENE-041010-127]
mir-145_(Astatotilapia_burtoni)	-31.0 kcal/mol	ENSDLAT00005023527	pomgnt1	protein O-linked mannose N-acetylglucosaminyltransferase 1 (beta 1,2-) [Source:ZFIN;Acc:ZDB-GENE-070112-991]
mir-181c_(Gadus_morhua)	-33.1 kcal/mol	ENSDLAT00005026517	HECTD4	HECT domain E3 ubiquitin protein ligase 4 [Source:HGNC Symbol;Acc:HGNC:26611]
mir-181c_(Gadus_morhua)	-33.1 kcal/mol	ENSDLAT00005026592	HECTD4	HECT domain E3 ubiquitin protein ligase 4 [Source:HGNC Symbol;Acc:HGNC:26611]
mir-181c_(Gadus_morhua)	-33.1 kcal/mol	ENSDLAT00005026630	HECTD4	HECT domain E3 ubiquitin protein ligase 4 [Source:HGNC Symbol;Acc:HGNC:26611]
mir-181c_(Gadus_morhua)	-33.1 kcal/mol	ENSDLAT00005026677	HECTD4	HECT domain E3 ubiquitin protein ligase 4 [Source:HGNC Symbol;Acc:HGNC:26611]
mir-181c_(Gadus_morhua)	-33.1 kcal/mol	ENSDLAT00005026748	HECTD4	HECT domain E3 ubiquitin protein ligase 4 [Source:HGNC Symbol;Acc:HGNC:26611]
mir-181c_(Gadus_morhua)	-31.6 kcal/mol	ENSDLAT00005023545	FAM163A	family with sequence similarity 163 member A [Source:HGNC Symbol;Acc:HGNC:28274]
mir-181c_(Gadus_morhua)	-32.4 kcal/mol	ENSDLAT00005023579	n/a	n/a
mir-181c_(Gadus_morhua)	-32.4 kcal/mol	ENSDLAT00005023604	n/a	n/a
mir-181c_(Gadus_morhua)	-32.4 kcal/mol	ENSDLAT00005023629	n/a	n/a
mir-181c_(Gadus_morhua)	-32.4 kcal/mol	ENSDLAT00005023657	n/a	n/a
mir-210_(Oryzias_latipes)	-31.9 kcal/mol	ENSDLAT00005023622	n/a	n/a
mir-210_(Oryzias_latipes)	-31.9 kcal/mol	ENSDLAT00005023649	n/a	n/a
mir-181c_(Gadus_morhua)	-30.7 kcal/mol	ENSDLAT00005023652	n/a	n/a
mir-181c_(Gadus_morhua)	-31.1 kcal/mol	ENSDLAT00005023822	usp9	ubiquitin specific peptidase 9 [Source:ZFIN;Acc:ZDB-GENE-061019-1]
mir-181c_(Gadus_morhua)	-31.1 kcal/mol	ENSDLAT00005023916	usp9	ubiquitin specific peptidase 9 [Source:ZFIN;Acc:ZDB-GENE-061019-1]
mir-181c_(Gadus_morhua)	-31.1 kcal/mol	ENSDLAT00005024040	usp9	ubiquitin specific peptidase 9 [Source:ZFIN;Acc:ZDB-GENE-061019-1]
mir-7550_(Gadus_morhua)	-30.1 kcal/mol	ENSDLAT00005025501	dtl	denticleless E3 ubiquitin protein ligase homolog (Drosophila) [Source:NCBI gene;Acc:192314]
mir-7550_(Gadus_morhua)	-30.1 kcal/mol	ENSDLAT00005025508	dtl	denticleless E3 ubiquitin protein ligase homolog (Drosophila) [Source:NCBI gene;Acc:192314]
mir-206_(Salmo_salar)	-30.6 kcal/mol	ENSDLAT00005023964	pwwp2b	PWWP domain containing 2B [Source:ZFIN;Acc:ZDB-GENE-110930-2]
mir-21-2_(Danio_rerio)//mir-21_(Tetraodon_nigroviridis)//mir-21_(Hippoglossus_hippoglossus)//mir-21-2_(Astatotilapia_burtoni)//mir-21-1_(Astatotilapia_burtoni)	-30.1 kcal/mol	ENSDLAT00005024042	serhl	serine hydrolase like [Source:NCBI gene;Acc:322648]
mir-10d_(Danio_rerio)	-30.3 kcal/mol	ENSDLAT00005024081	ciapin1	cytokine induced apoptosis inhibitor 1 [Source:NCBI gene;Acc:445283]
mir-181c_(Gadus_morhua)	-30.3 kcal/mol	ENSDLAT00005024081	ciapin1	cytokine induced apoptosis inhibitor 1 [Source:NCBI gene;Acc:445283]
mir-10d_(Danio_rerio)	-30.3 kcal/mol	ENSDLAT00005024122	ciapin1	cytokine induced apoptosis inhibitor 1 [Source:NCBI gene;Acc:445283]
mir-181c_(Gadus_morhua)	-30.3 kcal/mol	ENSDLAT00005024122	ciapin1	cytokine induced apoptosis inhibitor 1 [Source:NCBI gene;Acc:445283]
mir-106a_(Homo_sapiens)	-31.0 kcal/mol	ENSDLAT00005027051	aldh18a1	aldehyde dehydrogenase 18 family, member A1 [Source:ZFIN;Acc:ZDB-GENE-030131-5602]
mir-106a_(Homo_sapiens)	-31.0 kcal/mol	ENSDLAT00005027221	aldh18a1	aldehyde dehydrogenase 18 family, member A1 [Source:ZFIN;Acc:ZDB-GENE-030131-5602]
mir-106a_(Homo_sapiens)	-31.0 kcal/mol	ENSDLAT00005027313	aldh18a1	aldehyde dehydrogenase 18 family, member A1 [Source:ZFIN;Acc:ZDB-GENE-030131-5602]
mir-106a_(Homo_sapiens)	-31.0 kcal/mol	ENSDLAT00005027321	aldh18a1	aldehyde dehydrogenase 18 family, member A1 [Source:ZFIN;Acc:ZDB-GENE-030131-5602]
mir-106a_(Homo_sapiens)	-31.0 kcal/mol	ENSDLAT00005027463	aldh18a1	aldehyde dehydrogenase 18 family, member A1 [Source:ZFIN;Acc:ZDB-GENE-030131-5602]
mir-106a_(Homo_sapiens)	-31.0 kcal/mol	ENSDLAT00005027479	aldh18a1	aldehyde dehydrogenase 18 family, member A1 [Source:ZFIN;Acc:ZDB-GENE-030131-5602]
mir-106a_(Homo_sapiens)	-31.0 kcal/mol	ENSDLAT00005027518	aldh18a1	aldehyde dehydrogenase 18 family, member A1 [Source:ZFIN;Acc:ZDB-GENE-030131-5602]
mir-106a_(Homo_sapiens)	-31.0 kcal/mol	ENSDLAT00005027537	aldh18a1	aldehyde dehydrogenase 18 family, member A1 [Source:ZFIN;Acc:ZDB-GENE-030131-5602]
mir-106a_(Homo_sapiens)	-32.4 kcal/mol	ENSDLAT00005024420	ano8a	anoctamin 8a [Source:ZFIN;Acc:ZDB-GENE-070912-583]
mir-106a_(Homo_sapiens)	-32.4 kcal/mol	ENSDLAT00005024458	ano8a	anoctamin 8a [Source:ZFIN;Acc:ZDB-GENE-070912-583]
mir-106a_(Homo_sapiens)	-32.4 kcal/mol	ENSDLAT00005024480	ano8a	anoctamin 8a [Source:ZFIN;Acc:ZDB-GENE-070912-583]
mir-145_(Astatotilapia_burtoni)	-31.9 kcal/mol	ENSDLAT00005024083	pex11a	peroxisomal biogenesis factor 11 alpha [Source:ZFIN;Acc:ZDB-GENE-050419-121]
mir-106a_(Homo_sapiens)	-31.6 kcal/mol	ENSDLAT00005024166	n/a	n/a
mir-210_(Oryzias_latipes)	-31.1 kcal/mol	ENSDLAT00005024595	map7d3	MAP7 domain containing 3 [Source:ZFIN;Acc:ZDB-GENE-121129-3]
mir-210_(Oryzias_latipes)	-31.1 kcal/mol	ENSDLAT00005024643	map7d3	MAP7 domain containing 3 [Source:ZFIN;Acc:ZDB-GENE-121129-3]
mir-210_(Oryzias_latipes)	-31.1 kcal/mol	ENSDLAT00005024693	map7d3	MAP7 domain containing 3 [Source:ZFIN;Acc:ZDB-GENE-121129-3]
mir-210_(Oryzias_latipes)	-31.1 kcal/mol	ENSDLAT00005024735	map7d3	MAP7 domain containing 3 [Source:ZFIN;Acc:ZDB-GENE-121129-3]
mir-210_(Oryzias_latipes)	-31.1 kcal/mol	ENSDLAT00005024789	map7d3	MAP7 domain containing 3 [Source:ZFIN;Acc:ZDB-GENE-121129-3]
mir-181c_(Gadus_morhua)	-30.2 kcal/mol	ENSDLAT00005024252	BET1L	Bet1 golgi vesicular membrane trafficking protein like [Source:HGNC Symbol;Acc:HGNC:19348]
mir-181c_(Gadus_morhua)	-30.2 kcal/mol	ENSDLAT00005024257	BET1L	Bet1 golgi vesicular membrane trafficking protein like [Source:HGNC Symbol;Acc:HGNC:19348]
mir-181c_(Gadus_morhua)	-30.0 kcal/mol	ENSDLAT00005024274	n/a	n/a
mir-459_(Gadus_morhua)	-31.2 kcal/mol	ENSDLAT00005024524	il34	interleukin 34 [Source:ZFIN;Acc:ZDB-GENE-050419-150]
mir-459_(Gadus_morhua)	-31.2 kcal/mol	ENSDLAT00005024550	il34	interleukin 34 [Source:ZFIN;Acc:ZDB-GENE-050419-150]
mir-459_(Gadus_morhua)	-31.2 kcal/mol	ENSDLAT00005024562	il34	interleukin 34 [Source:ZFIN;Acc:ZDB-GENE-050419-150]
mir-459_(Gadus_morhua)	-31.2 kcal/mol	ENSDLAT00005024574	il34	interleukin 34 [Source:ZFIN;Acc:ZDB-GENE-050419-150]
mir-181c_(Gadus_morhua)	-30.4 kcal/mol	ENSDLAT00005026027	PAX7	paired box 7 [Source:HGNC Symbol;Acc:HGNC:8621]
mir-145_(Astatotilapia_burtoni)	-30.2 kcal/mol	ENSDLAT00005024419	nkx6.2	NK6 homeobox 2 [Source:ZFIN;Acc:ZDB-GENE-070626-1]
mir-21-2_(Danio_rerio)//mir-21_(Tetraodon_nigroviridis)//mir-21_(Hippoglossus_hippoglossus)//mir-21-2_(Astatotilapia_burtoni)//mir-21-1_(Astatotilapia_burtoni)	-30.5 kcal/mol	ENSDLAT00005024488	valopa	vertebrate ancient long opsin a [Source:ZFIN;Acc:ZDB-GENE-000427-4]
mir-181c_(Gadus_morhua)	-30.1 kcal/mol	ENSDLAT00005024766	tyw1	tRNA-yW synthesizing protein 1 homolog (S. cerevisiae) [Source:NCBI gene;Acc:562076]
mir-4454_(Homo_sapiens)	-30.0 kcal/mol	ENSDLAT00005025638	atp2c1	ATPase secretory pathway Ca2+ transporting 1 [Source:ZFIN;Acc:ZDB-GENE-060503-615]
mir-4454_(Homo_sapiens)	-30.0 kcal/mol	ENSDLAT00005025663	atp2c1	ATPase secretory pathway Ca2+ transporting 1 [Source:ZFIN;Acc:ZDB-GENE-060503-615]
mir-4454_(Homo_sapiens)	-30.0 kcal/mol	ENSDLAT00005025706	atp2c1	ATPase secretory pathway Ca2+ transporting 1 [Source:ZFIN;Acc:ZDB-GENE-060503-615]
mir-4454_(Homo_sapiens)	-30.0 kcal/mol	ENSDLAT00005025754	atp2c1	ATPase secretory pathway Ca2+ transporting 1 [Source:ZFIN;Acc:ZDB-GENE-060503-615]
mir-124-2_(Danio_rerio)//mir-124-3_(Danio_rerio)//mir-124-5_(Danio_rerio)	-30.8 kcal/mol	ENSDLAT00005024813	sf3b3	splicing factor 3b, subunit 3 [Source:NCBI gene;Acc:406824]
mir-145_(Astatotilapia_burtoni)	-31.9 kcal/mol	ENSDLAT00005024813	sf3b3	splicing factor 3b, subunit 3 [Source:NCBI gene;Acc:406824]
mir-124-2_(Danio_rerio)//mir-124-3_(Danio_rerio)//mir-124-5_(Danio_rerio)	-30.8 kcal/mol	ENSDLAT00005024880	sf3b3	splicing factor 3b, subunit 3 [Source:NCBI gene;Acc:406824]
mir-145_(Astatotilapia_burtoni)	-31.9 kcal/mol	ENSDLAT00005024880	sf3b3	splicing factor 3b, subunit 3 [Source:NCBI gene;Acc:406824]
mir-124-2_(Danio_rerio)//mir-124-3_(Danio_rerio)//mir-124-5_(Danio_rerio)	-30.8 kcal/mol	ENSDLAT00005024900	sf3b3	splicing factor 3b, subunit 3 [Source:NCBI gene;Acc:406824]
mir-145_(Astatotilapia_burtoni)	-31.9 kcal/mol	ENSDLAT00005024900	sf3b3	splicing factor 3b, subunit 3 [Source:NCBI gene;Acc:406824]
mir-124-2_(Danio_rerio)//mir-124-3_(Danio_rerio)//mir-124-5_(Danio_rerio)	-30.8 kcal/mol	ENSDLAT00005024925	sf3b3	splicing factor 3b, subunit 3 [Source:NCBI gene;Acc:406824]
mir-145_(Astatotilapia_burtoni)	-31.9 kcal/mol	ENSDLAT00005024925	sf3b3	splicing factor 3b, subunit 3 [Source:NCBI gene;Acc:406824]
mir-365-1_(Ictalurus_punctatus)//mir-365-2_(Ictalurus_punctatus)	-30.0 kcal/mol	ENSDLAT00005024633	TGFB3	transforming growth factor, beta 3 [Source:ZFIN;Acc:ZDB-GENE-030723-4]
mir-145_(Astatotilapia_burtoni)	-30.0 kcal/mol	ENSDLAT00005025001	n/a	n/a
mir-23a-2_(Danio_rerio)	-31.2 kcal/mol	ENSDLAT00005025372	glra4a	glycine receptor, alpha 4a [Source:ZFIN;Acc:ZDB-GENE-010410-3]
mir-23a-2_(Danio_rerio)	-31.2 kcal/mol	ENSDLAT00005025395	glra4a	glycine receptor, alpha 4a [Source:ZFIN;Acc:ZDB-GENE-010410-3]
mir-23a-2_(Danio_rerio)	-31.2 kcal/mol	ENSDLAT00005025451	glra4a	glycine receptor, alpha 4a [Source:ZFIN;Acc:ZDB-GENE-010410-3]
mir-23a-2_(Danio_rerio)	-31.2 kcal/mol	ENSDLAT00005025458	glra4a	glycine receptor, alpha 4a [Source:ZFIN;Acc:ZDB-GENE-010410-3]
mir-181c_(Gadus_morhua)	-35.6 kcal/mol	ENSDLAT00005025014	caln1	calneuron 1 [Source:ZFIN;Acc:ZDB-GENE-130313-1]
mir-181c_(Gadus_morhua)	-33.4 kcal/mol	ENSDLAT00005025144	tafa5a	TAFA chemokine like family member 5a [Source:ZFIN;Acc:ZDB-GENE-041210-344]
mir-181c_(Gadus_morhua)	-33.4 kcal/mol	ENSDLAT00005025154	tafa5a	TAFA chemokine like family member 5a [Source:ZFIN;Acc:ZDB-GENE-041210-344]
mir-4454_(Homo_sapiens)	-30.4 kcal/mol	ENSDLAT00005025635	myrf	myelin regulatory factor [Source:ZFIN;Acc:ZDB-GENE-080204-57]
mir-4454_(Homo_sapiens)	-30.4 kcal/mol	ENSDLAT00005025680	myrf	myelin regulatory factor [Source:ZFIN;Acc:ZDB-GENE-080204-57]
mir-8159_(Gadus_morhua)	-30.0 kcal/mol	ENSDLAT00005028045	eml2	EMAP like 2 [Source:ZFIN;Acc:ZDB-GENE-050706-71]
mir-8159_(Gadus_morhua)	-30.0 kcal/mol	ENSDLAT00005028721	eml2	EMAP like 2 [Source:ZFIN;Acc:ZDB-GENE-050706-71]
mir-8159_(Gadus_morhua)	-30.0 kcal/mol	ENSDLAT00005028776	eml2	EMAP like 2 [Source:ZFIN;Acc:ZDB-GENE-050706-71]
mir-8159_(Gadus_morhua)	-30.0 kcal/mol	ENSDLAT00005029805	eml2	EMAP like 2 [Source:ZFIN;Acc:ZDB-GENE-050706-71]
mir-206_(Salmo_salar)	-30.0 kcal/mol	ENSDLAT00005025900	cables1	Cdk5 and Abl enzyme substrate 1 [Source:ZFIN;Acc:ZDB-GENE-070912-509]
mir-206_(Salmo_salar)	-30.0 kcal/mol	ENSDLAT00005025912	cables1	Cdk5 and Abl enzyme substrate 1 [Source:ZFIN;Acc:ZDB-GENE-070912-509]
mir-206_(Salmo_salar)	-30.0 kcal/mol	ENSDLAT00005025930	cables1	Cdk5 and Abl enzyme substrate 1 [Source:ZFIN;Acc:ZDB-GENE-070912-509]
mir-206_(Salmo_salar)	-30.0 kcal/mol	ENSDLAT00005025941	cables1	Cdk5 and Abl enzyme substrate 1 [Source:ZFIN;Acc:ZDB-GENE-070912-509]
mir-206_(Salmo_salar)	-30.0 kcal/mol	ENSDLAT00005025964	cables1	Cdk5 and Abl enzyme substrate 1 [Source:ZFIN;Acc:ZDB-GENE-070912-509]
mir-365-1_(Ictalurus_punctatus)//mir-365-2_(Ictalurus_punctatus)	-30.4 kcal/mol	ENSDLAT00005025507	fgf24	fibroblast growth factor 24 [Source:ZFIN;Acc:ZDB-GENE-030708-1]
mir-365-1_(Ictalurus_punctatus)//mir-365-2_(Ictalurus_punctatus)	-30.4 kcal/mol	ENSDLAT00005025526	fgf24	fibroblast growth factor 24 [Source:ZFIN;Acc:ZDB-GENE-030708-1]
mir-365-1_(Ictalurus_punctatus)//mir-365-2_(Ictalurus_punctatus)	-30.4 kcal/mol	ENSDLAT00005025540	fgf24	fibroblast growth factor 24 [Source:ZFIN;Acc:ZDB-GENE-030708-1]
mir-4454_(Homo_sapiens)	-31.0 kcal/mol	ENSDLAT00005025738	ppm1h	protein phosphatase, Mg2+/Mn2+ dependent, 1H [Source:NCBI gene;Acc:768291]
mir-4454_(Homo_sapiens)	-31.0 kcal/mol	ENSDLAT00005025756	ppm1h	protein phosphatase, Mg2+/Mn2+ dependent, 1H [Source:NCBI gene;Acc:768291]
mir-181c_(Gadus_morhua)	-31.7 kcal/mol	ENSDLAT00005025561	lmod1b	leiomodin 1b (smooth muscle) [Source:ZFIN;Acc:ZDB-GENE-141215-22]
mir-365-1_(Ictalurus_punctatus)//mir-365-2_(Ictalurus_punctatus)	-30.6 kcal/mol	ENSDLAT00005028042	slc6a6b	solute carrier family 6 member 6b [Source:ZFIN;Acc:ZDB-GENE-030131-3077]
mir-365-1_(Ictalurus_punctatus)//mir-365-2_(Ictalurus_punctatus)	-30.6 kcal/mol	ENSDLAT00005028250	slc6a6b	solute carrier family 6 member 6b [Source:ZFIN;Acc:ZDB-GENE-030131-3077]
mir-365-1_(Ictalurus_punctatus)//mir-365-2_(Ictalurus_punctatus)	-30.5 kcal/mol	ENSDLAT00005025617	n/a	n/a
mir-124-2_(Danio_rerio)//mir-124-3_(Danio_rerio)//mir-124-5_(Danio_rerio)	-30.3 kcal/mol	ENSDLAT00005025811	pa2g4b	proliferation-associated 2G4, b [Source:ZFIN;Acc:ZDB-GENE-030131-2182]
mir-9985_(Homo_sapiens)	-31.9 kcal/mol	ENSDLAT00005025811	pa2g4b	proliferation-associated 2G4, b [Source:ZFIN;Acc:ZDB-GENE-030131-2182]
mir-7550_(Gadus_morhua)	-30.8 kcal/mol	ENSDLAT00005025785	col27a1b	collagen, type XXVII, alpha 1b [Source:NCBI gene;Acc:560145]
mir-7550_(Ictalurus_punctatus)	-31.0 kcal/mol	ENSDLAT00005025785	col27a1b	collagen, type XXVII, alpha 1b [Source:NCBI gene;Acc:560145]
mir-181c_(Gadus_morhua)	-32.6 kcal/mol	ENSDLAT00005025925	SLC25A1	si:dkey-178e17.1 [Source:ZFIN;Acc:ZDB-GENE-081104-41]
mir-181c_(Gadus_morhua)	-32.6 kcal/mol	ENSDLAT00005025939	SLC25A1	si:dkey-178e17.1 [Source:ZFIN;Acc:ZDB-GENE-081104-41]
mir-181c_(Gadus_morhua)	-32.6 kcal/mol	ENSDLAT00005025955	SLC25A1	si:dkey-178e17.1 [Source:ZFIN;Acc:ZDB-GENE-081104-41]
mir-181c_(Gadus_morhua)	-32.6 kcal/mol	ENSDLAT00005025966	SLC25A1	si:dkey-178e17.1 [Source:ZFIN;Acc:ZDB-GENE-081104-41]
mir-7550_(Gadus_morhua)	-30.7 kcal/mol	ENSDLAT00005025919	crybb2	crystallin, beta B2 [Source:ZFIN;Acc:ZDB-GENE-060130-1]
mir-4454_(Homo_sapiens)	-31.0 kcal/mol	ENSDLAT00005026004	n/a	n/a
mir-7550_(Gadus_morhua)	-32.9 kcal/mol	ENSDLAT00005027202	prodhb	proline dehydrogenase (oxidase) 1b [Source:ZFIN;Acc:ZDB-GENE-101116-1]
mir-7550_(Ictalurus_punctatus)	-30.6 kcal/mol	ENSDLAT00005027202	prodhb	proline dehydrogenase (oxidase) 1b [Source:ZFIN;Acc:ZDB-GENE-101116-1]
mir-8159_(Gadus_morhua)	-30.7 kcal/mol	ENSDLAT00005026364	magi1a	membrane associated guanylate kinase, WW and PDZ domain containing 1a [Source:ZFIN;Acc:ZDB-GENE-081105-13]
mir-8159_(Gadus_morhua)	-30.7 kcal/mol	ENSDLAT00005026382	magi1a	membrane associated guanylate kinase, WW and PDZ domain containing 1a [Source:ZFIN;Acc:ZDB-GENE-081105-13]
mir-8159_(Gadus_morhua)	-30.7 kcal/mol	ENSDLAT00005026503	magi1a	membrane associated guanylate kinase, WW and PDZ domain containing 1a [Source:ZFIN;Acc:ZDB-GENE-081105-13]
mir-8159_(Gadus_morhua)	-30.7 kcal/mol	ENSDLAT00005026580	magi1a	membrane associated guanylate kinase, WW and PDZ domain containing 1a [Source:ZFIN;Acc:ZDB-GENE-081105-13]
mir-8159_(Gadus_morhua)	-30.7 kcal/mol	ENSDLAT00005026625	magi1a	membrane associated guanylate kinase, WW and PDZ domain containing 1a [Source:ZFIN;Acc:ZDB-GENE-081105-13]
mir-124-2_(Danio_rerio)//mir-124-3_(Danio_rerio)//mir-124-5_(Danio_rerio)	-34.0 kcal/mol	ENSDLAT00005026078	n/a	n/a
mir-8159_(Gadus_morhua)	-30.3 kcal/mol	ENSDLAT00005026078	n/a	n/a
mir-7550_(Gadus_morhua)	-30.5 kcal/mol	ENSDLAT00005026339	zmym2	zinc finger, MYM-type 2 [Source:ZFIN;Acc:ZDB-GENE-030131-2408]
mir-124-2_(Danio_rerio)//mir-124-3_(Danio_rerio)//mir-124-5_(Danio_rerio)	-31.6 kcal/mol	ENSDLAT00005027510	plcg1	phospholipase C, gamma 1 [Source:ZFIN;Acc:ZDB-GENE-030421-3]
mir-206_(Salmo_salar)	-30.3 kcal/mol	ENSDLAT00005027510	plcg1	phospholipase C, gamma 1 [Source:ZFIN;Acc:ZDB-GENE-030421-3]
mir-124-2_(Danio_rerio)//mir-124-3_(Danio_rerio)//mir-124-5_(Danio_rerio)	-31.6 kcal/mol	ENSDLAT00005027579	plcg1	phospholipase C, gamma 1 [Source:ZFIN;Acc:ZDB-GENE-030421-3]
mir-206_(Salmo_salar)	-30.3 kcal/mol	ENSDLAT00005027579	plcg1	phospholipase C, gamma 1 [Source:ZFIN;Acc:ZDB-GENE-030421-3]
mir-124-2_(Danio_rerio)//mir-124-3_(Danio_rerio)//mir-124-5_(Danio_rerio)	-31.6 kcal/mol	ENSDLAT00005027590	plcg1	phospholipase C, gamma 1 [Source:ZFIN;Acc:ZDB-GENE-030421-3]
mir-206_(Salmo_salar)	-30.3 kcal/mol	ENSDLAT00005027590	plcg1	phospholipase C, gamma 1 [Source:ZFIN;Acc:ZDB-GENE-030421-3]
mir-124-2_(Danio_rerio)//mir-124-3_(Danio_rerio)//mir-124-5_(Danio_rerio)	-31.6 kcal/mol	ENSDLAT00005027602	plcg1	phospholipase C, gamma 1 [Source:ZFIN;Acc:ZDB-GENE-030421-3]
mir-206_(Salmo_salar)	-30.3 kcal/mol	ENSDLAT00005027602	plcg1	phospholipase C, gamma 1 [Source:ZFIN;Acc:ZDB-GENE-030421-3]
mir-124-2_(Danio_rerio)//mir-124-3_(Danio_rerio)//mir-124-5_(Danio_rerio)	-31.6 kcal/mol	ENSDLAT00005027620	plcg1	phospholipase C, gamma 1 [Source:ZFIN;Acc:ZDB-GENE-030421-3]
mir-206_(Salmo_salar)	-30.3 kcal/mol	ENSDLAT00005027620	plcg1	phospholipase C, gamma 1 [Source:ZFIN;Acc:ZDB-GENE-030421-3]
mir-124-2_(Danio_rerio)//mir-124-3_(Danio_rerio)//mir-124-5_(Danio_rerio)	-31.6 kcal/mol	ENSDLAT00005027669	plcg1	phospholipase C, gamma 1 [Source:ZFIN;Acc:ZDB-GENE-030421-3]
mir-206_(Salmo_salar)	-30.3 kcal/mol	ENSDLAT00005027669	plcg1	phospholipase C, gamma 1 [Source:ZFIN;Acc:ZDB-GENE-030421-3]
mir-106a_(Homo_sapiens)	-30.7 kcal/mol	ENSDLAT00005026558	SYNGR1	synaptogyrin 1 [Source:HGNC Symbol;Acc:HGNC:11498]
mir-181c_(Gadus_morhua)	-30.8 kcal/mol	ENSDLAT00005026558	SYNGR1	synaptogyrin 1 [Source:HGNC Symbol;Acc:HGNC:11498]
mir-145_(Astatotilapia_burtoni)	-30.0 kcal/mol	ENSDLAT00005026686	zgc:56585	zgc:56585 [Source:ZFIN;Acc:ZDB-GENE-040426-1084]
mir-145_(Astatotilapia_burtoni)	-30.0 kcal/mol	ENSDLAT00005026703	zgc:56585	zgc:56585 [Source:ZFIN;Acc:ZDB-GENE-040426-1084]
mir-145_(Astatotilapia_burtoni)	-30.0 kcal/mol	ENSDLAT00005026716	zgc:56585	zgc:56585 [Source:ZFIN;Acc:ZDB-GENE-040426-1084]
mir-124-2_(Danio_rerio)//mir-124-3_(Danio_rerio)//mir-124-5_(Danio_rerio)	-30.1 kcal/mol	ENSDLAT00005026885	aldh3a1	aldehyde dehydrogenase 3 family, member A1 [Source:ZFIN;Acc:ZDB-GENE-120823-1]
mir-124-2_(Danio_rerio)//mir-124-3_(Danio_rerio)//mir-124-5_(Danio_rerio)	-30.1 kcal/mol	ENSDLAT00005027007	aldh3a1	aldehyde dehydrogenase 3 family, member A1 [Source:ZFIN;Acc:ZDB-GENE-120823-1]
mir-124-2_(Danio_rerio)//mir-124-3_(Danio_rerio)//mir-124-5_(Danio_rerio)	-30.1 kcal/mol	ENSDLAT00005027063	aldh3a1	aldehyde dehydrogenase 3 family, member A1 [Source:ZFIN;Acc:ZDB-GENE-120823-1]
mir-365-1_(Ictalurus_punctatus)//mir-365-2_(Ictalurus_punctatus)	-31.2 kcal/mol	ENSDLAT00005026863	gprc5c	G protein-coupled receptor, class C, group 5, member C [Source:ZFIN;Acc:ZDB-GENE-070928-27]
mir-365-1_(Ictalurus_punctatus)//mir-365-2_(Ictalurus_punctatus)	-31.2 kcal/mol	ENSDLAT00005026870	gprc5c	G protein-coupled receptor, class C, group 5, member C [Source:ZFIN;Acc:ZDB-GENE-070928-27]
mir-145_(Astatotilapia_burtoni)	-32.7 kcal/mol	ENSDLAT00005026967	unc119.1	unc-119 homolog 1 [Source:NCBI gene;Acc:338230]
mir-145_(Astatotilapia_burtoni)	-32.7 kcal/mol	ENSDLAT00005026981	unc119.1	unc-119 homolog 1 [Source:NCBI gene;Acc:338230]
mir-106a_(Homo_sapiens)	-30.6 kcal/mol	ENSDLAT00005027139	entpd2b	ectonucleoside triphosphate diphosphohydrolase 2b [Source:ZFIN;Acc:ZDB-GENE-061013-2]
mir-106a_(Homo_sapiens)	-30.6 kcal/mol	ENSDLAT00005027156	entpd2b	ectonucleoside triphosphate diphosphohydrolase 2b [Source:ZFIN;Acc:ZDB-GENE-061013-2]
mir-106a_(Homo_sapiens)	-30.6 kcal/mol	ENSDLAT00005027173	entpd2b	ectonucleoside triphosphate diphosphohydrolase 2b [Source:ZFIN;Acc:ZDB-GENE-061013-2]
mir-8159_(Gadus_morhua)	-30.4 kcal/mol	ENSDLAT00005027025	CAMK2N2	calcium/calmodulin dependent protein kinase II inhibitor 1 [Source:HGNC Symbol;Acc:HGNC:24190]
mir-181c_(Gadus_morhua)	-30.7 kcal/mol	ENSDLAT00005027034	zgc:92140	zgc:92140 [Source:ZFIN;Acc:ZDB-GENE-040912-161]
mir-181c_(Gadus_morhua)	-30.5 kcal/mol	ENSDLAT00005027034	zgc:92140	zgc:92140 [Source:ZFIN;Acc:ZDB-GENE-040912-161]
mir-4454_(Homo_sapiens)	-30.0 kcal/mol	ENSDLAT00005027105	gnao1b	guanine nucleotide binding protein (G protein), alpha activating activity polypeptide O, b [Source:ZFIN;Acc:ZDB-GENE-040426-1693]
mir-4454_(Homo_sapiens)	-30.0 kcal/mol	ENSDLAT00005027126	gnao1b	guanine nucleotide binding protein (G protein), alpha activating activity polypeptide O, b [Source:ZFIN;Acc:ZDB-GENE-040426-1693]
mir-23a-2_(Danio_rerio)	-32.8 kcal/mol	ENSDLAT00005027908	tbc1d23	TBC1 domain family, member 23 [Source:NCBI gene;Acc:798995]
mir-23a-2_(Danio_rerio)	-32.8 kcal/mol	ENSDLAT00005028116	tbc1d23	TBC1 domain family, member 23 [Source:NCBI gene;Acc:798995]
mir-23a-2_(Danio_rerio)	-32.8 kcal/mol	ENSDLAT00005028147	tbc1d23	TBC1 domain family, member 23 [Source:NCBI gene;Acc:798995]
mir-23a-2_(Danio_rerio)	-32.8 kcal/mol	ENSDLAT00005028185	tbc1d23	TBC1 domain family, member 23 [Source:NCBI gene;Acc:798995]
mir-23a-2_(Danio_rerio)	-32.8 kcal/mol	ENSDLAT00005028227	tbc1d23	TBC1 domain family, member 23 [Source:NCBI gene;Acc:798995]
mir-23a-2_(Danio_rerio)	-32.8 kcal/mol	ENSDLAT00005028280	tbc1d23	TBC1 domain family, member 23 [Source:NCBI gene;Acc:798995]
mir-23a-2_(Danio_rerio)	-32.8 kcal/mol	ENSDLAT00005028286	tbc1d23	TBC1 domain family, member 23 [Source:NCBI gene;Acc:798995]
mir-23a-2_(Danio_rerio)	-32.8 kcal/mol	ENSDLAT00005028343	tbc1d23	TBC1 domain family, member 23 [Source:NCBI gene;Acc:798995]
mir-106a_(Homo_sapiens)	-30.0 kcal/mol	ENSDLAT00005027100	CDD	cytidine deaminase b [Source:ZFIN;Acc:ZDB-GENE-040426-1911]
mir-365-1_(Ictalurus_punctatus)//mir-365-2_(Ictalurus_punctatus)	-30.1 kcal/mol	ENSDLAT00005027515	SMARCB1	SWI/SNF related, matrix associated, actin dependent regulator of chromatin, subfamily b, member 1 [Source:HGNC Symbol;Acc:HGNC:11103]
mir-365-1_(Ictalurus_punctatus)//mir-365-2_(Ictalurus_punctatus)	-30.1 kcal/mol	ENSDLAT00005027542	SMARCB1	SWI/SNF related, matrix associated, actin dependent regulator of chromatin, subfamily b, member 1 [Source:HGNC Symbol;Acc:HGNC:11103]
mir-7977_(Homo_sapiens)	-30.6 kcal/mol	ENSDLAT00005027597	mmp15a	matrix metallopeptidase 15a [Source:ZFIN;Acc:ZDB-GENE-070817-4]
mir-7977_(Homo_sapiens)	-30.6 kcal/mol	ENSDLAT00005027609	mmp15a	matrix metallopeptidase 15a [Source:ZFIN;Acc:ZDB-GENE-070817-4]
mir-181c_(Gadus_morhua)	-33.5 kcal/mol	ENSDLAT00005027739	pcdh11	protocadherin 11 [Source:ZFIN;Acc:ZDB-GENE-140106-21]
mir-124-2_(Danio_rerio)//mir-124-3_(Danio_rerio)//mir-124-5_(Danio_rerio)	-30.9 kcal/mol	ENSDLAT00005027789	ncbp2	nuclear cap binding protein subunit 2 [Source:NCBI gene;Acc:192325]
mir-365-1_(Ictalurus_punctatus)//mir-365-2_(Ictalurus_punctatus)	-33.2 kcal/mol	ENSDLAT00005027789	ncbp2	nuclear cap binding protein subunit 2 [Source:NCBI gene;Acc:192325]
mir-146a_(Oryzias_latipes)	-30.4 kcal/mol	ENSDLAT00005028329	nnt2	nicotinamide nucleotide transhydrogenase 2 [Source:ZFIN;Acc:ZDB-GENE-091204-5]
mir-146a_(Oryzias_latipes)	-30.4 kcal/mol	ENSDLAT00005028347	nnt2	nicotinamide nucleotide transhydrogenase 2 [Source:ZFIN;Acc:ZDB-GENE-091204-5]
mir-146a_(Oryzias_latipes)	-30.4 kcal/mol	ENSDLAT00005028378	nnt2	nicotinamide nucleotide transhydrogenase 2 [Source:ZFIN;Acc:ZDB-GENE-091204-5]
mir-146a_(Oryzias_latipes)	-30.4 kcal/mol	ENSDLAT00005028388	nnt2	nicotinamide nucleotide transhydrogenase 2 [Source:ZFIN;Acc:ZDB-GENE-091204-5]
mir-146a_(Oryzias_latipes)	-30.4 kcal/mol	ENSDLAT00005028406	nnt2	nicotinamide nucleotide transhydrogenase 2 [Source:ZFIN;Acc:ZDB-GENE-091204-5]
mir-146a_(Oryzias_latipes)	-30.4 kcal/mol	ENSDLAT00005028419	nnt2	nicotinamide nucleotide transhydrogenase 2 [Source:ZFIN;Acc:ZDB-GENE-091204-5]
mir-21-2_(Danio_rerio)//mir-21_(Tetraodon_nigroviridis)//mir-21_(Hippoglossus_hippoglossus)//mir-21-2_(Astatotilapia_burtoni)//mir-21-1_(Astatotilapia_burtoni)	-30.2 kcal/mol	ENSDLAT00005028414	nf2a	neurofibromin 2a (merlin) [Source:NCBI gene;Acc:561184]
mir-365-1_(Ictalurus_punctatus)//mir-365-2_(Ictalurus_punctatus)	-30.1 kcal/mol	ENSDLAT00005027927	mapkap1	MAPK associated protein 1 [Source:ZFIN;Acc:ZDB-GENE-041111-178]
mir-144_(Oryzias_latipes)	-31.2 kcal/mol	ENSDLAT00005027937	MINAR2	membrane integral NOTCH2 associated receptor 2 [Source:HGNC Symbol;Acc:HGNC:33914]
mir-365-1_(Ictalurus_punctatus)//mir-365-2_(Ictalurus_punctatus)	-30.0 kcal/mol	ENSDLAT00005028239	n/a	n/a
mir-365-1_(Ictalurus_punctatus)//mir-365-2_(Ictalurus_punctatus)	-30.0 kcal/mol	ENSDLAT00005028265	n/a	n/a
mir-181c_(Gadus_morhua)	-30.7 kcal/mol	ENSDLAT00005028174	ppp1r12c	protein phosphatase 1, regulatory subunit 12C [Source:ZFIN;Acc:ZDB-GENE-010724-11]
mir-210_(Oryzias_latipes)	-30.7 kcal/mol	ENSDLAT00005028174	ppp1r12c	protein phosphatase 1, regulatory subunit 12C [Source:ZFIN;Acc:ZDB-GENE-010724-11]
mir-181c_(Gadus_morhua)	-30.7 kcal/mol	ENSDLAT00005028220	ankrd50l	ankyrin repeat domain 50-like [Source:ZFIN;Acc:ZDB-GENE-041008-117]
mir-181c_(Gadus_morhua)	-30.3 kcal/mol	ENSDLAT00005028223	trmt10b	tRNA methyltransferase 10B [Source:NCBI gene;Acc:768135]
mir-206_(Salmo_salar)	-30.8 kcal/mol	ENSDLAT00005028236	efnb1	ephrin-B1 [Source:ZFIN;Acc:ZDB-GENE-010618-2]
mir-210_(Oryzias_latipes)	-35.7 kcal/mol	ENSDLAT00005028236	efnb1	ephrin-B1 [Source:ZFIN;Acc:ZDB-GENE-010618-2]
mir-210_(Oryzias_latipes)	-32.7 kcal/mol	ENSDLAT00005028236	efnb1	ephrin-B1 [Source:ZFIN;Acc:ZDB-GENE-010618-2]
mir-21-2_(Danio_rerio)//mir-21_(Tetraodon_nigroviridis)//mir-21_(Hippoglossus_hippoglossus)//mir-21-2_(Astatotilapia_burtoni)//mir-21-1_(Astatotilapia_burtoni)	-30.6 kcal/mol	ENSDLAT00005028254	n/a	Aly/REF export factor [Source:ZFIN;Acc:ZDB-GENE-070928-29]
mir-124-2_(Danio_rerio)//mir-124-3_(Danio_rerio)//mir-124-5_(Danio_rerio)	-30.7 kcal/mol	ENSDLAT00005028321	otc	ornithine carbamoyltransferase [Source:ZFIN;Acc:ZDB-GENE-070912-422]
mir-124-2_(Danio_rerio)//mir-124-3_(Danio_rerio)//mir-124-5_(Danio_rerio)	-30.7 kcal/mol	ENSDLAT00005028339	otc	ornithine carbamoyltransferase [Source:ZFIN;Acc:ZDB-GENE-070912-422]
mir-124-2_(Danio_rerio)//mir-124-3_(Danio_rerio)//mir-124-5_(Danio_rerio)	-30.7 kcal/mol	ENSDLAT00005028351	otc	ornithine carbamoyltransferase [Source:ZFIN;Acc:ZDB-GENE-070912-422]
mir-206_(Salmo_salar)	-31.2 kcal/mol	ENSDLAT00005028437	si:dkey-222h21.12	si:dkey-222h21.12 [Source:ZFIN;Acc:ZDB-GENE-090312-33]
mir-206_(Salmo_salar)	-31.2 kcal/mol	ENSDLAT00005028442	si:dkey-222h21.12	si:dkey-222h21.12 [Source:ZFIN;Acc:ZDB-GENE-090312-33]
mir-206_(Salmo_salar)	-31.2 kcal/mol	ENSDLAT00005028474	si:dkey-222h21.12	si:dkey-222h21.12 [Source:ZFIN;Acc:ZDB-GENE-090312-33]
mir-365-1_(Ictalurus_punctatus)//mir-365-2_(Ictalurus_punctatus)	-32.8 kcal/mol	ENSDLAT00005028855	ints3	integrator complex subunit 3 [Source:NCBI gene;Acc:560575]
mir-365-1_(Ictalurus_punctatus)//mir-365-2_(Ictalurus_punctatus)	-32.8 kcal/mol	ENSDLAT00005028875	ints3	integrator complex subunit 3 [Source:NCBI gene;Acc:560575]
mir-365-1_(Ictalurus_punctatus)//mir-365-2_(Ictalurus_punctatus)	-32.8 kcal/mol	ENSDLAT00005028976	ints3	integrator complex subunit 3 [Source:NCBI gene;Acc:560575]
mir-181c_(Gadus_morhua)	-30.4 kcal/mol	ENSDLAT00005028504	nxph3	neurexophilin 3 [Source:ZFIN;Acc:ZDB-GENE-131121-356]
mir-365-1_(Ictalurus_punctatus)//mir-365-2_(Ictalurus_punctatus)	-32.9 kcal/mol	ENSDLAT00005028591	sb:cb81	sb:cb81 [Source:ZFIN;Acc:ZDB-GENE-030131-9939]
mir-206_(Salmo_salar)	-30.9 kcal/mol	ENSDLAT00005030198	thrb	thyroid hormone receptor beta [Source:NCBI gene;Acc:30607]
mir-206_(Salmo_salar)	-30.9 kcal/mol	ENSDLAT00005030224	thrb	thyroid hormone receptor beta [Source:NCBI gene;Acc:30607]
mir-206_(Salmo_salar)	-30.9 kcal/mol	ENSDLAT00005030251	thrb	thyroid hormone receptor beta [Source:NCBI gene;Acc:30607]
mir-206_(Salmo_salar)	-30.9 kcal/mol	ENSDLAT00005030273	thrb	thyroid hormone receptor beta [Source:NCBI gene;Acc:30607]
mir-206_(Salmo_salar)	-30.9 kcal/mol	ENSDLAT00005030282	thrb	thyroid hormone receptor beta [Source:NCBI gene;Acc:30607]
mir-206_(Salmo_salar)	-30.9 kcal/mol	ENSDLAT00005030306	thrb	thyroid hormone receptor beta [Source:NCBI gene;Acc:30607]
mir-206_(Salmo_salar)	-30.9 kcal/mol	ENSDLAT00005030326	thrb	thyroid hormone receptor beta [Source:NCBI gene;Acc:30607]
mir-206_(Salmo_salar)	-30.9 kcal/mol	ENSDLAT00005030351	thrb	thyroid hormone receptor beta [Source:NCBI gene;Acc:30607]
mir-206_(Salmo_salar)	-30.9 kcal/mol	ENSDLAT00005030366	thrb	thyroid hormone receptor beta [Source:NCBI gene;Acc:30607]
mir-181c_(Gadus_morhua)	-32.5 kcal/mol	ENSDLAT00005029748	rptor	regulatory associated protein of MTOR, complex 1 [Source:ZFIN;Acc:ZDB-GENE-130530-685]
mir-181c_(Gadus_morhua)	-30.7 kcal/mol	ENSDLAT00005029748	rptor	regulatory associated protein of MTOR, complex 1 [Source:ZFIN;Acc:ZDB-GENE-130530-685]
mir-181c_(Gadus_morhua)	-32.5 kcal/mol	ENSDLAT00005029793	rptor	regulatory associated protein of MTOR, complex 1 [Source:ZFIN;Acc:ZDB-GENE-130530-685]
mir-181c_(Gadus_morhua)	-30.7 kcal/mol	ENSDLAT00005029793	rptor	regulatory associated protein of MTOR, complex 1 [Source:ZFIN;Acc:ZDB-GENE-130530-685]
mir-181c_(Gadus_morhua)	-32.5 kcal/mol	ENSDLAT00005029893	rptor	regulatory associated protein of MTOR, complex 1 [Source:ZFIN;Acc:ZDB-GENE-130530-685]
mir-181c_(Gadus_morhua)	-30.7 kcal/mol	ENSDLAT00005029893	rptor	regulatory associated protein of MTOR, complex 1 [Source:ZFIN;Acc:ZDB-GENE-130530-685]
mir-181c_(Gadus_morhua)	-32.5 kcal/mol	ENSDLAT00005029923	rptor	regulatory associated protein of MTOR, complex 1 [Source:ZFIN;Acc:ZDB-GENE-130530-685]
mir-181c_(Gadus_morhua)	-30.7 kcal/mol	ENSDLAT00005029923	rptor	regulatory associated protein of MTOR, complex 1 [Source:ZFIN;Acc:ZDB-GENE-130530-685]
mir-181c_(Gadus_morhua)	-32.5 kcal/mol	ENSDLAT00005029951	rptor	regulatory associated protein of MTOR, complex 1 [Source:ZFIN;Acc:ZDB-GENE-130530-685]
mir-181c_(Gadus_morhua)	-30.7 kcal/mol	ENSDLAT00005029951	rptor	regulatory associated protein of MTOR, complex 1 [Source:ZFIN;Acc:ZDB-GENE-130530-685]
mir-181c_(Gadus_morhua)	-32.5 kcal/mol	ENSDLAT00005029985	rptor	regulatory associated protein of MTOR, complex 1 [Source:ZFIN;Acc:ZDB-GENE-130530-685]
mir-181c_(Gadus_morhua)	-30.7 kcal/mol	ENSDLAT00005029985	rptor	regulatory associated protein of MTOR, complex 1 [Source:ZFIN;Acc:ZDB-GENE-130530-685]
mir-181c_(Gadus_morhua)	-32.5 kcal/mol	ENSDLAT00005030012	rptor	regulatory associated protein of MTOR, complex 1 [Source:ZFIN;Acc:ZDB-GENE-130530-685]
mir-181c_(Gadus_morhua)	-30.7 kcal/mol	ENSDLAT00005030012	rptor	regulatory associated protein of MTOR, complex 1 [Source:ZFIN;Acc:ZDB-GENE-130530-685]
mir-181c_(Gadus_morhua)	-32.5 kcal/mol	ENSDLAT00005030037	rptor	regulatory associated protein of MTOR, complex 1 [Source:ZFIN;Acc:ZDB-GENE-130530-685]
mir-181c_(Gadus_morhua)	-30.7 kcal/mol	ENSDLAT00005030037	rptor	regulatory associated protein of MTOR, complex 1 [Source:ZFIN;Acc:ZDB-GENE-130530-685]
mir-181c_(Gadus_morhua)	-33.0 kcal/mol	ENSDLAT00005028870	RNF5	ring finger protein 5 [Source:HGNC Symbol;Acc:HGNC:10068]
mir-181c_(Gadus_morhua)	-32.6 kcal/mol	ENSDLAT00005029025	gdi1	GDP dissociation inhibitor 1 [Source:ZFIN;Acc:ZDB-GENE-050522-504]
mir-181c_(Gadus_morhua)	-32.6 kcal/mol	ENSDLAT00005029073	gdi1	GDP dissociation inhibitor 1 [Source:ZFIN;Acc:ZDB-GENE-050522-504]
mir-181c_(Gadus_morhua)	-32.6 kcal/mol	ENSDLAT00005029086	gdi1	GDP dissociation inhibitor 1 [Source:ZFIN;Acc:ZDB-GENE-050522-504]
mir-106a_(Homo_sapiens)	-30.8 kcal/mol	ENSDLAT00005033424	mipep	mitochondrial intermediate peptidase [Source:ZFIN;Acc:ZDB-GENE-060503-662]
mir-106a_(Homo_sapiens)	-30.8 kcal/mol	ENSDLAT00005033529	mipep	mitochondrial intermediate peptidase [Source:ZFIN;Acc:ZDB-GENE-060503-662]
mir-106a_(Homo_sapiens)	-30.8 kcal/mol	ENSDLAT00005033552	mipep	mitochondrial intermediate peptidase [Source:ZFIN;Acc:ZDB-GENE-060503-662]
mir-106a_(Homo_sapiens)	-30.8 kcal/mol	ENSDLAT00005033567	mipep	mitochondrial intermediate peptidase [Source:ZFIN;Acc:ZDB-GENE-060503-662]
mir-106a_(Homo_sapiens)	-30.8 kcal/mol	ENSDLAT00005033584	mipep	mitochondrial intermediate peptidase [Source:ZFIN;Acc:ZDB-GENE-060503-662]
mir-106a_(Homo_sapiens)	-30.8 kcal/mol	ENSDLAT00005033672	mipep	mitochondrial intermediate peptidase [Source:ZFIN;Acc:ZDB-GENE-060503-662]
mir-106a_(Homo_sapiens)	-30.8 kcal/mol	ENSDLAT00005033684	mipep	mitochondrial intermediate peptidase [Source:ZFIN;Acc:ZDB-GENE-060503-662]
mir-106a_(Homo_sapiens)	-30.8 kcal/mol	ENSDLAT00005033717	mipep	mitochondrial intermediate peptidase [Source:ZFIN;Acc:ZDB-GENE-060503-662]
mir-181c_(Gadus_morhua)	-30.4 kcal/mol	ENSDLAT00005029028	pim1	Pim-1 proto-oncogene, serine/threonine kinase [Source:ZFIN;Acc:ZDB-GENE-061013-139]
mir-181c_(Gadus_morhua)	-30.4 kcal/mol	ENSDLAT00005029100	n/a	n/a
mir-181c_(Gadus_morhua)	-30.4 kcal/mol	ENSDLAT00005029115	n/a	n/a
mir-181c_(Gadus_morhua)	-30.4 kcal/mol	ENSDLAT00005029137	n/a	n/a
mir-10d_(Danio_rerio)	-31.0 kcal/mol	ENSDLAT00005029236	n/a	n/a
mir-145_(Astatotilapia_burtoni)	-31.4 kcal/mol	ENSDLAT00005029236	n/a	n/a
mir-365-1_(Ictalurus_punctatus)//mir-365-2_(Ictalurus_punctatus)	-30.2 kcal/mol	ENSDLAT00005030090	slc6a5	solute carrier family 6 member 5 [Source:ZFIN;Acc:ZDB-GENE-050105-2]
mir-365-1_(Ictalurus_punctatus)//mir-365-2_(Ictalurus_punctatus)	-30.2 kcal/mol	ENSDLAT00005030255	slc6a5	solute carrier family 6 member 5 [Source:ZFIN;Acc:ZDB-GENE-050105-2]
mir-365-1_(Ictalurus_punctatus)//mir-365-2_(Ictalurus_punctatus)	-30.2 kcal/mol	ENSDLAT00005030301	slc6a5	solute carrier family 6 member 5 [Source:ZFIN;Acc:ZDB-GENE-050105-2]
mir-365-1_(Ictalurus_punctatus)//mir-365-2_(Ictalurus_punctatus)	-30.2 kcal/mol	ENSDLAT00005030343	slc6a5	solute carrier family 6 member 5 [Source:ZFIN;Acc:ZDB-GENE-050105-2]
mir-365-1_(Ictalurus_punctatus)//mir-365-2_(Ictalurus_punctatus)	-30.2 kcal/mol	ENSDLAT00005030377	slc6a5	solute carrier family 6 member 5 [Source:ZFIN;Acc:ZDB-GENE-050105-2]
mir-365-1_(Ictalurus_punctatus)//mir-365-2_(Ictalurus_punctatus)	-30.2 kcal/mol	ENSDLAT00005030424	slc6a5	solute carrier family 6 member 5 [Source:ZFIN;Acc:ZDB-GENE-050105-2]
mir-365-1_(Ictalurus_punctatus)//mir-365-2_(Ictalurus_punctatus)	-31.1 kcal/mol	ENSDLAT00005029276	atp6ap1b	ATPase H+ transporting accessory protein 1b [Source:ZFIN;Acc:ZDB-GENE-020423-2]
mir-210_(Oryzias_latipes)	-31.0 kcal/mol	ENSDLAT00005029335	n/a	n/a
mir-181c_(Gadus_morhua)	-30.7 kcal/mol	ENSDLAT00005029388	n/a	n/a
mir-106a_(Homo_sapiens)	-32.6 kcal/mol	ENSDLAT00005029585	camk1gb	calcium/calmodulin-dependent protein kinase IGb [Source:ZFIN;Acc:ZDB-GENE-040426-1694]
mir-181c_(Gadus_morhua)	-32.0 kcal/mol	ENSDLAT00005029984	pigs	phosphatidylinositol glycan anchor biosynthesis, class S [Source:ZFIN;Acc:ZDB-GENE-060929-436]
mir-181c_(Gadus_morhua)	-32.0 kcal/mol	ENSDLAT00005030004	pigs	phosphatidylinositol glycan anchor biosynthesis, class S [Source:ZFIN;Acc:ZDB-GENE-060929-436]
mir-181c_(Gadus_morhua)	-32.0 kcal/mol	ENSDLAT00005030107	pigs	phosphatidylinositol glycan anchor biosynthesis, class S [Source:ZFIN;Acc:ZDB-GENE-060929-436]
mir-181c_(Gadus_morhua)	-32.0 kcal/mol	ENSDLAT00005030209	pigs	phosphatidylinositol glycan anchor biosynthesis, class S [Source:ZFIN;Acc:ZDB-GENE-060929-436]
mir-181c_(Gadus_morhua)	-32.0 kcal/mol	ENSDLAT00005030247	pigs	phosphatidylinositol glycan anchor biosynthesis, class S [Source:ZFIN;Acc:ZDB-GENE-060929-436]
mir-181c_(Gadus_morhua)	-32.0 kcal/mol	ENSDLAT00005030263	pigs	phosphatidylinositol glycan anchor biosynthesis, class S [Source:ZFIN;Acc:ZDB-GENE-060929-436]
mir-7977_(Homo_sapiens)	-30.7 kcal/mol	ENSDLAT00005029681	vsir	V-set immunoregulatory receptor [Source:ZFIN;Acc:ZDB-GENE-060929-716]
mir-145_(Astatotilapia_burtoni)	-30.2 kcal/mol	ENSDLAT00005029885	iffo1a	intermediate filament family orphan 1a [Source:ZFIN;Acc:ZDB-GENE-060503-418]
mir-9985_(Homo_sapiens)	-30.8 kcal/mol	ENSDLAT00005029997	aqp10a	aquaporin 10a [Source:ZFIN;Acc:ZDB-GENE-040718-40]
mir-9985_(Homo_sapiens)	-30.8 kcal/mol	ENSDLAT00005030240	aqp10a	aquaporin 10a [Source:ZFIN;Acc:ZDB-GENE-040718-40]
mir-145_(Astatotilapia_burtoni)	-32.1 kcal/mol	ENSDLAT00005030017	kmt2bb	lysine (K)-specific methyltransferase 2Bb [Source:ZFIN;Acc:ZDB-GENE-080521-1]
mir-145_(Astatotilapia_burtoni)	-31.4 kcal/mol	ENSDLAT00005030017	kmt2bb	lysine (K)-specific methyltransferase 2Bb [Source:ZFIN;Acc:ZDB-GENE-080521-1]
mir-206_(Salmo_salar)	-31.9 kcal/mol	ENSDLAT00005030017	kmt2bb	lysine (K)-specific methyltransferase 2Bb [Source:ZFIN;Acc:ZDB-GENE-080521-1]
mir-365-1_(Ictalurus_punctatus)//mir-365-2_(Ictalurus_punctatus)	-31.4 kcal/mol	ENSDLAT00005030031	igsf8	immunoglobulin superfamily, member 8 [Source:ZFIN;Acc:ZDB-GENE-040426-2444]
mir-365-1_(Ictalurus_punctatus)//mir-365-2_(Ictalurus_punctatus)	-30.4 kcal/mol	ENSDLAT00005030041	n/a	n/a
mir-181c_(Gadus_morhua)	-31.3 kcal/mol	ENSDLAT00005030070	n/a	n/a
mir-7550_(Gadus_morhua)	-31.8 kcal/mol	ENSDLAT00005030070	n/a	n/a
mir-7550_(Ictalurus_punctatus)	-30.2 kcal/mol	ENSDLAT00005030070	n/a	n/a
mir-106a_(Homo_sapiens)	-30.5 kcal/mol	ENSDLAT00005031407	rpn2	ribophorin II [Source:ZFIN;Acc:ZDB-GENE-030131-7928]
mir-106a_(Homo_sapiens)	-30.5 kcal/mol	ENSDLAT00005031421	rpn2	ribophorin II [Source:ZFIN;Acc:ZDB-GENE-030131-7928]
mir-106a_(Homo_sapiens)	-30.5 kcal/mol	ENSDLAT00005031754	rpn2	ribophorin II [Source:ZFIN;Acc:ZDB-GENE-030131-7928]
mir-106a_(Homo_sapiens)	-30.5 kcal/mol	ENSDLAT00005031874	rpn2	ribophorin II [Source:ZFIN;Acc:ZDB-GENE-030131-7928]
mir-181c_(Gadus_morhua)	-34.6 kcal/mol	ENSDLAT00005030268	chrna6	cholinergic receptor, nicotinic, alpha 6 [Source:ZFIN;Acc:ZDB-GENE-090312-91]
mir-181c_(Gadus_morhua)	-30.9 kcal/mol	ENSDLAT00005030686	gck	glucokinase (hexokinase 4) [Source:ZFIN;Acc:ZDB-GENE-060825-204]
mir-181c_(Gadus_morhua)	-30.9 kcal/mol	ENSDLAT00005030726	gck	glucokinase (hexokinase 4) [Source:ZFIN;Acc:ZDB-GENE-060825-204]
mir-124-2_(Danio_rerio)//mir-124-3_(Danio_rerio)//mir-124-5_(Danio_rerio)	-30.1 kcal/mol	ENSDLAT00005030374	rundc3ab	RUN domain containing 3Ab [Source:NCBI gene;Acc:393118]
mir-365-1_(Ictalurus_punctatus)//mir-365-2_(Ictalurus_punctatus)	-32.3 kcal/mol	ENSDLAT00005030374	rundc3ab	RUN domain containing 3Ab [Source:NCBI gene;Acc:393118]
mir-124-2_(Danio_rerio)//mir-124-3_(Danio_rerio)//mir-124-5_(Danio_rerio)	-30.1 kcal/mol	ENSDLAT00005030467	rundc3ab	RUN domain containing 3Ab [Source:NCBI gene;Acc:393118]
mir-365-1_(Ictalurus_punctatus)//mir-365-2_(Ictalurus_punctatus)	-32.3 kcal/mol	ENSDLAT00005030467	rundc3ab	RUN domain containing 3Ab [Source:NCBI gene;Acc:393118]
mir-124-2_(Danio_rerio)//mir-124-3_(Danio_rerio)//mir-124-5_(Danio_rerio)	-30.1 kcal/mol	ENSDLAT00005030484	rundc3ab	RUN domain containing 3Ab [Source:NCBI gene;Acc:393118]
mir-365-1_(Ictalurus_punctatus)//mir-365-2_(Ictalurus_punctatus)	-32.3 kcal/mol	ENSDLAT00005030484	rundc3ab	RUN domain containing 3Ab [Source:NCBI gene;Acc:393118]
mir-181c_(Gadus_morhua)	-30.9 kcal/mol	ENSDLAT00005030323	pptc7b	PTC7 protein phosphatase homolog b [Source:ZFIN;Acc:ZDB-GENE-081105-111]
mir-181c_(Gadus_morhua)	-30.7 kcal/mol	ENSDLAT00005030323	pptc7b	PTC7 protein phosphatase homolog b [Source:ZFIN;Acc:ZDB-GENE-081105-111]
mir-194_(Tetraodon_nigroviridis)	-30.0 kcal/mol	ENSDLAT00005030340	n/a	n/a
mir-4454_(Homo_sapiens)	-33.5 kcal/mol	ENSDLAT00005030585	n/a	n/a
mir-181c_(Gadus_morhua)	-33.6 kcal/mol	ENSDLAT00005030703	prmt3	protein arginine methyltransferase 3 [Source:ZFIN;Acc:ZDB-GENE-041105-1]
mir-181c_(Gadus_morhua)	-30.1 kcal/mol	ENSDLAT00005030647	n/a	n/a
mir-124-2_(Danio_rerio)//mir-124-3_(Danio_rerio)//mir-124-5_(Danio_rerio)	-30.0 kcal/mol	ENSDLAT00005033147	cdk19	cyclin-dependent kinase 19 [Source:ZFIN;Acc:ZDB-GENE-040724-19]
mir-181c_(Gadus_morhua)	-30.2 kcal/mol	ENSDLAT00005046581	dock5	dedicator of cytokinesis 5 [Source:ZFIN;Acc:ZDB-GENE-080108-4]
mir-4454_(Homo_sapiens)	-33.9 kcal/mol	ENSDLAT00005046581	dock5	dedicator of cytokinesis 5 [Source:ZFIN;Acc:ZDB-GENE-080108-4]
mir-181c_(Gadus_morhua)	-30.2 kcal/mol	ENSDLAT00005046664	dock5	dedicator of cytokinesis 5 [Source:ZFIN;Acc:ZDB-GENE-080108-4]
mir-4454_(Homo_sapiens)	-33.9 kcal/mol	ENSDLAT00005046664	dock5	dedicator of cytokinesis 5 [Source:ZFIN;Acc:ZDB-GENE-080108-4]
mir-106a_(Homo_sapiens)	-31.3 kcal/mol	ENSDLAT00005031445	dgke	diacylglycerol kinase, epsilon [Source:ZFIN;Acc:ZDB-GENE-090512-7]
mir-106a_(Homo_sapiens)	-31.3 kcal/mol	ENSDLAT00005031455	dgke	diacylglycerol kinase, epsilon [Source:ZFIN;Acc:ZDB-GENE-090512-7]
mir-106a_(Homo_sapiens)	-31.3 kcal/mol	ENSDLAT00005031465	dgke	diacylglycerol kinase, epsilon [Source:ZFIN;Acc:ZDB-GENE-090512-7]
mir-181c_(Gadus_morhua)	-34.1 kcal/mol	ENSDLAT00005030767	GATA2	GATA binding protein 2 [Source:HGNC Symbol;Acc:HGNC:4171]
mir-210_(Oryzias_latipes)	-31.3 kcal/mol	ENSDLAT00005030770	n/a	n/a
mir-124-2_(Danio_rerio)//mir-124-3_(Danio_rerio)//mir-124-5_(Danio_rerio)	-30.7 kcal/mol	ENSDLAT00005033658	stim1a	stromal interaction molecule 1a [Source:ZFIN;Acc:ZDB-GENE-060503-914]
mir-124-2_(Danio_rerio)//mir-124-3_(Danio_rerio)//mir-124-5_(Danio_rerio)	-30.7 kcal/mol	ENSDLAT00005033675	stim1a	stromal interaction molecule 1a [Source:ZFIN;Acc:ZDB-GENE-060503-914]
mir-124-2_(Danio_rerio)//mir-124-3_(Danio_rerio)//mir-124-5_(Danio_rerio)	-30.7 kcal/mol	ENSDLAT00005033719	stim1a	stromal interaction molecule 1a [Source:ZFIN;Acc:ZDB-GENE-060503-914]
mir-124-2_(Danio_rerio)//mir-124-3_(Danio_rerio)//mir-124-5_(Danio_rerio)	-30.7 kcal/mol	ENSDLAT00005033812	stim1a	stromal interaction molecule 1a [Source:ZFIN;Acc:ZDB-GENE-060503-914]
mir-124-2_(Danio_rerio)//mir-124-3_(Danio_rerio)//mir-124-5_(Danio_rerio)	-30.7 kcal/mol	ENSDLAT00005033850	stim1a	stromal interaction molecule 1a [Source:ZFIN;Acc:ZDB-GENE-060503-914]
mir-124-2_(Danio_rerio)//mir-124-3_(Danio_rerio)//mir-124-5_(Danio_rerio)	-30.7 kcal/mol	ENSDLAT00005033877	stim1a	stromal interaction molecule 1a [Source:ZFIN;Acc:ZDB-GENE-060503-914]
mir-124-2_(Danio_rerio)//mir-124-3_(Danio_rerio)//mir-124-5_(Danio_rerio)	-30.7 kcal/mol	ENSDLAT00005033922	stim1a	stromal interaction molecule 1a [Source:ZFIN;Acc:ZDB-GENE-060503-914]
mir-145_(Astatotilapia_burtoni)	-32.5 kcal/mol	ENSDLAT00005030819	SPOP	speckle type BTB/POZ protein [Source:NCBI gene;Acc:100005514]
mir-181c_(Gadus_morhua)	-31.6 kcal/mol	ENSDLAT00005045661	nos1	nitric oxide synthase 1 (neuronal) [Source:NCBI gene;Acc:60658]
mir-181c_(Gadus_morhua)	-31.9 kcal/mol	ENSDLAT00005030993	zgc:114045	zgc:114045 [Source:ZFIN;Acc:ZDB-GENE-050913-119]
mir-181c_(Gadus_morhua)	-31.9 kcal/mol	ENSDLAT00005031005	zgc:114045	zgc:114045 [Source:ZFIN;Acc:ZDB-GENE-050913-119]
mir-181c_(Gadus_morhua)	-31.9 kcal/mol	ENSDLAT00005031017	zgc:114045	zgc:114045 [Source:ZFIN;Acc:ZDB-GENE-050913-119]
mir-194_(Tetraodon_nigroviridis)	-32.6 kcal/mol	ENSDLAT00005031385	zgc:64065	zgc:64065 [Source:ZFIN;Acc:ZDB-GENE-040426-1355]
mir-210_(Oryzias_latipes)	-30.3 kcal/mol	ENSDLAT00005031385	zgc:64065	zgc:64065 [Source:ZFIN;Acc:ZDB-GENE-040426-1355]
mir-181c_(Gadus_morhua)	-30.1 kcal/mol	ENSDLAT00005034732	prkcab	protein kinase C, alpha, b [Source:ZFIN;Acc:ZDB-GENE-131121-412]
mir-181c_(Gadus_morhua)	-30.1 kcal/mol	ENSDLAT00005034776	prkcab	protein kinase C, alpha, b [Source:ZFIN;Acc:ZDB-GENE-131121-412]
mir-181c_(Gadus_morhua)	-30.1 kcal/mol	ENSDLAT00005034796	prkcab	protein kinase C, alpha, b [Source:ZFIN;Acc:ZDB-GENE-131121-412]
mir-181c_(Gadus_morhua)	-30.1 kcal/mol	ENSDLAT00005034895	prkcab	protein kinase C, alpha, b [Source:ZFIN;Acc:ZDB-GENE-131121-412]
mir-181c_(Gadus_morhua)	-30.1 kcal/mol	ENSDLAT00005034933	prkcab	protein kinase C, alpha, b [Source:ZFIN;Acc:ZDB-GENE-131121-412]
mir-181c_(Gadus_morhua)	-30.1 kcal/mol	ENSDLAT00005034991	prkcab	protein kinase C, alpha, b [Source:ZFIN;Acc:ZDB-GENE-131121-412]
mir-181c_(Gadus_morhua)	-30.1 kcal/mol	ENSDLAT00005035006	prkcab	protein kinase C, alpha, b [Source:ZFIN;Acc:ZDB-GENE-131121-412]
mir-181c_(Gadus_morhua)	-30.1 kcal/mol	ENSDLAT00005035091	prkcab	protein kinase C, alpha, b [Source:ZFIN;Acc:ZDB-GENE-131121-412]
mir-181c_(Gadus_morhua)	-30.1 kcal/mol	ENSDLAT00005035121	prkcab	protein kinase C, alpha, b [Source:ZFIN;Acc:ZDB-GENE-131121-412]
mir-145_(Astatotilapia_burtoni)	-32.1 kcal/mol	ENSDLAT00005031298	FRMD5	FERM domain containing 5 [Source:HGNC Symbol;Acc:HGNC:28214]
mir-124-2_(Danio_rerio)//mir-124-3_(Danio_rerio)//mir-124-5_(Danio_rerio)	-30.0 kcal/mol	ENSDLAT00005032369	kita	KIT proto-oncogene, receptor tyrosine kinase a [Source:NCBI gene;Acc:30256]
mir-124-2_(Danio_rerio)//mir-124-3_(Danio_rerio)//mir-124-5_(Danio_rerio)	-30.0 kcal/mol	ENSDLAT00005032482	kita	KIT proto-oncogene, receptor tyrosine kinase a [Source:NCBI gene;Acc:30256]
mir-124-2_(Danio_rerio)//mir-124-3_(Danio_rerio)//mir-124-5_(Danio_rerio)	-30.0 kcal/mol	ENSDLAT00005032513	kita	KIT proto-oncogene, receptor tyrosine kinase a [Source:NCBI gene;Acc:30256]
mir-181c_(Gadus_morhua)	-30.8 kcal/mol	ENSDLAT00005031289	ift20	intraflagellar transport 20 homolog (Chlamydomonas) [Source:NCBI gene;Acc:414930]
mir-181c_(Gadus_morhua)	-31.8 kcal/mol	ENSDLAT00005031450	zfyve28	zinc finger, FYVE domain containing 28 [Source:NCBI gene;Acc:777615]
mir-181c_(Gadus_morhua)	-31.8 kcal/mol	ENSDLAT00005031481	zfyve28	zinc finger, FYVE domain containing 28 [Source:NCBI gene;Acc:777615]
mir-181c_(Gadus_morhua)	-31.8 kcal/mol	ENSDLAT00005031539	zfyve28	zinc finger, FYVE domain containing 28 [Source:NCBI gene;Acc:777615]
mir-21-2_(Danio_rerio)//mir-21_(Tetraodon_nigroviridis)//mir-21_(Hippoglossus_hippoglossus)//mir-21-2_(Astatotilapia_burtoni)//mir-21-1_(Astatotilapia_burtoni)	-30.8 kcal/mol	ENSDLAT00005031399	IMPA1	inositol monophosphatase 1 [Source:HGNC Symbol;Acc:HGNC:6050]
mir-206_(Salmo_salar)	-30.8 kcal/mol	ENSDLAT00005031487	TMEM87A	transmembrane protein 87A [Source:HGNC Symbol;Acc:HGNC:24522]
mir-181c_(Gadus_morhua)	-31.5 kcal/mol	ENSDLAT00005031413	FGF13	fibroblast growth factor 13a [Source:ZFIN;Acc:ZDB-GENE-041114-101]
mir-181c_(Gadus_morhua)	-30.4 kcal/mol	ENSDLAT00005033742	baz2ba	bromodomain adjacent to zinc finger domain, 2Ba [Source:ZFIN;Acc:ZDB-GENE-070615-37]
mir-365-1_(Ictalurus_punctatus)//mir-365-2_(Ictalurus_punctatus)	-32.1 kcal/mol	ENSDLAT00005034369	baz2ba	bromodomain adjacent to zinc finger domain, 2Ba [Source:ZFIN;Acc:ZDB-GENE-070615-37]
mir-181c_(Gadus_morhua)	-34.4 kcal/mol	ENSDLAT00005031795	MAF1	zgc:112356 [Source:ZFIN;Acc:ZDB-GENE-050913-28]
mir-365-1_(Ictalurus_punctatus)//mir-365-2_(Ictalurus_punctatus)	-30.7 kcal/mol	ENSDLAT00005031801	n/a	prolyl 4-hydroxylase, transmembrane [Source:HGNC Symbol;Acc:HGNC:28858]
mir-181c_(Gadus_morhua)	-33.4 kcal/mol	ENSDLAT00005034773	kdm2ab	lysine (K)-specific demethylase 2Ab [Source:ZFIN;Acc:ZDB-GENE-101007-5]
mir-181c_(Gadus_morhua)	-33.4 kcal/mol	ENSDLAT00005034821	kdm2ab	lysine (K)-specific demethylase 2Ab [Source:ZFIN;Acc:ZDB-GENE-101007-5]
mir-181c_(Gadus_morhua)	-33.4 kcal/mol	ENSDLAT00005034879	kdm2ab	lysine (K)-specific demethylase 2Ab [Source:ZFIN;Acc:ZDB-GENE-101007-5]
mir-181c_(Gadus_morhua)	-33.4 kcal/mol	ENSDLAT00005035106	kdm2ab	lysine (K)-specific demethylase 2Ab [Source:ZFIN;Acc:ZDB-GENE-101007-5]
mir-181c_(Gadus_morhua)	-33.4 kcal/mol	ENSDLAT00005035158	kdm2ab	lysine (K)-specific demethylase 2Ab [Source:ZFIN;Acc:ZDB-GENE-101007-5]
mir-181c_(Gadus_morhua)	-33.4 kcal/mol	ENSDLAT00005035312	kdm2ab	lysine (K)-specific demethylase 2Ab [Source:ZFIN;Acc:ZDB-GENE-101007-5]
mir-181c_(Gadus_morhua)	-33.4 kcal/mol	ENSDLAT00005035332	kdm2ab	lysine (K)-specific demethylase 2Ab [Source:ZFIN;Acc:ZDB-GENE-101007-5]
mir-21-2_(Danio_rerio)//mir-21_(Tetraodon_nigroviridis)//mir-21_(Hippoglossus_hippoglossus)//mir-21-2_(Astatotilapia_burtoni)//mir-21-1_(Astatotilapia_burtoni)	-34.0 kcal/mol	ENSDLAT00005031979	n/a	n/a
mir-181c_(Gadus_morhua)	-32.1 kcal/mol	ENSDLAT00005032043	CARTPT	CART prepropeptide [Source:HGNC Symbol;Acc:HGNC:24323]
mir-365-1_(Ictalurus_punctatus)//mir-365-2_(Ictalurus_punctatus)	-31.3 kcal/mol	ENSDLAT00005032049	n/a	n/a
mir-365-1_(Ictalurus_punctatus)//mir-365-2_(Ictalurus_punctatus)	-31.3 kcal/mol	ENSDLAT00005032053	n/a	n/a
mir-8159_(Gadus_morhua)	-32.5 kcal/mol	ENSDLAT00005032164	gng7	guanine nucleotide binding protein (G protein), gamma 7 [Source:ZFIN;Acc:ZDB-GENE-040718-93]
mir-206_(Salmo_salar)	-30.2 kcal/mol	ENSDLAT00005032160	myclb	MYCL proto-oncogene, bHLH transcription factor b [Source:NCBI gene;Acc:567762]
mir-145_(Astatotilapia_burtoni)	-30.5 kcal/mol	ENSDLAT00005032169	fem1b	fem-1 homolog b [Source:ZFIN;Acc:ZDB-GENE-071009-3]
mir-10d_(Danio_rerio)	-31.6 kcal/mol	ENSDLAT00005032234	n/a	n/a
mir-21-2_(Danio_rerio)//mir-21_(Tetraodon_nigroviridis)//mir-21_(Hippoglossus_hippoglossus)//mir-21-2_(Astatotilapia_burtoni)//mir-21-1_(Astatotilapia_burtoni)	-30.3 kcal/mol	ENSDLAT00005032616	pyroxd2	pyridine nucleotide-disulphide oxidoreductase domain 2 [Source:ZFIN;Acc:ZDB-GENE-050506-147]
mir-21-2_(Danio_rerio)//mir-21_(Tetraodon_nigroviridis)//mir-21_(Hippoglossus_hippoglossus)//mir-21-2_(Astatotilapia_burtoni)//mir-21-1_(Astatotilapia_burtoni)	-30.3 kcal/mol	ENSDLAT00005032643	pyroxd2	pyridine nucleotide-disulphide oxidoreductase domain 2 [Source:ZFIN;Acc:ZDB-GENE-050506-147]
mir-106a_(Homo_sapiens)	-30.3 kcal/mol	ENSDLAT00005032303	csrnp2	cysteine-serine-rich nuclear protein 2 [Source:ZFIN;Acc:ZDB-GENE-090312-137]
mir-106a_(Homo_sapiens)	-30.3 kcal/mol	ENSDLAT00005032308	csrnp2	cysteine-serine-rich nuclear protein 2 [Source:ZFIN;Acc:ZDB-GENE-090312-137]
mir-181c_(Gadus_morhua)	-33.1 kcal/mol	ENSDLAT00005032445	eif3bb	eukaryotic translation initiation factor 3, subunit Bb [Source:ZFIN;Acc:ZDB-GENE-090312-175]
mir-21-2_(Danio_rerio)//mir-21_(Tetraodon_nigroviridis)//mir-21_(Hippoglossus_hippoglossus)//mir-21-2_(Astatotilapia_burtoni)//mir-21-1_(Astatotilapia_burtoni)	-34.1 kcal/mol	ENSDLAT00005034472	ptprfa	protein tyrosine phosphatase receptor type Fa [Source:ZFIN;Acc:ZDB-GENE-020107-2]
mir-21-2_(Danio_rerio)//mir-21_(Tetraodon_nigroviridis)//mir-21_(Hippoglossus_hippoglossus)//mir-21-2_(Astatotilapia_burtoni)//mir-21-1_(Astatotilapia_burtoni)	-34.1 kcal/mol	ENSDLAT00005034637	ptprfa	protein tyrosine phosphatase receptor type Fa [Source:ZFIN;Acc:ZDB-GENE-020107-2]
mir-21-2_(Danio_rerio)//mir-21_(Tetraodon_nigroviridis)//mir-21_(Hippoglossus_hippoglossus)//mir-21-2_(Astatotilapia_burtoni)//mir-21-1_(Astatotilapia_burtoni)	-34.1 kcal/mol	ENSDLAT00005034813	ptprfa	protein tyrosine phosphatase receptor type Fa [Source:ZFIN;Acc:ZDB-GENE-020107-2]
mir-21-2_(Danio_rerio)//mir-21_(Tetraodon_nigroviridis)//mir-21_(Hippoglossus_hippoglossus)//mir-21-2_(Astatotilapia_burtoni)//mir-21-1_(Astatotilapia_burtoni)	-34.1 kcal/mol	ENSDLAT00005034838	ptprfa	protein tyrosine phosphatase receptor type Fa [Source:ZFIN;Acc:ZDB-GENE-020107-2]
mir-21-2_(Danio_rerio)//mir-21_(Tetraodon_nigroviridis)//mir-21_(Hippoglossus_hippoglossus)//mir-21-2_(Astatotilapia_burtoni)//mir-21-1_(Astatotilapia_burtoni)	-34.1 kcal/mol	ENSDLAT00005035150	ptprfa	protein tyrosine phosphatase receptor type Fa [Source:ZFIN;Acc:ZDB-GENE-020107-2]
mir-21-2_(Danio_rerio)//mir-21_(Tetraodon_nigroviridis)//mir-21_(Hippoglossus_hippoglossus)//mir-21-2_(Astatotilapia_burtoni)//mir-21-1_(Astatotilapia_burtoni)	-34.1 kcal/mol	ENSDLAT00005035478	ptprfa	protein tyrosine phosphatase receptor type Fa [Source:ZFIN;Acc:ZDB-GENE-020107-2]
mir-21-2_(Danio_rerio)//mir-21_(Tetraodon_nigroviridis)//mir-21_(Hippoglossus_hippoglossus)//mir-21-2_(Astatotilapia_burtoni)//mir-21-1_(Astatotilapia_burtoni)	-34.1 kcal/mol	ENSDLAT00005035714	ptprfa	protein tyrosine phosphatase receptor type Fa [Source:ZFIN;Acc:ZDB-GENE-020107-2]
mir-21-2_(Danio_rerio)//mir-21_(Tetraodon_nigroviridis)//mir-21_(Hippoglossus_hippoglossus)//mir-21-2_(Astatotilapia_burtoni)//mir-21-1_(Astatotilapia_burtoni)	-34.1 kcal/mol	ENSDLAT00005036145	ptprfa	protein tyrosine phosphatase receptor type Fa [Source:ZFIN;Acc:ZDB-GENE-020107-2]
mir-21-2_(Danio_rerio)//mir-21_(Tetraodon_nigroviridis)//mir-21_(Hippoglossus_hippoglossus)//mir-21-2_(Astatotilapia_burtoni)//mir-21-1_(Astatotilapia_burtoni)	-34.1 kcal/mol	ENSDLAT00005036187	ptprfa	protein tyrosine phosphatase receptor type Fa [Source:ZFIN;Acc:ZDB-GENE-020107-2]
mir-7550_(Gadus_morhua)	-34.5 kcal/mol	ENSDLAT00005035130	acadvl	acyl-CoA dehydrogenase very long chain [Source:ZFIN;Acc:ZDB-GENE-030131-899]
mir-7550_(Ictalurus_punctatus)	-32.9 kcal/mol	ENSDLAT00005035130	acadvl	acyl-CoA dehydrogenase very long chain [Source:ZFIN;Acc:ZDB-GENE-030131-899]
mir-7550_(Gadus_morhua)	-34.5 kcal/mol	ENSDLAT00005035138	acadvl	acyl-CoA dehydrogenase very long chain [Source:ZFIN;Acc:ZDB-GENE-030131-899]
mir-7550_(Ictalurus_punctatus)	-32.9 kcal/mol	ENSDLAT00005035138	acadvl	acyl-CoA dehydrogenase very long chain [Source:ZFIN;Acc:ZDB-GENE-030131-899]
mir-7550_(Gadus_morhua)	-34.5 kcal/mol	ENSDLAT00005035204	acadvl	acyl-CoA dehydrogenase very long chain [Source:ZFIN;Acc:ZDB-GENE-030131-899]
mir-7550_(Ictalurus_punctatus)	-32.9 kcal/mol	ENSDLAT00005035204	acadvl	acyl-CoA dehydrogenase very long chain [Source:ZFIN;Acc:ZDB-GENE-030131-899]
mir-7550_(Gadus_morhua)	-34.5 kcal/mol	ENSDLAT00005035234	acadvl	acyl-CoA dehydrogenase very long chain [Source:ZFIN;Acc:ZDB-GENE-030131-899]
mir-7550_(Ictalurus_punctatus)	-32.9 kcal/mol	ENSDLAT00005035234	acadvl	acyl-CoA dehydrogenase very long chain [Source:ZFIN;Acc:ZDB-GENE-030131-899]
mir-7550_(Gadus_morhua)	-34.5 kcal/mol	ENSDLAT00005035322	acadvl	acyl-CoA dehydrogenase very long chain [Source:ZFIN;Acc:ZDB-GENE-030131-899]
mir-7550_(Ictalurus_punctatus)	-32.9 kcal/mol	ENSDLAT00005035322	acadvl	acyl-CoA dehydrogenase very long chain [Source:ZFIN;Acc:ZDB-GENE-030131-899]
mir-7550_(Gadus_morhua)	-34.5 kcal/mol	ENSDLAT00005035362	acadvl	acyl-CoA dehydrogenase very long chain [Source:ZFIN;Acc:ZDB-GENE-030131-899]
mir-7550_(Ictalurus_punctatus)	-32.9 kcal/mol	ENSDLAT00005035362	acadvl	acyl-CoA dehydrogenase very long chain [Source:ZFIN;Acc:ZDB-GENE-030131-899]
mir-7550_(Gadus_morhua)	-34.5 kcal/mol	ENSDLAT00005035379	acadvl	acyl-CoA dehydrogenase very long chain [Source:ZFIN;Acc:ZDB-GENE-030131-899]
mir-7550_(Ictalurus_punctatus)	-32.9 kcal/mol	ENSDLAT00005035379	acadvl	acyl-CoA dehydrogenase very long chain [Source:ZFIN;Acc:ZDB-GENE-030131-899]
mir-7550_(Gadus_morhua)	-34.5 kcal/mol	ENSDLAT00005035416	acadvl	acyl-CoA dehydrogenase very long chain [Source:ZFIN;Acc:ZDB-GENE-030131-899]
mir-7550_(Ictalurus_punctatus)	-32.9 kcal/mol	ENSDLAT00005035416	acadvl	acyl-CoA dehydrogenase very long chain [Source:ZFIN;Acc:ZDB-GENE-030131-899]
mir-145_(Astatotilapia_burtoni)	-31.2 kcal/mol	ENSDLAT00005039288	ABCA5	ATP binding cassette subfamily A member 5 [Source:HGNC Symbol;Acc:HGNC:35]
mir-145_(Astatotilapia_burtoni)	-31.2 kcal/mol	ENSDLAT00005039654	ABCA5	ATP binding cassette subfamily A member 5 [Source:HGNC Symbol;Acc:HGNC:35]
mir-145_(Astatotilapia_burtoni)	-31.2 kcal/mol	ENSDLAT00005039790	ABCA5	ATP binding cassette subfamily A member 5 [Source:HGNC Symbol;Acc:HGNC:35]
mir-145_(Astatotilapia_burtoni)	-31.2 kcal/mol	ENSDLAT00005039822	ABCA5	ATP binding cassette subfamily A member 5 [Source:HGNC Symbol;Acc:HGNC:35]
mir-145_(Astatotilapia_burtoni)	-31.2 kcal/mol	ENSDLAT00005039972	ABCA5	ATP binding cassette subfamily A member 5 [Source:HGNC Symbol;Acc:HGNC:35]
mir-145_(Astatotilapia_burtoni)	-31.2 kcal/mol	ENSDLAT00005040066	ABCA5	ATP binding cassette subfamily A member 5 [Source:HGNC Symbol;Acc:HGNC:35]
mir-145_(Astatotilapia_burtoni)	-31.2 kcal/mol	ENSDLAT00005040344	ABCA5	ATP binding cassette subfamily A member 5 [Source:HGNC Symbol;Acc:HGNC:35]
mir-181c_(Gadus_morhua)	-31.0 kcal/mol	ENSDLAT00005036244	itcha	itchy E3 ubiquitin protein ligase a [Source:ZFIN;Acc:ZDB-GENE-120919-4]
mir-181c_(Gadus_morhua)	-31.0 kcal/mol	ENSDLAT00005037236	itcha	itchy E3 ubiquitin protein ligase a [Source:ZFIN;Acc:ZDB-GENE-120919-4]
mir-181c_(Gadus_morhua)	-31.0 kcal/mol	ENSDLAT00005037317	itcha	itchy E3 ubiquitin protein ligase a [Source:ZFIN;Acc:ZDB-GENE-120919-4]
mir-181c_(Gadus_morhua)	-31.0 kcal/mol	ENSDLAT00005037358	itcha	itchy E3 ubiquitin protein ligase a [Source:ZFIN;Acc:ZDB-GENE-120919-4]
mir-181c_(Gadus_morhua)	-31.0 kcal/mol	ENSDLAT00005037391	itcha	itchy E3 ubiquitin protein ligase a [Source:ZFIN;Acc:ZDB-GENE-120919-4]
mir-181c_(Gadus_morhua)	-31.0 kcal/mol	ENSDLAT00005037498	itcha	itchy E3 ubiquitin protein ligase a [Source:ZFIN;Acc:ZDB-GENE-120919-4]
mir-181c_(Gadus_morhua)	-31.0 kcal/mol	ENSDLAT00005037539	itcha	itchy E3 ubiquitin protein ligase a [Source:ZFIN;Acc:ZDB-GENE-120919-4]
mir-181c_(Gadus_morhua)	-31.0 kcal/mol	ENSDLAT00005037648	itcha	itchy E3 ubiquitin protein ligase a [Source:ZFIN;Acc:ZDB-GENE-120919-4]
mir-181c_(Gadus_morhua)	-31.0 kcal/mol	ENSDLAT00005037742	itcha	itchy E3 ubiquitin protein ligase a [Source:ZFIN;Acc:ZDB-GENE-120919-4]
mir-459_(Gadus_morhua)	-30.0 kcal/mol	ENSDLAT00005032471	znf687b	zinc finger protein 687b [Source:NCBI gene;Acc:100006039]
mir-459_(Oryzias_latipes)	-30.0 kcal/mol	ENSDLAT00005032471	znf687b	zinc finger protein 687b [Source:NCBI gene;Acc:100006039]
mir-210_(Oryzias_latipes)	-30.8 kcal/mol	ENSDLAT00005032476	zgc:165508	zgc:165508 [Source:ZFIN;Acc:ZDB-GENE-070719-4]
mir-210_(Oryzias_latipes)	-30.8 kcal/mol	ENSDLAT00005032484	zgc:165508	zgc:165508 [Source:ZFIN;Acc:ZDB-GENE-070719-4]
mir-124-2_(Danio_rerio)//mir-124-3_(Danio_rerio)//mir-124-5_(Danio_rerio)	-30.3 kcal/mol	ENSDLAT00005032522	aqp10b	aquaporin 10b [Source:ZFIN;Acc:ZDB-GENE-060503-57]
mir-135a_(Tetraodon_nigroviridis)	-30.8 kcal/mol	ENSDLAT00005032519	yjefn3	YjeF N-terminal domain containing 3 [Source:ZFIN;Acc:ZDB-GENE-050208-755]
mir-181c_(Gadus_morhua)	-30.3 kcal/mol	ENSDLAT00005032554	ndufaf7	NADH:ubiquinone oxidoreductase complex assembly factor 7 [Source:NCBI gene;Acc:767796]
mir-181c_(Gadus_morhua)	-30.3 kcal/mol	ENSDLAT00005032573	ndufaf7	NADH:ubiquinone oxidoreductase complex assembly factor 7 [Source:NCBI gene;Acc:767796]
mir-106a_(Homo_sapiens)	-33.7 kcal/mol	ENSDLAT00005032762	sec61a1	SEC61 translocon alpha 1 subunit [Source:NCBI gene;Acc:192298]
mir-106a_(Homo_sapiens)	-33.7 kcal/mol	ENSDLAT00005032767	sec61a1	SEC61 translocon alpha 1 subunit [Source:NCBI gene;Acc:192298]
mir-106a_(Homo_sapiens)	-35.2 kcal/mol	ENSDLAT00005032696	n/a	n/a
mir-181c_(Gadus_morhua)	-35.5 kcal/mol	ENSDLAT00005033320	n/a	activin A receptor type 1B [Source:HGNC Symbol;Acc:HGNC:172]
mir-181c_(Gadus_morhua)	-35.5 kcal/mol	ENSDLAT00005033336	n/a	activin A receptor type 1B [Source:HGNC Symbol;Acc:HGNC:172]
mir-181c_(Gadus_morhua)	-35.5 kcal/mol	ENSDLAT00005033347	n/a	activin A receptor type 1B [Source:HGNC Symbol;Acc:HGNC:172]
mir-181c_(Gadus_morhua)	-35.5 kcal/mol	ENSDLAT00005033360	n/a	activin A receptor type 1B [Source:HGNC Symbol;Acc:HGNC:172]
mir-181c_(Gadus_morhua)	-35.5 kcal/mol	ENSDLAT00005033411	n/a	activin A receptor type 1B [Source:HGNC Symbol;Acc:HGNC:172]
mir-181c_(Gadus_morhua)	-35.5 kcal/mol	ENSDLAT00005033448	n/a	activin A receptor type 1B [Source:HGNC Symbol;Acc:HGNC:172]
mir-145_(Astatotilapia_burtoni)	-32.7 kcal/mol	ENSDLAT00005032943	reep6	receptor accessory protein 6 [Source:NCBI gene;Acc:447918]
mir-145_(Astatotilapia_burtoni)	-32.7 kcal/mol	ENSDLAT00005032958	reep6	receptor accessory protein 6 [Source:NCBI gene;Acc:447918]
mir-365-1_(Ictalurus_punctatus)//mir-365-2_(Ictalurus_punctatus)	-32.0 kcal/mol	ENSDLAT00005034229	slc38a3a	solute carrier family 38 member 3a [Source:ZFIN;Acc:ZDB-GENE-070615-25]
mir-365-1_(Ictalurus_punctatus)//mir-365-2_(Ictalurus_punctatus)	-32.0 kcal/mol	ENSDLAT00005034295	slc38a3a	solute carrier family 38 member 3a [Source:ZFIN;Acc:ZDB-GENE-070615-25]
mir-365-1_(Ictalurus_punctatus)//mir-365-2_(Ictalurus_punctatus)	-32.0 kcal/mol	ENSDLAT00005034324	slc38a3a	solute carrier family 38 member 3a [Source:ZFIN;Acc:ZDB-GENE-070615-25]
mir-365-1_(Ictalurus_punctatus)//mir-365-2_(Ictalurus_punctatus)	-32.0 kcal/mol	ENSDLAT00005034646	slc38a3a	solute carrier family 38 member 3a [Source:ZFIN;Acc:ZDB-GENE-070615-25]
mir-365-1_(Ictalurus_punctatus)//mir-365-2_(Ictalurus_punctatus)	-32.0 kcal/mol	ENSDLAT00005034729	slc38a3a	solute carrier family 38 member 3a [Source:ZFIN;Acc:ZDB-GENE-070615-25]
mir-365-1_(Ictalurus_punctatus)//mir-365-2_(Ictalurus_punctatus)	-31.8 kcal/mol	ENSDLAT00005033066	hmgb2a	high mobility group box 2a [Source:ZFIN;Acc:ZDB-GENE-051120-126]
mir-365-1_(Ictalurus_punctatus)//mir-365-2_(Ictalurus_punctatus)	-31.8 kcal/mol	ENSDLAT00005033089	hmgb2a	high mobility group box 2a [Source:ZFIN;Acc:ZDB-GENE-051120-126]
mir-365-1_(Ictalurus_punctatus)//mir-365-2_(Ictalurus_punctatus)	-31.8 kcal/mol	ENSDLAT00005033099	hmgb2a	high mobility group box 2a [Source:ZFIN;Acc:ZDB-GENE-051120-126]
mir-124-2_(Danio_rerio)//mir-124-3_(Danio_rerio)//mir-124-5_(Danio_rerio)	-31.1 kcal/mol	ENSDLAT00005033116	C1orf43	zgc:123238 [Source:ZFIN;Acc:ZDB-GENE-051023-3]
mir-210_(Oryzias_latipes)	-30.3 kcal/mol	ENSDLAT00005033133	them4	thioesterase superfamily member 4 [Source:ZFIN;Acc:ZDB-GENE-070112-982]
mir-145_(Astatotilapia_burtoni)	-31.0 kcal/mol	ENSDLAT00005033137	n/a	n/a
mir-181c_(Gadus_morhua)	-30.7 kcal/mol	ENSDLAT00005033435	efna3a	ephrin-A3a [Source:ZFIN;Acc:ZDB-GENE-060503-186]
mir-181c_(Gadus_morhua)	-30.6 kcal/mol	ENSDLAT00005033770	atg5	ATG5 autophagy related 5 homolog (S. cerevisiae) [Source:ZFIN;Acc:ZDB-GENE-040801-149]
mir-8159_(Gadus_morhua)	-32.1 kcal/mol	ENSDLAT00005033770	atg5	ATG5 autophagy related 5 homolog (S. cerevisiae) [Source:ZFIN;Acc:ZDB-GENE-040801-149]
mir-181c_(Gadus_morhua)	-30.6 kcal/mol	ENSDLAT00005033790	atg5	ATG5 autophagy related 5 homolog (S. cerevisiae) [Source:ZFIN;Acc:ZDB-GENE-040801-149]
mir-8159_(Gadus_morhua)	-32.1 kcal/mol	ENSDLAT00005033790	atg5	ATG5 autophagy related 5 homolog (S. cerevisiae) [Source:ZFIN;Acc:ZDB-GENE-040801-149]
mir-181c_(Gadus_morhua)	-30.6 kcal/mol	ENSDLAT00005033799	atg5	ATG5 autophagy related 5 homolog (S. cerevisiae) [Source:ZFIN;Acc:ZDB-GENE-040801-149]
mir-8159_(Gadus_morhua)	-32.1 kcal/mol	ENSDLAT00005033799	atg5	ATG5 autophagy related 5 homolog (S. cerevisiae) [Source:ZFIN;Acc:ZDB-GENE-040801-149]
mir-181c_(Gadus_morhua)	-30.6 kcal/mol	ENSDLAT00005033870	atg5	ATG5 autophagy related 5 homolog (S. cerevisiae) [Source:ZFIN;Acc:ZDB-GENE-040801-149]
mir-8159_(Gadus_morhua)	-32.1 kcal/mol	ENSDLAT00005033870	atg5	ATG5 autophagy related 5 homolog (S. cerevisiae) [Source:ZFIN;Acc:ZDB-GENE-040801-149]
mir-181c_(Gadus_morhua)	-30.6 kcal/mol	ENSDLAT00005033897	atg5	ATG5 autophagy related 5 homolog (S. cerevisiae) [Source:ZFIN;Acc:ZDB-GENE-040801-149]
mir-8159_(Gadus_morhua)	-32.1 kcal/mol	ENSDLAT00005033897	atg5	ATG5 autophagy related 5 homolog (S. cerevisiae) [Source:ZFIN;Acc:ZDB-GENE-040801-149]
mir-210_(Oryzias_latipes)	-32.8 kcal/mol	ENSDLAT00005034038	ARHGEF25	Rho guanine nucleotide exchange factor 25 [Source:HGNC Symbol;Acc:HGNC:30275]
mir-210_(Oryzias_latipes)	-32.8 kcal/mol	ENSDLAT00005034084	ARHGEF25	Rho guanine nucleotide exchange factor 25 [Source:HGNC Symbol;Acc:HGNC:30275]
mir-181c_(Gadus_morhua)	-33.4 kcal/mol	ENSDLAT00005033659	n/a	n/a
mir-181c_(Gadus_morhua)	-33.4 kcal/mol	ENSDLAT00005033705	n/a	n/a
mir-181c_(Gadus_morhua)	-33.4 kcal/mol	ENSDLAT00005033749	n/a	n/a
mir-181c_(Gadus_morhua)	-33.4 kcal/mol	ENSDLAT00005033781	n/a	n/a
mir-145_(Astatotilapia_burtoni)	-31.4 kcal/mol	ENSDLAT00005033663	n/a	n/a
mir-181c_(Gadus_morhua)	-31.6 kcal/mol	ENSDLAT00005033674	rasd1	RAS, dexamethasone-induced 1 [Source:ZFIN;Acc:ZDB-GENE-040426-1473]
mir-459_(Gadus_morhua)	-30.5 kcal/mol	ENSDLAT00005033689	ier3ip1	immediate early response 3 interacting protein 1 [Source:NCBI gene;Acc:554110]
mir-365-1_(Ictalurus_punctatus)//mir-365-2_(Ictalurus_punctatus)	-33.0 kcal/mol	ENSDLAT00005033693	pemt	phosphatidylethanolamine N-methyltransferase [Source:ZFIN;Acc:ZDB-GENE-040426-719]
mir-21-2_(Danio_rerio)//mir-21_(Tetraodon_nigroviridis)//mir-21_(Hippoglossus_hippoglossus)//mir-21-2_(Astatotilapia_burtoni)//mir-21-1_(Astatotilapia_burtoni)	-30.3 kcal/mol	ENSDLAT00005033734	mef2b	myocyte enhancer factor 2b [Source:ZFIN;Acc:ZDB-GENE-050208-357]
mir-181c_(Gadus_morhua)	-30.6 kcal/mol	ENSDLAT00005034381	adamts16	ADAM metallopeptidase with thrombospondin type 1 motif, 16 [Source:ZFIN;Acc:ZDB-GENE-130530-760]
mir-181c_(Gadus_morhua)	-30.6 kcal/mol	ENSDLAT00005034513	adamts16	ADAM metallopeptidase with thrombospondin type 1 motif, 16 [Source:ZFIN;Acc:ZDB-GENE-130530-760]
mir-181c_(Gadus_morhua)	-30.6 kcal/mol	ENSDLAT00005034548	adamts16	ADAM metallopeptidase with thrombospondin type 1 motif, 16 [Source:ZFIN;Acc:ZDB-GENE-130530-760]
mir-181c_(Gadus_morhua)	-30.3 kcal/mol	ENSDLAT00005034832	snx27a	sorting nexin 27a [Source:ZFIN;Acc:ZDB-GENE-060503-371]
mir-21-2_(Danio_rerio)//mir-21_(Tetraodon_nigroviridis)//mir-21_(Hippoglossus_hippoglossus)//mir-21-2_(Astatotilapia_burtoni)//mir-21-1_(Astatotilapia_burtoni)	-31.9 kcal/mol	ENSDLAT00005033816	n/a	n/a
mir-21-2_(Danio_rerio)//mir-21_(Tetraodon_nigroviridis)//mir-21_(Hippoglossus_hippoglossus)//mir-21-2_(Astatotilapia_burtoni)//mir-21-1_(Astatotilapia_burtoni)	-31.9 kcal/mol	ENSDLAT00005033836	n/a	n/a
mir-21-2_(Danio_rerio)//mir-21_(Tetraodon_nigroviridis)//mir-21_(Hippoglossus_hippoglossus)//mir-21-2_(Astatotilapia_burtoni)//mir-21-1_(Astatotilapia_burtoni)	-31.7 kcal/mol	ENSDLAT00005033864	calb2a	calbindin 2a [Source:ZFIN;Acc:ZDB-GENE-040426-1677]
mir-21-2_(Danio_rerio)//mir-21_(Tetraodon_nigroviridis)//mir-21_(Hippoglossus_hippoglossus)//mir-21-2_(Astatotilapia_burtoni)//mir-21-1_(Astatotilapia_burtoni)	-31.7 kcal/mol	ENSDLAT00005033884	calb2a	calbindin 2a [Source:ZFIN;Acc:ZDB-GENE-040426-1677]
mir-21-2_(Danio_rerio)//mir-21_(Tetraodon_nigroviridis)//mir-21_(Hippoglossus_hippoglossus)//mir-21-2_(Astatotilapia_burtoni)//mir-21-1_(Astatotilapia_burtoni)	-31.7 kcal/mol	ENSDLAT00005033895	calb2a	calbindin 2a [Source:ZFIN;Acc:ZDB-GENE-040426-1677]
mir-7977_(Homo_sapiens)	-31.2 kcal/mol	ENSDLAT00005033878	nr2c2ap	nuclear receptor 2C2-associated protein [Source:NCBI gene;Acc:724051]
mir-4454_(Homo_sapiens)	-30.1 kcal/mol	ENSDLAT00005033933	vrk1	VRK serine/threonine kinase 1 [Source:NCBI gene;Acc:406694]
mir-181c_(Gadus_morhua)	-31.2 kcal/mol	ENSDLAT00005036336	ENTPD7	ectonucleoside triphosphate diphosphohydrolase 7 [Source:HGNC Symbol;Acc:HGNC:19745]
mir-181c_(Gadus_morhua)	-31.2 kcal/mol	ENSDLAT00005036373	ENTPD7	ectonucleoside triphosphate diphosphohydrolase 7 [Source:HGNC Symbol;Acc:HGNC:19745]
mir-181c_(Gadus_morhua)	-31.2 kcal/mol	ENSDLAT00005036395	ENTPD7	ectonucleoside triphosphate diphosphohydrolase 7 [Source:HGNC Symbol;Acc:HGNC:19745]
mir-181c_(Gadus_morhua)	-31.2 kcal/mol	ENSDLAT00005036407	ENTPD7	ectonucleoside triphosphate diphosphohydrolase 7 [Source:HGNC Symbol;Acc:HGNC:19745]
mir-181c_(Gadus_morhua)	-31.2 kcal/mol	ENSDLAT00005036441	ENTPD7	ectonucleoside triphosphate diphosphohydrolase 7 [Source:HGNC Symbol;Acc:HGNC:19745]
mir-181c_(Gadus_morhua)	-31.2 kcal/mol	ENSDLAT00005036452	ENTPD7	ectonucleoside triphosphate diphosphohydrolase 7 [Source:HGNC Symbol;Acc:HGNC:19745]
mir-181c_(Gadus_morhua)	-31.2 kcal/mol	ENSDLAT00005036479	ENTPD7	ectonucleoside triphosphate diphosphohydrolase 7 [Source:HGNC Symbol;Acc:HGNC:19745]
mir-181c_(Gadus_morhua)	-31.2 kcal/mol	ENSDLAT00005036497	ENTPD7	ectonucleoside triphosphate diphosphohydrolase 7 [Source:HGNC Symbol;Acc:HGNC:19745]
mir-21-2_(Danio_rerio)//mir-21_(Tetraodon_nigroviridis)//mir-21_(Hippoglossus_hippoglossus)//mir-21-2_(Astatotilapia_burtoni)//mir-21-1_(Astatotilapia_burtoni)	-30.6 kcal/mol	ENSDLAT00005034034	cpne2	copine II [Source:ZFIN;Acc:ZDB-GENE-030131-7896]
mir-106a_(Homo_sapiens)	-30.3 kcal/mol	ENSDLAT00005034410	pfkfb2b	6-phosphofructo-2-kinase/fructose-2,6-biphosphatase 2b [Source:ZFIN;Acc:ZDB-GENE-120222-1]
mir-181c_(Gadus_morhua)	-30.6 kcal/mol	ENSDLAT00005034012	hspbap1	hspb associated protein 1 [Source:NCBI gene;Acc:445320]
mir-181c_(Gadus_morhua)	-30.6 kcal/mol	ENSDLAT00005034036	hspbap1	hspb associated protein 1 [Source:NCBI gene;Acc:445320]
mir-181c_(Gadus_morhua)	-31.4 kcal/mol	ENSDLAT00005034166	SNX18	sorting nexin 18b [Source:ZFIN;Acc:ZDB-GENE-080213-6]
mir-21-2_(Danio_rerio)//mir-21_(Tetraodon_nigroviridis)//mir-21_(Hippoglossus_hippoglossus)//mir-21-2_(Astatotilapia_burtoni)//mir-21-1_(Astatotilapia_burtoni)	-35.0 kcal/mol	ENSDLAT00005034166	SNX18	sorting nexin 18b [Source:ZFIN;Acc:ZDB-GENE-080213-6]
mir-181c_(Gadus_morhua)	-31.4 kcal/mol	ENSDLAT00005034186	SNX18	sorting nexin 18b [Source:ZFIN;Acc:ZDB-GENE-080213-6]
mir-21-2_(Danio_rerio)//mir-21_(Tetraodon_nigroviridis)//mir-21_(Hippoglossus_hippoglossus)//mir-21-2_(Astatotilapia_burtoni)//mir-21-1_(Astatotilapia_burtoni)	-35.0 kcal/mol	ENSDLAT00005034186	SNX18	sorting nexin 18b [Source:ZFIN;Acc:ZDB-GENE-080213-6]
mir-23a-2_(Danio_rerio)	-31.8 kcal/mol	ENSDLAT00005034185	atxn10	ataxin 10 [Source:ZFIN;Acc:ZDB-GENE-060503-180]
mir-365-1_(Ictalurus_punctatus)//mir-365-2_(Ictalurus_punctatus)	-33.9 kcal/mol	ENSDLAT00005035618	n/a	glutamate metabotropic receptor 6 [Source:HGNC Symbol;Acc:HGNC:4598]
mir-365-1_(Ictalurus_punctatus)//mir-365-2_(Ictalurus_punctatus)	-33.9 kcal/mol	ENSDLAT00005035652	n/a	glutamate metabotropic receptor 6 [Source:HGNC Symbol;Acc:HGNC:4598]
mir-365-1_(Ictalurus_punctatus)//mir-365-2_(Ictalurus_punctatus)	-33.9 kcal/mol	ENSDLAT00005035672	n/a	glutamate metabotropic receptor 6 [Source:HGNC Symbol;Acc:HGNC:4598]
mir-124-2_(Danio_rerio)//mir-124-3_(Danio_rerio)//mir-124-5_(Danio_rerio)	-30.4 kcal/mol	ENSDLAT00005034307	hsf4	heat shock transcription factor 4 [Source:ZFIN;Acc:ZDB-GENE-050306-18]
mir-365-1_(Ictalurus_punctatus)//mir-365-2_(Ictalurus_punctatus)	-31.9 kcal/mol	ENSDLAT00005034307	hsf4	heat shock transcription factor 4 [Source:ZFIN;Acc:ZDB-GENE-050306-18]
let-7e_(Fugu_rubripes)//let-7e_(Tetraodon_nigroviridis)//let-7e_(Astatotilapia_burtoni)	-30.1 kcal/mol	ENSDLAT00005034327	ctbp1	C-terminal binding protein 1 [Source:ZFIN;Acc:ZDB-GENE-010130-1]
let-7f-2_(Homo_sapiens)//let-7f_(Danio_rerio)//let-7f_(Gadus_morhua)	-33.8 kcal/mol	ENSDLAT00005034327	ctbp1	C-terminal binding protein 1 [Source:ZFIN;Acc:ZDB-GENE-010130-1]
mir-210_(Oryzias_latipes)	-31.3 kcal/mol	ENSDLAT00005034327	ctbp1	C-terminal binding protein 1 [Source:ZFIN;Acc:ZDB-GENE-010130-1]
mir-365-1_(Ictalurus_punctatus)//mir-365-2_(Ictalurus_punctatus)	-31.0 kcal/mol	ENSDLAT00005034327	ctbp1	C-terminal binding protein 1 [Source:ZFIN;Acc:ZDB-GENE-010130-1]
let-7e_(Fugu_rubripes)//let-7e_(Tetraodon_nigroviridis)//let-7e_(Astatotilapia_burtoni)	-30.1 kcal/mol	ENSDLAT00005034362	ctbp1	C-terminal binding protein 1 [Source:ZFIN;Acc:ZDB-GENE-010130-1]
let-7f-2_(Homo_sapiens)//let-7f_(Danio_rerio)//let-7f_(Gadus_morhua)	-33.8 kcal/mol	ENSDLAT00005034362	ctbp1	C-terminal binding protein 1 [Source:ZFIN;Acc:ZDB-GENE-010130-1]
mir-210_(Oryzias_latipes)	-31.3 kcal/mol	ENSDLAT00005034362	ctbp1	C-terminal binding protein 1 [Source:ZFIN;Acc:ZDB-GENE-010130-1]
mir-365-1_(Ictalurus_punctatus)//mir-365-2_(Ictalurus_punctatus)	-31.0 kcal/mol	ENSDLAT00005034362	ctbp1	C-terminal binding protein 1 [Source:ZFIN;Acc:ZDB-GENE-010130-1]
let-7e_(Fugu_rubripes)//let-7e_(Tetraodon_nigroviridis)//let-7e_(Astatotilapia_burtoni)	-30.1 kcal/mol	ENSDLAT00005034377	ctbp1	C-terminal binding protein 1 [Source:ZFIN;Acc:ZDB-GENE-010130-1]
let-7f-2_(Homo_sapiens)//let-7f_(Danio_rerio)//let-7f_(Gadus_morhua)	-33.8 kcal/mol	ENSDLAT00005034377	ctbp1	C-terminal binding protein 1 [Source:ZFIN;Acc:ZDB-GENE-010130-1]
mir-210_(Oryzias_latipes)	-31.3 kcal/mol	ENSDLAT00005034377	ctbp1	C-terminal binding protein 1 [Source:ZFIN;Acc:ZDB-GENE-010130-1]
mir-365-1_(Ictalurus_punctatus)//mir-365-2_(Ictalurus_punctatus)	-31.0 kcal/mol	ENSDLAT00005034377	ctbp1	C-terminal binding protein 1 [Source:ZFIN;Acc:ZDB-GENE-010130-1]
mir-181c_(Gadus_morhua)	-30.3 kcal/mol	ENSDLAT00005034283	tlr18	toll-like receptor 18 [Source:ZFIN;Acc:ZDB-GENE-040220-2]
mir-181c_(Gadus_morhua)	-30.6 kcal/mol	ENSDLAT00005035297	rbl2	retinoblastoma-like 2 (p130) [Source:ZFIN;Acc:ZDB-GENE-061109-2]
mir-181c_(Gadus_morhua)	-30.6 kcal/mol	ENSDLAT00005035361	rbl2	retinoblastoma-like 2 (p130) [Source:ZFIN;Acc:ZDB-GENE-061109-2]
mir-181c_(Gadus_morhua)	-30.6 kcal/mol	ENSDLAT00005035378	rbl2	retinoblastoma-like 2 (p130) [Source:ZFIN;Acc:ZDB-GENE-061109-2]
mir-181c_(Gadus_morhua)	-34.5 kcal/mol	ENSDLAT00005034435	n/a	n/a
mir-365-1_(Ictalurus_punctatus)//mir-365-2_(Ictalurus_punctatus)	-30.1 kcal/mol	ENSDLAT00005034432	spon2a	spondin 2a, extracellular matrix protein [Source:ZFIN;Acc:ZDB-GENE-990415-160]
mir-21-2_(Danio_rerio)//mir-21_(Tetraodon_nigroviridis)//mir-21_(Hippoglossus_hippoglossus)//mir-21-2_(Astatotilapia_burtoni)//mir-21-1_(Astatotilapia_burtoni)	-32.5 kcal/mol	ENSDLAT00005039561	pfkla	phosphofructokinase, liver a [Source:ZFIN;Acc:ZDB-GENE-121207-1]
mir-21-2_(Danio_rerio)//mir-21_(Tetraodon_nigroviridis)//mir-21_(Hippoglossus_hippoglossus)//mir-21-2_(Astatotilapia_burtoni)//mir-21-1_(Astatotilapia_burtoni)	-32.5 kcal/mol	ENSDLAT00005040518	pfkla	phosphofructokinase, liver a [Source:ZFIN;Acc:ZDB-GENE-121207-1]
mir-21-2_(Danio_rerio)//mir-21_(Tetraodon_nigroviridis)//mir-21_(Hippoglossus_hippoglossus)//mir-21-2_(Astatotilapia_burtoni)//mir-21-1_(Astatotilapia_burtoni)	-32.5 kcal/mol	ENSDLAT00005041753	pfkla	phosphofructokinase, liver a [Source:ZFIN;Acc:ZDB-GENE-121207-1]
mir-21-2_(Danio_rerio)//mir-21_(Tetraodon_nigroviridis)//mir-21_(Hippoglossus_hippoglossus)//mir-21-2_(Astatotilapia_burtoni)//mir-21-1_(Astatotilapia_burtoni)	-32.5 kcal/mol	ENSDLAT00005041796	pfkla	phosphofructokinase, liver a [Source:ZFIN;Acc:ZDB-GENE-121207-1]
mir-21-2_(Danio_rerio)//mir-21_(Tetraodon_nigroviridis)//mir-21_(Hippoglossus_hippoglossus)//mir-21-2_(Astatotilapia_burtoni)//mir-21-1_(Astatotilapia_burtoni)	-32.5 kcal/mol	ENSDLAT00005042540	pfkla	phosphofructokinase, liver a [Source:ZFIN;Acc:ZDB-GENE-121207-1]
mir-21-2_(Danio_rerio)//mir-21_(Tetraodon_nigroviridis)//mir-21_(Hippoglossus_hippoglossus)//mir-21-2_(Astatotilapia_burtoni)//mir-21-1_(Astatotilapia_burtoni)	-32.5 kcal/mol	ENSDLAT00005043053	pfkla	phosphofructokinase, liver a [Source:ZFIN;Acc:ZDB-GENE-121207-1]
mir-21-2_(Danio_rerio)//mir-21_(Tetraodon_nigroviridis)//mir-21_(Hippoglossus_hippoglossus)//mir-21-2_(Astatotilapia_burtoni)//mir-21-1_(Astatotilapia_burtoni)	-32.5 kcal/mol	ENSDLAT00005043176	pfkla	phosphofructokinase, liver a [Source:ZFIN;Acc:ZDB-GENE-121207-1]
mir-21-2_(Danio_rerio)//mir-21_(Tetraodon_nigroviridis)//mir-21_(Hippoglossus_hippoglossus)//mir-21-2_(Astatotilapia_burtoni)//mir-21-1_(Astatotilapia_burtoni)	-32.5 kcal/mol	ENSDLAT00005043185	pfkla	phosphofructokinase, liver a [Source:ZFIN;Acc:ZDB-GENE-121207-1]
mir-21-2_(Danio_rerio)//mir-21_(Tetraodon_nigroviridis)//mir-21_(Hippoglossus_hippoglossus)//mir-21-2_(Astatotilapia_burtoni)//mir-21-1_(Astatotilapia_burtoni)	-32.5 kcal/mol	ENSDLAT00005043423	pfkla	phosphofructokinase, liver a [Source:ZFIN;Acc:ZDB-GENE-121207-1]
mir-7550_(Gadus_morhua)	-30.2 kcal/mol	ENSDLAT00005034519	rcn1	reticulocalbin 1, EF-hand calcium binding domain [Source:ZFIN;Acc:ZDB-GENE-080225-33]
mir-7550_(Ictalurus_punctatus)	-31.0 kcal/mol	ENSDLAT00005034519	rcn1	reticulocalbin 1, EF-hand calcium binding domain [Source:ZFIN;Acc:ZDB-GENE-080225-33]
mir-21-2_(Danio_rerio)//mir-21_(Tetraodon_nigroviridis)//mir-21_(Hippoglossus_hippoglossus)//mir-21-2_(Astatotilapia_burtoni)//mir-21-1_(Astatotilapia_burtoni)	-30.1 kcal/mol	ENSDLAT00005034556	il10ra	interleukin 10 receptor, alpha [Source:ZFIN;Acc:ZDB-GENE-070905-4]
mir-21-2_(Danio_rerio)//mir-21_(Tetraodon_nigroviridis)//mir-21_(Hippoglossus_hippoglossus)//mir-21-2_(Astatotilapia_burtoni)//mir-21-1_(Astatotilapia_burtoni)	-32.4 kcal/mol	ENSDLAT00005034658	n/a	n/a
mir-21-2_(Danio_rerio)//mir-21_(Tetraodon_nigroviridis)//mir-21_(Hippoglossus_hippoglossus)//mir-21-2_(Astatotilapia_burtoni)//mir-21-1_(Astatotilapia_burtoni)	-32.4 kcal/mol	ENSDLAT00005034676	n/a	n/a
mir-124-2_(Danio_rerio)//mir-124-3_(Danio_rerio)//mir-124-5_(Danio_rerio)	-31.4 kcal/mol	ENSDLAT00005034762	dus2	dihydrouridine synthase 2 [Source:ZFIN;Acc:ZDB-GENE-100922-233]
mir-124-2_(Danio_rerio)//mir-124-3_(Danio_rerio)//mir-124-5_(Danio_rerio)	-31.4 kcal/mol	ENSDLAT00005034798	dus2	dihydrouridine synthase 2 [Source:ZFIN;Acc:ZDB-GENE-100922-233]
mir-124-2_(Danio_rerio)//mir-124-3_(Danio_rerio)//mir-124-5_(Danio_rerio)	-31.4 kcal/mol	ENSDLAT00005034846	dus2	dihydrouridine synthase 2 [Source:ZFIN;Acc:ZDB-GENE-100922-233]
mir-365-1_(Ictalurus_punctatus)//mir-365-2_(Ictalurus_punctatus)	-30.7 kcal/mol	ENSDLAT00005034683	bicd2	bicaudal D homolog 2 (Drosophila) [Source:ZFIN;Acc:ZDB-GENE-120717-1]
mir-365-1_(Ictalurus_punctatus)//mir-365-2_(Ictalurus_punctatus)	-30.2 kcal/mol	ENSDLAT00005034717	ensaa	endosulfine alpha a [Source:NCBI gene;Acc:569530]
mir-124-2_(Danio_rerio)//mir-124-3_(Danio_rerio)//mir-124-5_(Danio_rerio)	-30.8 kcal/mol	ENSDLAT00005034805	cnksr3	cnksr family member 3 [Source:ZFIN;Acc:ZDB-GENE-080204-43]
mir-124-2_(Danio_rerio)//mir-124-3_(Danio_rerio)//mir-124-5_(Danio_rerio)	-31.2 kcal/mol	ENSDLAT00005034768	n/a	prune exopolyphosphatase [Source:ZFIN;Acc:ZDB-GENE-100609-1]
mir-181c_(Gadus_morhua)	-30.4 kcal/mol	ENSDLAT00005034882	sall4	spalt-like transcription factor 4 [Source:ZFIN;Acc:ZDB-GENE-060328-2]
mir-181c_(Gadus_morhua)	-30.1 kcal/mol	ENSDLAT00005036546	arid1ab	AT rich interactive domain 1Ab (SWI-like) [Source:ZFIN;Acc:ZDB-GENE-030131-5725]
mir-181c_(Gadus_morhua)	-34.1 kcal/mol	ENSDLAT00005035005	rps6kc1	ribosomal protein S6 kinase polypeptide 1 [Source:ZFIN;Acc:ZDB-GENE-081031-83]
mir-181c_(Gadus_morhua)	-34.1 kcal/mol	ENSDLAT00005035042	rps6kc1	ribosomal protein S6 kinase polypeptide 1 [Source:ZFIN;Acc:ZDB-GENE-081031-83]
mir-106a_(Homo_sapiens)	-30.6 kcal/mol	ENSDLAT00005035135	cep89	centrosomal protein 89 [Source:NCBI gene;Acc:393852]
mir-145_(Astatotilapia_burtoni)	-33.7 kcal/mol	ENSDLAT00005035369	efnb2a	ephrin-B2a [Source:NCBI gene;Acc:30219]
mir-181c_(Gadus_morhua)	-30.2 kcal/mol	ENSDLAT00005035369	efnb2a	ephrin-B2a [Source:NCBI gene;Acc:30219]
mir-181c_(Gadus_morhua)	-32.1 kcal/mol	ENSDLAT00005035491	cetp	cholesteryl ester transfer protein, plasma [Source:ZFIN;Acc:ZDB-GENE-041114-54]
mir-181c_(Gadus_morhua)	-30.3 kcal/mol	ENSDLAT00005035620	ppp1r9a	protein phosphatase 1, regulatory subunit 9A [Source:ZFIN;Acc:ZDB-GENE-060503-660]
mir-4454_(Homo_sapiens)	-31.6 kcal/mol	ENSDLAT00005035487	stx3a	syntaxin 3A [Source:ZFIN;Acc:ZDB-GENE-040426-1489]
mir-181c_(Gadus_morhua)	-31.2 kcal/mol	ENSDLAT00005035539	snx20	sorting nexin 20 [Source:ZFIN;Acc:ZDB-GENE-100806-1]
mir-181c_(Gadus_morhua)	-31.2 kcal/mol	ENSDLAT00005035552	snx20	sorting nexin 20 [Source:ZFIN;Acc:ZDB-GENE-100806-1]
mir-8159_(Gadus_morhua)	-32.1 kcal/mol	ENSDLAT00005035782	n/a	n/a
mir-23a-2_(Danio_rerio)	-30.9 kcal/mol	ENSDLAT00005035942	lnx1	ligand of numb-protein X 1 [Source:ZFIN;Acc:ZDB-GENE-030131-9439]
mir-23a-2_(Danio_rerio)	-30.9 kcal/mol	ENSDLAT00005035982	lnx1	ligand of numb-protein X 1 [Source:ZFIN;Acc:ZDB-GENE-030131-9439]
mir-23a-2_(Danio_rerio)	-30.9 kcal/mol	ENSDLAT00005036016	lnx1	ligand of numb-protein X 1 [Source:ZFIN;Acc:ZDB-GENE-030131-9439]
mir-21-2_(Danio_rerio)//mir-21_(Tetraodon_nigroviridis)//mir-21_(Hippoglossus_hippoglossus)//mir-21-2_(Astatotilapia_burtoni)//mir-21-1_(Astatotilapia_burtoni)	-31.7 kcal/mol	ENSDLAT00005041661	slc6a9	solute carrier family 6 member 9 [Source:ZFIN;Acc:ZDB-GENE-050105-3]
mir-21-2_(Danio_rerio)//mir-21_(Tetraodon_nigroviridis)//mir-21_(Hippoglossus_hippoglossus)//mir-21-2_(Astatotilapia_burtoni)//mir-21-1_(Astatotilapia_burtoni)	-31.7 kcal/mol	ENSDLAT00005041675	slc6a9	solute carrier family 6 member 9 [Source:ZFIN;Acc:ZDB-GENE-050105-3]
mir-21-2_(Danio_rerio)//mir-21_(Tetraodon_nigroviridis)//mir-21_(Hippoglossus_hippoglossus)//mir-21-2_(Astatotilapia_burtoni)//mir-21-1_(Astatotilapia_burtoni)	-31.7 kcal/mol	ENSDLAT00005041693	slc6a9	solute carrier family 6 member 9 [Source:ZFIN;Acc:ZDB-GENE-050105-3]
mir-21-2_(Danio_rerio)//mir-21_(Tetraodon_nigroviridis)//mir-21_(Hippoglossus_hippoglossus)//mir-21-2_(Astatotilapia_burtoni)//mir-21-1_(Astatotilapia_burtoni)	-31.7 kcal/mol	ENSDLAT00005041733	slc6a9	solute carrier family 6 member 9 [Source:ZFIN;Acc:ZDB-GENE-050105-3]
mir-21-2_(Danio_rerio)//mir-21_(Tetraodon_nigroviridis)//mir-21_(Hippoglossus_hippoglossus)//mir-21-2_(Astatotilapia_burtoni)//mir-21-1_(Astatotilapia_burtoni)	-31.7 kcal/mol	ENSDLAT00005041778	slc6a9	solute carrier family 6 member 9 [Source:ZFIN;Acc:ZDB-GENE-050105-3]
mir-21-2_(Danio_rerio)//mir-21_(Tetraodon_nigroviridis)//mir-21_(Hippoglossus_hippoglossus)//mir-21-2_(Astatotilapia_burtoni)//mir-21-1_(Astatotilapia_burtoni)	-31.7 kcal/mol	ENSDLAT00005041800	slc6a9	solute carrier family 6 member 9 [Source:ZFIN;Acc:ZDB-GENE-050105-3]
mir-21-2_(Danio_rerio)//mir-21_(Tetraodon_nigroviridis)//mir-21_(Hippoglossus_hippoglossus)//mir-21-2_(Astatotilapia_burtoni)//mir-21-1_(Astatotilapia_burtoni)	-31.7 kcal/mol	ENSDLAT00005041838	slc6a9	solute carrier family 6 member 9 [Source:ZFIN;Acc:ZDB-GENE-050105-3]
mir-21-2_(Danio_rerio)//mir-21_(Tetraodon_nigroviridis)//mir-21_(Hippoglossus_hippoglossus)//mir-21-2_(Astatotilapia_burtoni)//mir-21-1_(Astatotilapia_burtoni)	-31.7 kcal/mol	ENSDLAT00005041879	slc6a9	solute carrier family 6 member 9 [Source:ZFIN;Acc:ZDB-GENE-050105-3]
mir-21-2_(Danio_rerio)//mir-21_(Tetraodon_nigroviridis)//mir-21_(Hippoglossus_hippoglossus)//mir-21-2_(Astatotilapia_burtoni)//mir-21-1_(Astatotilapia_burtoni)	-31.7 kcal/mol	ENSDLAT00005041977	slc6a9	solute carrier family 6 member 9 [Source:ZFIN;Acc:ZDB-GENE-050105-3]
mir-21-2_(Danio_rerio)//mir-21_(Tetraodon_nigroviridis)//mir-21_(Hippoglossus_hippoglossus)//mir-21-2_(Astatotilapia_burtoni)//mir-21-1_(Astatotilapia_burtoni)	-31.7 kcal/mol	ENSDLAT00005041999	slc6a9	solute carrier family 6 member 9 [Source:ZFIN;Acc:ZDB-GENE-050105-3]
mir-106a_(Homo_sapiens)	-31.3 kcal/mol	ENSDLAT00005036153	pnpla3	patatin-like phospholipase domain containing 3 [Source:ZFIN;Acc:ZDB-GENE-040718-27]
mir-181c_(Gadus_morhua)	-30.9 kcal/mol	ENSDLAT00005036153	pnpla3	patatin-like phospholipase domain containing 3 [Source:ZFIN;Acc:ZDB-GENE-040718-27]
mir-181c_(Gadus_morhua)	-33.1 kcal/mol	ENSDLAT00005036176	aars2	alanyl-tRNA synthetase 2, mitochondrial (putative) [Source:ZFIN;Acc:ZDB-GENE-041008-213]
mir-145_(Astatotilapia_burtoni)	-31.5 kcal/mol	ENSDLAT00005036203	gprc5ba	G protein-coupled receptor, class C, group 5, member Ba [Source:ZFIN;Acc:ZDB-GENE-030131-8162]
mir-181c_(Gadus_morhua)	-30.5 kcal/mol	ENSDLAT00005036239	n/a	n/a
mir-365-1_(Ictalurus_punctatus)//mir-365-2_(Ictalurus_punctatus)	-31.4 kcal/mol	ENSDLAT00005038016	gspt1l	G1 to S phase transition 1, like [Source:ZFIN;Acc:ZDB-GENE-030131-4009]
mir-181c_(Gadus_morhua)	-30.0 kcal/mol	ENSDLAT00005036297	sun1	Sad1 and UNC84 domain containing 1 [Source:ZFIN;Acc:ZDB-GENE-050522-551]
mir-181c_(Gadus_morhua)	-30.0 kcal/mol	ENSDLAT00005036315	sun1	Sad1 and UNC84 domain containing 1 [Source:ZFIN;Acc:ZDB-GENE-050522-551]
mir-181c_(Gadus_morhua)	-30.0 kcal/mol	ENSDLAT00005036349	sun1	Sad1 and UNC84 domain containing 1 [Source:ZFIN;Acc:ZDB-GENE-050522-551]
mir-181c_(Gadus_morhua)	-30.0 kcal/mol	ENSDLAT00005036382	sun1	Sad1 and UNC84 domain containing 1 [Source:ZFIN;Acc:ZDB-GENE-050522-551]
mir-181c_(Gadus_morhua)	-30.0 kcal/mol	ENSDLAT00005036435	sun1	Sad1 and UNC84 domain containing 1 [Source:ZFIN;Acc:ZDB-GENE-050522-551]
mir-181c_(Gadus_morhua)	-30.0 kcal/mol	ENSDLAT00005036484	sun1	Sad1 and UNC84 domain containing 1 [Source:ZFIN;Acc:ZDB-GENE-050522-551]
mir-8159_(Gadus_morhua)	-32.7 kcal/mol	ENSDLAT00005037056	ggcx	gamma-glutamyl carboxylase [Source:ZFIN;Acc:ZDB-GENE-030826-27]
mir-8159_(Gadus_morhua)	-32.7 kcal/mol	ENSDLAT00005037090	ggcx	gamma-glutamyl carboxylase [Source:ZFIN;Acc:ZDB-GENE-030826-27]
mir-8159_(Gadus_morhua)	-32.7 kcal/mol	ENSDLAT00005037097	ggcx	gamma-glutamyl carboxylase [Source:ZFIN;Acc:ZDB-GENE-030826-27]
mir-8159_(Gadus_morhua)	-32.7 kcal/mol	ENSDLAT00005037137	ggcx	gamma-glutamyl carboxylase [Source:ZFIN;Acc:ZDB-GENE-030826-27]
mir-8159_(Gadus_morhua)	-32.7 kcal/mol	ENSDLAT00005037153	ggcx	gamma-glutamyl carboxylase [Source:ZFIN;Acc:ZDB-GENE-030826-27]
mir-181c_(Gadus_morhua)	-30.6 kcal/mol	ENSDLAT00005037127	prkar1b	protein kinase, cAMP-dependent, regulatory, type I, beta [Source:ZFIN;Acc:ZDB-GENE-060929-580]
mir-181c_(Gadus_morhua)	-30.6 kcal/mol	ENSDLAT00005037150	prkar1b	protein kinase, cAMP-dependent, regulatory, type I, beta [Source:ZFIN;Acc:ZDB-GENE-060929-580]
mir-181c_(Gadus_morhua)	-30.6 kcal/mol	ENSDLAT00005037176	prkar1b	protein kinase, cAMP-dependent, regulatory, type I, beta [Source:ZFIN;Acc:ZDB-GENE-060929-580]
mir-181c_(Gadus_morhua)	-30.6 kcal/mol	ENSDLAT00005037219	prkar1b	protein kinase, cAMP-dependent, regulatory, type I, beta [Source:ZFIN;Acc:ZDB-GENE-060929-580]
mir-181c_(Gadus_morhua)	-30.6 kcal/mol	ENSDLAT00005037229	prkar1b	protein kinase, cAMP-dependent, regulatory, type I, beta [Source:ZFIN;Acc:ZDB-GENE-060929-580]
mir-181c_(Gadus_morhua)	-30.6 kcal/mol	ENSDLAT00005037247	prkar1b	protein kinase, cAMP-dependent, regulatory, type I, beta [Source:ZFIN;Acc:ZDB-GENE-060929-580]
mir-181c_(Gadus_morhua)	-30.6 kcal/mol	ENSDLAT00005037284	prkar1b	protein kinase, cAMP-dependent, regulatory, type I, beta [Source:ZFIN;Acc:ZDB-GENE-060929-580]
mir-8159_(Gadus_morhua)	-30.6 kcal/mol	ENSDLAT00005036670	ciao2b	cytosolic iron-sulfur assembly component 2B [Source:ZFIN;Acc:ZDB-GENE-040718-148]
mir-145_(Astatotilapia_burtoni)	-31.2 kcal/mol	ENSDLAT00005036710	si:dkey-6i22.5	si:dkey-6i22.5 [Source:ZFIN;Acc:ZDB-GENE-050506-32]
mir-181c_(Gadus_morhua)	-30.2 kcal/mol	ENSDLAT00005036710	si:dkey-6i22.5	si:dkey-6i22.5 [Source:ZFIN;Acc:ZDB-GENE-050506-32]
mir-4454_(Homo_sapiens)	-30.8 kcal/mol	ENSDLAT00005036754	slc10a7	solute carrier family 10 member 7 [Source:NCBI gene;Acc:445025]
mir-7550_(Ictalurus_punctatus)	-30.1 kcal/mol	ENSDLAT00005036754	slc10a7	solute carrier family 10 member 7 [Source:NCBI gene;Acc:445025]
mir-4454_(Homo_sapiens)	-30.1 kcal/mol	ENSDLAT00005036890	n/a	n/a
mir-181c_(Gadus_morhua)	-31.4 kcal/mol	ENSDLAT00005036919	n/a	n/a
mir-365-1_(Ictalurus_punctatus)//mir-365-2_(Ictalurus_punctatus)	-32.2 kcal/mol	ENSDLAT00005036933	CCDC134	si:dkey-167k11.5 [Source:ZFIN;Acc:ZDB-GENE-091204-218]
mir-206_(Salmo_salar)	-30.0 kcal/mol	ENSDLAT00005037085	srebf2	sterol regulatory element binding transcription factor 2 [Source:NCBI gene;Acc:100037309]
mir-4454_(Homo_sapiens)	-34.5 kcal/mol	ENSDLAT00005036995	neurl1b	neuralized E3 ubiquitin protein ligase 1B [Source:ZFIN;Acc:ZDB-GENE-050522-102]
mir-4454_(Homo_sapiens)	-34.5 kcal/mol	ENSDLAT00005037019	neurl1b	neuralized E3 ubiquitin protein ligase 1B [Source:ZFIN;Acc:ZDB-GENE-050522-102]
mir-365-1_(Ictalurus_punctatus)//mir-365-2_(Ictalurus_punctatus)	-31.1 kcal/mol	ENSDLAT00005037039	ankrd6a	ankyrin repeat domain 6a [Source:ZFIN;Acc:ZDB-GENE-120525-1]
mir-4454_(Homo_sapiens)	-30.9 kcal/mol	ENSDLAT00005037152	TRAPPC9	trafficking protein particle complex 9 [Source:HGNC Symbol;Acc:HGNC:30832]
mir-4454_(Homo_sapiens)	-30.9 kcal/mol	ENSDLAT00005037165	TRAPPC9	trafficking protein particle complex 9 [Source:HGNC Symbol;Acc:HGNC:30832]
mir-181c_(Gadus_morhua)	-30.0 kcal/mol	ENSDLAT00005037050	n/a	n/a
mir-181c_(Gadus_morhua)	-31.1 kcal/mol	ENSDLAT00005037055	gnptab	N-acetylglucosamine-1-phosphate transferase subunits alpha and beta [Source:NCBI gene;Acc:553365]
mir-181c_(Gadus_morhua)	-31.1 kcal/mol	ENSDLAT00005037203	gnptab	N-acetylglucosamine-1-phosphate transferase subunits alpha and beta [Source:NCBI gene;Acc:553365]
mir-181c_(Gadus_morhua)	-31.1 kcal/mol	ENSDLAT00005037252	gnptab	N-acetylglucosamine-1-phosphate transferase subunits alpha and beta [Source:NCBI gene;Acc:553365]
mir-8159_(Gadus_morhua)	-30.1 kcal/mol	ENSDLAT00005037117	dck	deoxycytidine kinase [Source:ZFIN;Acc:ZDB-GENE-041024-3]
mir-124-2_(Danio_rerio)//mir-124-3_(Danio_rerio)//mir-124-5_(Danio_rerio)	-30.9 kcal/mol	ENSDLAT00005037148	nr2f6b	nuclear receptor subfamily 2, group F, member 6b [Source:ZFIN;Acc:ZDB-GENE-040426-2351]
mir-8159_(Gadus_morhua)	-30.1 kcal/mol	ENSDLAT00005037244	n/a	n/a
mir-8159_(Gadus_morhua)	-30.1 kcal/mol	ENSDLAT00005037257	n/a	n/a
mir-4454_(Homo_sapiens)	-31.4 kcal/mol	ENSDLAT00005037268	unga	uracil DNA glycosylase a [Source:ZFIN;Acc:ZDB-GENE-040426-900]
mir-145_(Astatotilapia_burtoni)	-30.6 kcal/mol	ENSDLAT00005037321	gstr	glutathione S-transferase rho [Source:ZFIN;Acc:ZDB-GENE-090507-1]
mir-106a_(Homo_sapiens)	-33.1 kcal/mol	ENSDLAT00005037781	hif1aa	hypoxia inducible factor 1 subunit alpha b [Source:ZFIN;Acc:ZDB-GENE-040426-706]
mir-106a_(Homo_sapiens)	-33.1 kcal/mol	ENSDLAT00005038101	hif1aa	hypoxia inducible factor 1 subunit alpha b [Source:ZFIN;Acc:ZDB-GENE-040426-706]
mir-106a_(Homo_sapiens)	-33.1 kcal/mol	ENSDLAT00005038183	hif1aa	hypoxia inducible factor 1 subunit alpha b [Source:ZFIN;Acc:ZDB-GENE-040426-706]
mir-106a_(Homo_sapiens)	-33.1 kcal/mol	ENSDLAT00005038236	hif1aa	hypoxia inducible factor 1 subunit alpha b [Source:ZFIN;Acc:ZDB-GENE-040426-706]
mir-106a_(Homo_sapiens)	-33.1 kcal/mol	ENSDLAT00005038289	hif1aa	hypoxia inducible factor 1 subunit alpha b [Source:ZFIN;Acc:ZDB-GENE-040426-706]
mir-106a_(Homo_sapiens)	-33.1 kcal/mol	ENSDLAT00005038463	hif1aa	hypoxia inducible factor 1 subunit alpha b [Source:ZFIN;Acc:ZDB-GENE-040426-706]
mir-106a_(Homo_sapiens)	-33.1 kcal/mol	ENSDLAT00005038562	hif1aa	hypoxia inducible factor 1 subunit alpha b [Source:ZFIN;Acc:ZDB-GENE-040426-706]
mir-106a_(Homo_sapiens)	-33.1 kcal/mol	ENSDLAT00005038718	hif1aa	hypoxia inducible factor 1 subunit alpha b [Source:ZFIN;Acc:ZDB-GENE-040426-706]
mir-106a_(Homo_sapiens)	-33.1 kcal/mol	ENSDLAT00005038887	hif1aa	hypoxia inducible factor 1 subunit alpha b [Source:ZFIN;Acc:ZDB-GENE-040426-706]
mir-106a_(Homo_sapiens)	-33.1 kcal/mol	ENSDLAT00005038926	hif1aa	hypoxia inducible factor 1 subunit alpha b [Source:ZFIN;Acc:ZDB-GENE-040426-706]
mir-365-1_(Ictalurus_punctatus)//mir-365-2_(Ictalurus_punctatus)	-30.9 kcal/mol	ENSDLAT00005037351	n/a	n/a
mir-181c_(Gadus_morhua)	-30.5 kcal/mol	ENSDLAT00005037408	n/a	n/a
mir-8159_(Gadus_morhua)	-30.4 kcal/mol	ENSDLAT00005037507	adat1	adenosine deaminase tRNA specific 1 [Source:ZFIN;Acc:ZDB-GENE-070410-64]
mir-8159_(Gadus_morhua)	-30.4 kcal/mol	ENSDLAT00005037515	adat1	adenosine deaminase tRNA specific 1 [Source:ZFIN;Acc:ZDB-GENE-070410-64]
mir-8159_(Gadus_morhua)	-30.4 kcal/mol	ENSDLAT00005037522	adat1	adenosine deaminase tRNA specific 1 [Source:ZFIN;Acc:ZDB-GENE-070410-64]
mir-106a_(Homo_sapiens)	-30.6 kcal/mol	ENSDLAT00005037465	n/a	n/a
mir-106a_(Homo_sapiens)	-35.3 kcal/mol	ENSDLAT00005038158	tsta3	tissue specific transplantation antigen P35B [Source:ZFIN;Acc:ZDB-GENE-040722-1]
mir-106a_(Homo_sapiens)	-35.3 kcal/mol	ENSDLAT00005038185	tsta3	tissue specific transplantation antigen P35B [Source:ZFIN;Acc:ZDB-GENE-040722-1]
mir-106a_(Homo_sapiens)	-35.3 kcal/mol	ENSDLAT00005038193	tsta3	tissue specific transplantation antigen P35B [Source:ZFIN;Acc:ZDB-GENE-040722-1]
mir-106a_(Homo_sapiens)	-35.3 kcal/mol	ENSDLAT00005038198	tsta3	tissue specific transplantation antigen P35B [Source:ZFIN;Acc:ZDB-GENE-040722-1]
mir-106a_(Homo_sapiens)	-35.3 kcal/mol	ENSDLAT00005038221	tsta3	tissue specific transplantation antigen P35B [Source:ZFIN;Acc:ZDB-GENE-040722-1]
mir-106a_(Homo_sapiens)	-35.3 kcal/mol	ENSDLAT00005038268	tsta3	tissue specific transplantation antigen P35B [Source:ZFIN;Acc:ZDB-GENE-040722-1]
mir-106a_(Homo_sapiens)	-35.3 kcal/mol	ENSDLAT00005038271	tsta3	tissue specific transplantation antigen P35B [Source:ZFIN;Acc:ZDB-GENE-040722-1]
mir-145_(Astatotilapia_burtoni)	-30.1 kcal/mol	ENSDLAT00005037579	TINAGL1	tubulointerstitial nephritis antigen like 1 [Source:HGNC Symbol;Acc:HGNC:19168]
mir-181c_(Gadus_morhua)	-30.8 kcal/mol	ENSDLAT00005040940	adgrb1a	adhesion G protein-coupled receptor B1a [Source:ZFIN;Acc:ZDB-GENE-060607-12]
mir-181c_(Gadus_morhua)	-30.8 kcal/mol	ENSDLAT00005041304	adgrb1a	adhesion G protein-coupled receptor B1a [Source:ZFIN;Acc:ZDB-GENE-060607-12]
mir-181c_(Gadus_morhua)	-30.8 kcal/mol	ENSDLAT00005041379	adgrb1a	adhesion G protein-coupled receptor B1a [Source:ZFIN;Acc:ZDB-GENE-060607-12]
mir-181c_(Gadus_morhua)	-30.8 kcal/mol	ENSDLAT00005041465	adgrb1a	adhesion G protein-coupled receptor B1a [Source:ZFIN;Acc:ZDB-GENE-060607-12]
mir-106a_(Homo_sapiens)	-30.1 kcal/mol	ENSDLAT00005037681	FAM135B	family with sequence similarity 135 member B [Source:HGNC Symbol;Acc:HGNC:28029]
mir-106a_(Homo_sapiens)	-30.1 kcal/mol	ENSDLAT00005037737	FAM135B	family with sequence similarity 135 member B [Source:HGNC Symbol;Acc:HGNC:28029]
mir-106a_(Homo_sapiens)	-30.1 kcal/mol	ENSDLAT00005037757	FAM135B	family with sequence similarity 135 member B [Source:HGNC Symbol;Acc:HGNC:28029]
mir-206_(Salmo_salar)	-33.0 kcal/mol	ENSDLAT00005038787	ubtf	upstream binding transcription factor [Source:ZFIN;Acc:ZDB-GENE-030616-252]
mir-181c_(Gadus_morhua)	-36.8 kcal/mol	ENSDLAT00005037980	bace2	beta-secretase 2 [Source:ZFIN;Acc:ZDB-GENE-041010-68]
mir-210_(Oryzias_latipes)	-30.4 kcal/mol	ENSDLAT00005037980	bace2	beta-secretase 2 [Source:ZFIN;Acc:ZDB-GENE-041010-68]
mir-210_(Oryzias_latipes)	-30.2 kcal/mol	ENSDLAT00005037980	bace2	beta-secretase 2 [Source:ZFIN;Acc:ZDB-GENE-041010-68]
mir-210_(Oryzias_latipes)	-30.1 kcal/mol	ENSDLAT00005037980	bace2	beta-secretase 2 [Source:ZFIN;Acc:ZDB-GENE-041010-68]
mir-181c_(Gadus_morhua)	-36.8 kcal/mol	ENSDLAT00005037991	bace2	beta-secretase 2 [Source:ZFIN;Acc:ZDB-GENE-041010-68]
mir-210_(Oryzias_latipes)	-30.4 kcal/mol	ENSDLAT00005037991	bace2	beta-secretase 2 [Source:ZFIN;Acc:ZDB-GENE-041010-68]
mir-210_(Oryzias_latipes)	-30.2 kcal/mol	ENSDLAT00005037991	bace2	beta-secretase 2 [Source:ZFIN;Acc:ZDB-GENE-041010-68]
mir-210_(Oryzias_latipes)	-30.1 kcal/mol	ENSDLAT00005037991	bace2	beta-secretase 2 [Source:ZFIN;Acc:ZDB-GENE-041010-68]
mir-181c_(Gadus_morhua)	-36.8 kcal/mol	ENSDLAT00005038020	bace2	beta-secretase 2 [Source:ZFIN;Acc:ZDB-GENE-041010-68]
mir-210_(Oryzias_latipes)	-30.4 kcal/mol	ENSDLAT00005038020	bace2	beta-secretase 2 [Source:ZFIN;Acc:ZDB-GENE-041010-68]
mir-210_(Oryzias_latipes)	-30.2 kcal/mol	ENSDLAT00005038020	bace2	beta-secretase 2 [Source:ZFIN;Acc:ZDB-GENE-041010-68]
mir-210_(Oryzias_latipes)	-30.1 kcal/mol	ENSDLAT00005038020	bace2	beta-secretase 2 [Source:ZFIN;Acc:ZDB-GENE-041010-68]
mir-181c_(Gadus_morhua)	-36.8 kcal/mol	ENSDLAT00005038051	bace2	beta-secretase 2 [Source:ZFIN;Acc:ZDB-GENE-041010-68]
mir-210_(Oryzias_latipes)	-30.4 kcal/mol	ENSDLAT00005038051	bace2	beta-secretase 2 [Source:ZFIN;Acc:ZDB-GENE-041010-68]
mir-210_(Oryzias_latipes)	-30.2 kcal/mol	ENSDLAT00005038051	bace2	beta-secretase 2 [Source:ZFIN;Acc:ZDB-GENE-041010-68]
mir-210_(Oryzias_latipes)	-30.1 kcal/mol	ENSDLAT00005038051	bace2	beta-secretase 2 [Source:ZFIN;Acc:ZDB-GENE-041010-68]
mir-145_(Astatotilapia_burtoni)	-32.0 kcal/mol	ENSDLAT00005037795	znf281b	zinc finger protein 281b [Source:ZFIN;Acc:ZDB-GENE-050220-1]
mir-145_(Astatotilapia_burtoni)	-30.4 kcal/mol	ENSDLAT00005037924	n/a	n/a
mir-21-2_(Danio_rerio)//mir-21_(Tetraodon_nigroviridis)//mir-21_(Hippoglossus_hippoglossus)//mir-21-2_(Astatotilapia_burtoni)//mir-21-1_(Astatotilapia_burtoni)	-30.1 kcal/mol	ENSDLAT00005038894	spon1a	spondin 1a [Source:ZFIN;Acc:ZDB-GENE-000427-9]
mir-21-2_(Danio_rerio)//mir-21_(Tetraodon_nigroviridis)//mir-21_(Hippoglossus_hippoglossus)//mir-21-2_(Astatotilapia_burtoni)//mir-21-1_(Astatotilapia_burtoni)	-30.1 kcal/mol	ENSDLAT00005039030	spon1a	spondin 1a [Source:ZFIN;Acc:ZDB-GENE-000427-9]
mir-21-2_(Danio_rerio)//mir-21_(Tetraodon_nigroviridis)//mir-21_(Hippoglossus_hippoglossus)//mir-21-2_(Astatotilapia_burtoni)//mir-21-1_(Astatotilapia_burtoni)	-30.1 kcal/mol	ENSDLAT00005039117	spon1a	spondin 1a [Source:ZFIN;Acc:ZDB-GENE-000427-9]
mir-21-2_(Danio_rerio)//mir-21_(Tetraodon_nigroviridis)//mir-21_(Hippoglossus_hippoglossus)//mir-21-2_(Astatotilapia_burtoni)//mir-21-1_(Astatotilapia_burtoni)	-30.1 kcal/mol	ENSDLAT00005039124	spon1a	spondin 1a [Source:ZFIN;Acc:ZDB-GENE-000427-9]
mir-21-2_(Danio_rerio)//mir-21_(Tetraodon_nigroviridis)//mir-21_(Hippoglossus_hippoglossus)//mir-21-2_(Astatotilapia_burtoni)//mir-21-1_(Astatotilapia_burtoni)	-30.1 kcal/mol	ENSDLAT00005039171	spon1a	spondin 1a [Source:ZFIN;Acc:ZDB-GENE-000427-9]
mir-21-2_(Danio_rerio)//mir-21_(Tetraodon_nigroviridis)//mir-21_(Hippoglossus_hippoglossus)//mir-21-2_(Astatotilapia_burtoni)//mir-21-1_(Astatotilapia_burtoni)	-30.1 kcal/mol	ENSDLAT00005039255	spon1a	spondin 1a [Source:ZFIN;Acc:ZDB-GENE-000427-9]
mir-21-2_(Danio_rerio)//mir-21_(Tetraodon_nigroviridis)//mir-21_(Hippoglossus_hippoglossus)//mir-21-2_(Astatotilapia_burtoni)//mir-21-1_(Astatotilapia_burtoni)	-30.3 kcal/mol	ENSDLAT00005038095	elf2b	E74-like factor 2b (ets domain transcription factor) [Source:ZFIN;Acc:ZDB-GENE-031215-1]
mir-21-2_(Danio_rerio)//mir-21_(Tetraodon_nigroviridis)//mir-21_(Hippoglossus_hippoglossus)//mir-21-2_(Astatotilapia_burtoni)//mir-21-1_(Astatotilapia_burtoni)	-30.3 kcal/mol	ENSDLAT00005038106	elf2b	E74-like factor 2b (ets domain transcription factor) [Source:ZFIN;Acc:ZDB-GENE-031215-1]
mir-106a_(Homo_sapiens)	-31.4 kcal/mol	ENSDLAT00005038343	galnt14	UDP-N-acetyl-alpha-D-galactosamine:polypeptide N-acetylgalactosaminyltransferase 14 (GalNAc-T14) [Source:ZFIN;Acc:ZDB-GENE-041014-351]
mir-106a_(Homo_sapiens)	-31.4 kcal/mol	ENSDLAT00005038376	galnt14	UDP-N-acetyl-alpha-D-galactosamine:polypeptide N-acetylgalactosaminyltransferase 14 (GalNAc-T14) [Source:ZFIN;Acc:ZDB-GENE-041014-351]
mir-181c_(Gadus_morhua)	-30.4 kcal/mol	ENSDLAT00005038625	cemip2	cell migration inducing hyaluronidase 2 [Source:NCBI gene;Acc:566851]
mir-181c_(Gadus_morhua)	-30.0 kcal/mol	ENSDLAT00005040315	ctnnd1	catenin (cadherin-associated protein), delta 1 [Source:ZFIN;Acc:ZDB-GENE-110208-9]
mir-181c_(Gadus_morhua)	-30.0 kcal/mol	ENSDLAT00005040327	ctnnd1	catenin (cadherin-associated protein), delta 1 [Source:ZFIN;Acc:ZDB-GENE-110208-9]
mir-106a_(Homo_sapiens)	-30.0 kcal/mol	ENSDLAT00005038416	skap2	src kinase associated phosphoprotein 2 [Source:NCBI gene;Acc:368564]
mir-106a_(Homo_sapiens)	-30.0 kcal/mol	ENSDLAT00005038454	skap2	src kinase associated phosphoprotein 2 [Source:NCBI gene;Acc:368564]
mir-210_(Oryzias_latipes)	-30.3 kcal/mol	ENSDLAT00005040466	nsfa	N-ethylmaleimide-sensitive factor a [Source:ZFIN;Acc:ZDB-GENE-030616-37]
mir-124-2_(Danio_rerio)//mir-124-3_(Danio_rerio)//mir-124-5_(Danio_rerio)	-30.2 kcal/mol	ENSDLAT00005040520	nsfa	N-ethylmaleimide-sensitive factor a [Source:ZFIN;Acc:ZDB-GENE-030616-37]
mir-145_(Astatotilapia_burtoni)	-32.0 kcal/mol	ENSDLAT00005038850	wdr45b	WD repeat domain 45B [Source:NCBI gene;Acc:393210]
mir-145_(Astatotilapia_burtoni)	-32.0 kcal/mol	ENSDLAT00005038899	wdr45b	WD repeat domain 45B [Source:NCBI gene;Acc:393210]
mir-145_(Astatotilapia_burtoni)	-32.0 kcal/mol	ENSDLAT00005038950	wdr45b	WD repeat domain 45B [Source:NCBI gene;Acc:393210]
mir-4454_(Homo_sapiens)	-30.1 kcal/mol	ENSDLAT00005038473	guca1g	guanylate cyclase activator 1g [Source:ZFIN;Acc:ZDB-GENE-050120-1]
mir-4454_(Homo_sapiens)	-30.4 kcal/mol	ENSDLAT00005038667	btbd9	BTB (POZ) domain containing 9 [Source:ZFIN;Acc:ZDB-GENE-040704-39]
mir-4454_(Homo_sapiens)	-30.4 kcal/mol	ENSDLAT00005038683	btbd9	BTB (POZ) domain containing 9 [Source:ZFIN;Acc:ZDB-GENE-040704-39]
mir-4454_(Homo_sapiens)	-30.4 kcal/mol	ENSDLAT00005038486	si:dkeyp-113d7.1	si:dkeyp-113d7.1 [Source:ZFIN;Acc:ZDB-GENE-030131-755]
mir-106a_(Homo_sapiens)	-30.0 kcal/mol	ENSDLAT00005038684	mmp24	matrix metallopeptidase 24 [Source:ZFIN;Acc:ZDB-GENE-040724-262]
mir-106a_(Homo_sapiens)	-30.0 kcal/mol	ENSDLAT00005038698	mmp24	matrix metallopeptidase 24 [Source:ZFIN;Acc:ZDB-GENE-040724-262]
mir-106a_(Homo_sapiens)	-30.0 kcal/mol	ENSDLAT00005038754	mmp24	matrix metallopeptidase 24 [Source:ZFIN;Acc:ZDB-GENE-040724-262]
mir-106a_(Homo_sapiens)	-30.0 kcal/mol	ENSDLAT00005038766	mmp24	matrix metallopeptidase 24 [Source:ZFIN;Acc:ZDB-GENE-040724-262]
let-7e_(Fugu_rubripes)//let-7e_(Tetraodon_nigroviridis)//let-7e_(Astatotilapia_burtoni)	-31.9 kcal/mol	ENSDLAT00005038586	ss18	SS18 subunit of BAF chromatin remodeling complex [Source:ZFIN;Acc:ZDB-GENE-030131-4867]
let-7e_(Fugu_rubripes)//let-7e_(Tetraodon_nigroviridis)//let-7e_(Astatotilapia_burtoni)	-31.9 kcal/mol	ENSDLAT00005038621	ss18	SS18 subunit of BAF chromatin remodeling complex [Source:ZFIN;Acc:ZDB-GENE-030131-4867]
mir-145_(Astatotilapia_burtoni)	-30.5 kcal/mol	ENSDLAT00005045381	eprs1	glutamyl-prolyl-tRNA synthetase 1 [Source:ZFIN;Acc:ZDB-GENE-030131-638]
mir-145_(Astatotilapia_burtoni)	-30.5 kcal/mol	ENSDLAT00005045427	eprs1	glutamyl-prolyl-tRNA synthetase 1 [Source:ZFIN;Acc:ZDB-GENE-030131-638]
mir-145_(Astatotilapia_burtoni)	-30.5 kcal/mol	ENSDLAT00005045537	eprs1	glutamyl-prolyl-tRNA synthetase 1 [Source:ZFIN;Acc:ZDB-GENE-030131-638]
mir-145_(Astatotilapia_burtoni)	-30.5 kcal/mol	ENSDLAT00005045555	eprs1	glutamyl-prolyl-tRNA synthetase 1 [Source:ZFIN;Acc:ZDB-GENE-030131-638]
mir-145_(Astatotilapia_burtoni)	-30.5 kcal/mol	ENSDLAT00005045583	eprs1	glutamyl-prolyl-tRNA synthetase 1 [Source:ZFIN;Acc:ZDB-GENE-030131-638]
mir-145_(Astatotilapia_burtoni)	-30.5 kcal/mol	ENSDLAT00005045650	eprs1	glutamyl-prolyl-tRNA synthetase 1 [Source:ZFIN;Acc:ZDB-GENE-030131-638]
mir-145_(Astatotilapia_burtoni)	-30.5 kcal/mol	ENSDLAT00005045723	eprs1	glutamyl-prolyl-tRNA synthetase 1 [Source:ZFIN;Acc:ZDB-GENE-030131-638]
mir-145_(Astatotilapia_burtoni)	-30.5 kcal/mol	ENSDLAT00005045911	eprs1	glutamyl-prolyl-tRNA synthetase 1 [Source:ZFIN;Acc:ZDB-GENE-030131-638]
mir-145_(Astatotilapia_burtoni)	-30.5 kcal/mol	ENSDLAT00005046043	eprs1	glutamyl-prolyl-tRNA synthetase 1 [Source:ZFIN;Acc:ZDB-GENE-030131-638]
mir-145_(Astatotilapia_burtoni)	-30.5 kcal/mol	ENSDLAT00005046086	eprs1	glutamyl-prolyl-tRNA synthetase 1 [Source:ZFIN;Acc:ZDB-GENE-030131-638]
mir-8159_(Gadus_morhua)	-32.6 kcal/mol	ENSDLAT00005038676	rbms1a	RNA binding motif, single stranded interacting protein 1a [Source:ZFIN;Acc:ZDB-GENE-030131-4967]
mir-8159_(Gadus_morhua)	-32.6 kcal/mol	ENSDLAT00005038717	rbms1a	RNA binding motif, single stranded interacting protein 1a [Source:ZFIN;Acc:ZDB-GENE-030131-4967]
mir-23a-2_(Danio_rerio)	-30.6 kcal/mol	ENSDLAT00005044083	mrc1a	mannose receptor, C type 1a [Source:ZFIN;Acc:ZDB-GENE-090915-4]
mir-23a-2_(Danio_rerio)	-30.6 kcal/mol	ENSDLAT00005044150	mrc1a	mannose receptor, C type 1a [Source:ZFIN;Acc:ZDB-GENE-090915-4]
mir-124-2_(Danio_rerio)//mir-124-3_(Danio_rerio)//mir-124-5_(Danio_rerio)	-34.2 kcal/mol	ENSDLAT00005038886	crip2l	cysteine-rich protein 2-like [Source:ZFIN;Acc:ZDB-GENE-041010-43]
mir-124-2_(Danio_rerio)//mir-124-3_(Danio_rerio)//mir-124-5_(Danio_rerio)	-34.2 kcal/mol	ENSDLAT00005038916	crip2l	cysteine-rich protein 2-like [Source:ZFIN;Acc:ZDB-GENE-041010-43]
mir-124-2_(Danio_rerio)//mir-124-3_(Danio_rerio)//mir-124-5_(Danio_rerio)	-34.2 kcal/mol	ENSDLAT00005038943	crip2l	cysteine-rich protein 2-like [Source:ZFIN;Acc:ZDB-GENE-041010-43]
mir-4454_(Homo_sapiens)	-31.6 kcal/mol	ENSDLAT00005038769	n/a	n/a
mir-4454_(Homo_sapiens)	-31.6 kcal/mol	ENSDLAT00005038777	n/a	n/a
mir-181c_(Gadus_morhua)	-31.0 kcal/mol	ENSDLAT00005038869	n/a	n/a
mir-181c_(Gadus_morhua)	-30.6 kcal/mol	ENSDLAT00005039263	n/a	BR serine/threonine kinase 2 [Source:HGNC Symbol;Acc:HGNC:11405]
mir-181c_(Gadus_morhua)	-30.6 kcal/mol	ENSDLAT00005039549	n/a	BR serine/threonine kinase 2 [Source:HGNC Symbol;Acc:HGNC:11405]
mir-21-2_(Danio_rerio)//mir-21_(Tetraodon_nigroviridis)//mir-21_(Hippoglossus_hippoglossus)//mir-21-2_(Astatotilapia_burtoni)//mir-21-1_(Astatotilapia_burtoni)	-30.6 kcal/mol	ENSDLAT00005038786	rgs5a	regulator of G protein signaling 5a [Source:ZFIN;Acc:ZDB-GENE-030131-7570]
mir-21-2_(Danio_rerio)//mir-21_(Tetraodon_nigroviridis)//mir-21_(Hippoglossus_hippoglossus)//mir-21-2_(Astatotilapia_burtoni)//mir-21-1_(Astatotilapia_burtoni)	-30.6 kcal/mol	ENSDLAT00005038804	rgs5a	regulator of G protein signaling 5a [Source:ZFIN;Acc:ZDB-GENE-030131-7570]
mir-181c_(Gadus_morhua)	-30.3 kcal/mol	ENSDLAT00005039376	arhgap12b	Rho GTPase activating protein 12b [Source:ZFIN;Acc:ZDB-GENE-040426-1727]
mir-181c_(Gadus_morhua)	-30.3 kcal/mol	ENSDLAT00005039744	arhgap12b	Rho GTPase activating protein 12b [Source:ZFIN;Acc:ZDB-GENE-040426-1727]
mir-181c_(Gadus_morhua)	-30.3 kcal/mol	ENSDLAT00005039786	arhgap12b	Rho GTPase activating protein 12b [Source:ZFIN;Acc:ZDB-GENE-040426-1727]
mir-181c_(Gadus_morhua)	-30.3 kcal/mol	ENSDLAT00005039814	arhgap12b	Rho GTPase activating protein 12b [Source:ZFIN;Acc:ZDB-GENE-040426-1727]
mir-181c_(Gadus_morhua)	-30.3 kcal/mol	ENSDLAT00005039872	arhgap12b	Rho GTPase activating protein 12b [Source:ZFIN;Acc:ZDB-GENE-040426-1727]
mir-181c_(Gadus_morhua)	-30.3 kcal/mol	ENSDLAT00005039886	arhgap12b	Rho GTPase activating protein 12b [Source:ZFIN;Acc:ZDB-GENE-040426-1727]
mir-181c_(Gadus_morhua)	-30.3 kcal/mol	ENSDLAT00005039896	arhgap12b	Rho GTPase activating protein 12b [Source:ZFIN;Acc:ZDB-GENE-040426-1727]
mir-181c_(Gadus_morhua)	-30.3 kcal/mol	ENSDLAT00005039914	arhgap12b	Rho GTPase activating protein 12b [Source:ZFIN;Acc:ZDB-GENE-040426-1727]
mir-181c_(Gadus_morhua)	-30.3 kcal/mol	ENSDLAT00005039925	arhgap12b	Rho GTPase activating protein 12b [Source:ZFIN;Acc:ZDB-GENE-040426-1727]
mir-181c_(Gadus_morhua)	-30.3 kcal/mol	ENSDLAT00005039932	arhgap12b	Rho GTPase activating protein 12b [Source:ZFIN;Acc:ZDB-GENE-040426-1727]
mir-21-2_(Danio_rerio)//mir-21_(Tetraodon_nigroviridis)//mir-21_(Hippoglossus_hippoglossus)//mir-21-2_(Astatotilapia_burtoni)//mir-21-1_(Astatotilapia_burtoni)	-30.3 kcal/mol	ENSDLAT00005038816	cecr2	CECR2 histone acetyl-lysine reader [Source:ZFIN;Acc:ZDB-GENE-131121-533]
mir-21-2_(Danio_rerio)//mir-21_(Tetraodon_nigroviridis)//mir-21_(Hippoglossus_hippoglossus)//mir-21-2_(Astatotilapia_burtoni)//mir-21-1_(Astatotilapia_burtoni)	-30.3 kcal/mol	ENSDLAT00005038857	cecr2	CECR2 histone acetyl-lysine reader [Source:ZFIN;Acc:ZDB-GENE-131121-533]
mir-181c_(Gadus_morhua)	-31.1 kcal/mol	ENSDLAT00005038982	slc25a18	solute carrier family 25 member 18 [Source:ZFIN;Acc:ZDB-GENE-041111-192]
mir-206_(Salmo_salar)	-30.7 kcal/mol	ENSDLAT00005038982	slc25a18	solute carrier family 25 member 18 [Source:ZFIN;Acc:ZDB-GENE-041111-192]
mir-181c_(Gadus_morhua)	-31.1 kcal/mol	ENSDLAT00005039014	slc25a18	solute carrier family 25 member 18 [Source:ZFIN;Acc:ZDB-GENE-041111-192]
mir-206_(Salmo_salar)	-30.7 kcal/mol	ENSDLAT00005039014	slc25a18	solute carrier family 25 member 18 [Source:ZFIN;Acc:ZDB-GENE-041111-192]
mir-145_(Astatotilapia_burtoni)	-30.0 kcal/mol	ENSDLAT00005039112	umps	uridine monophosphate synthetase [Source:ZFIN;Acc:ZDB-GENE-040426-785]
mir-145_(Astatotilapia_burtoni)	-30.0 kcal/mol	ENSDLAT00005039332	umps	uridine monophosphate synthetase [Source:ZFIN;Acc:ZDB-GENE-040426-785]
mir-145_(Astatotilapia_burtoni)	-30.0 kcal/mol	ENSDLAT00005039355	umps	uridine monophosphate synthetase [Source:ZFIN;Acc:ZDB-GENE-040426-785]
mir-145_(Astatotilapia_burtoni)	-30.0 kcal/mol	ENSDLAT00005039443	umps	uridine monophosphate synthetase [Source:ZFIN;Acc:ZDB-GENE-040426-785]
mir-21-2_(Danio_rerio)//mir-21_(Tetraodon_nigroviridis)//mir-21_(Hippoglossus_hippoglossus)//mir-21-2_(Astatotilapia_burtoni)//mir-21-1_(Astatotilapia_burtoni)	-33.4 kcal/mol	ENSDLAT00005039341	slc7a1a	solute carrier family 7 member 1a [Source:ZFIN;Acc:ZDB-GENE-091116-69]
mir-7977_(Homo_sapiens)	-35.0 kcal/mol	ENSDLAT00005039341	slc7a1a	solute carrier family 7 member 1a [Source:ZFIN;Acc:ZDB-GENE-091116-69]
mir-21-2_(Danio_rerio)//mir-21_(Tetraodon_nigroviridis)//mir-21_(Hippoglossus_hippoglossus)//mir-21-2_(Astatotilapia_burtoni)//mir-21-1_(Astatotilapia_burtoni)	-33.4 kcal/mol	ENSDLAT00005039357	slc7a1a	solute carrier family 7 member 1a [Source:ZFIN;Acc:ZDB-GENE-091116-69]
mir-7977_(Homo_sapiens)	-35.0 kcal/mol	ENSDLAT00005039357	slc7a1a	solute carrier family 7 member 1a [Source:ZFIN;Acc:ZDB-GENE-091116-69]
mir-21-2_(Danio_rerio)//mir-21_(Tetraodon_nigroviridis)//mir-21_(Hippoglossus_hippoglossus)//mir-21-2_(Astatotilapia_burtoni)//mir-21-1_(Astatotilapia_burtoni)	-33.4 kcal/mol	ENSDLAT00005039367	slc7a1a	solute carrier family 7 member 1a [Source:ZFIN;Acc:ZDB-GENE-091116-69]
mir-7977_(Homo_sapiens)	-35.0 kcal/mol	ENSDLAT00005039367	slc7a1a	solute carrier family 7 member 1a [Source:ZFIN;Acc:ZDB-GENE-091116-69]
mir-21-2_(Danio_rerio)//mir-21_(Tetraodon_nigroviridis)//mir-21_(Hippoglossus_hippoglossus)//mir-21-2_(Astatotilapia_burtoni)//mir-21-1_(Astatotilapia_burtoni)	-33.4 kcal/mol	ENSDLAT00005039386	slc7a1a	solute carrier family 7 member 1a [Source:ZFIN;Acc:ZDB-GENE-091116-69]
mir-7977_(Homo_sapiens)	-35.0 kcal/mol	ENSDLAT00005039386	slc7a1a	solute carrier family 7 member 1a [Source:ZFIN;Acc:ZDB-GENE-091116-69]
mir-21-2_(Danio_rerio)//mir-21_(Tetraodon_nigroviridis)//mir-21_(Hippoglossus_hippoglossus)//mir-21-2_(Astatotilapia_burtoni)//mir-21-1_(Astatotilapia_burtoni)	-33.4 kcal/mol	ENSDLAT00005039398	slc7a1a	solute carrier family 7 member 1a [Source:ZFIN;Acc:ZDB-GENE-091116-69]
mir-7977_(Homo_sapiens)	-35.0 kcal/mol	ENSDLAT00005039398	slc7a1a	solute carrier family 7 member 1a [Source:ZFIN;Acc:ZDB-GENE-091116-69]
mir-210_(Oryzias_latipes)	-30.2 kcal/mol	ENSDLAT00005039155	si:dkey-260c8.8	si:dkey-260c8.8 [Source:ZFIN;Acc:ZDB-GENE-030131-5375]
mir-21-2_(Danio_rerio)//mir-21_(Tetraodon_nigroviridis)//mir-21_(Hippoglossus_hippoglossus)//mir-21-2_(Astatotilapia_burtoni)//mir-21-1_(Astatotilapia_burtoni)	-30.3 kcal/mol	ENSDLAT00005039392	n/a	myxovirus (influenza) resistance A [Source:NCBI gene;Acc:360142]
mir-21-2_(Danio_rerio)//mir-21_(Tetraodon_nigroviridis)//mir-21_(Hippoglossus_hippoglossus)//mir-21-2_(Astatotilapia_burtoni)//mir-21-1_(Astatotilapia_burtoni)	-30.3 kcal/mol	ENSDLAT00005039409	n/a	myxovirus (influenza) resistance A [Source:NCBI gene;Acc:360142]
mir-181c_(Gadus_morhua)	-33.6 kcal/mol	ENSDLAT00005040118	ASIC2	acid-sensing (proton-gated) ion channel 2 [Source:NCBI gene;Acc:407669]
mir-181c_(Gadus_morhua)	-33.6 kcal/mol	ENSDLAT00005040129	ASIC2	acid-sensing (proton-gated) ion channel 2 [Source:NCBI gene;Acc:407669]
mir-181c_(Gadus_morhua)	-33.6 kcal/mol	ENSDLAT00005040138	ASIC2	acid-sensing (proton-gated) ion channel 2 [Source:NCBI gene;Acc:407669]
mir-181c_(Gadus_morhua)	-33.6 kcal/mol	ENSDLAT00005040452	ASIC2	acid-sensing (proton-gated) ion channel 2 [Source:NCBI gene;Acc:407669]
mir-181c_(Gadus_morhua)	-33.6 kcal/mol	ENSDLAT00005040582	ASIC2	acid-sensing (proton-gated) ion channel 2 [Source:NCBI gene;Acc:407669]
mir-181c_(Gadus_morhua)	-33.6 kcal/mol	ENSDLAT00005040688	ASIC2	acid-sensing (proton-gated) ion channel 2 [Source:NCBI gene;Acc:407669]
mir-8159_(Gadus_morhua)	-32.7 kcal/mol	ENSDLAT00005039343	gtf3c2	general transcription factor IIIC, polypeptide 2, beta [Source:ZFIN;Acc:ZDB-GENE-041014-349]
mir-8159_(Gadus_morhua)	-32.7 kcal/mol	ENSDLAT00005039396	gtf3c2	general transcription factor IIIC, polypeptide 2, beta [Source:ZFIN;Acc:ZDB-GENE-041014-349]
mir-8159_(Gadus_morhua)	-30.4 kcal/mol	ENSDLAT00005041348	n/a	actinin alpha 4 [Source:HGNC Symbol;Acc:HGNC:166]
mir-8159_(Gadus_morhua)	-30.4 kcal/mol	ENSDLAT00005041632	n/a	actinin alpha 4 [Source:HGNC Symbol;Acc:HGNC:166]
mir-8159_(Gadus_morhua)	-30.4 kcal/mol	ENSDLAT00005041790	n/a	actinin alpha 4 [Source:HGNC Symbol;Acc:HGNC:166]
mir-8159_(Gadus_morhua)	-30.4 kcal/mol	ENSDLAT00005041810	n/a	actinin alpha 4 [Source:HGNC Symbol;Acc:HGNC:166]
mir-8159_(Gadus_morhua)	-30.4 kcal/mol	ENSDLAT00005041895	n/a	actinin alpha 4 [Source:HGNC Symbol;Acc:HGNC:166]
mir-8159_(Gadus_morhua)	-30.4 kcal/mol	ENSDLAT00005041998	n/a	actinin alpha 4 [Source:HGNC Symbol;Acc:HGNC:166]
mir-8159_(Gadus_morhua)	-30.4 kcal/mol	ENSDLAT00005042029	n/a	actinin alpha 4 [Source:HGNC Symbol;Acc:HGNC:166]
mir-8159_(Gadus_morhua)	-30.4 kcal/mol	ENSDLAT00005042149	n/a	actinin alpha 4 [Source:HGNC Symbol;Acc:HGNC:166]
mir-8159_(Gadus_morhua)	-30.4 kcal/mol	ENSDLAT00005042172	n/a	actinin alpha 4 [Source:HGNC Symbol;Acc:HGNC:166]
mir-8159_(Gadus_morhua)	-30.4 kcal/mol	ENSDLAT00005042284	n/a	actinin alpha 4 [Source:HGNC Symbol;Acc:HGNC:166]
mir-181c_(Gadus_morhua)	-31.9 kcal/mol	ENSDLAT00005039673	runx1t1	RUNX1 partner transcriptional co-repressor 1 [Source:ZFIN;Acc:ZDB-GENE-060929-164]
mir-181c_(Gadus_morhua)	-31.9 kcal/mol	ENSDLAT00005039680	runx1t1	RUNX1 partner transcriptional co-repressor 1 [Source:ZFIN;Acc:ZDB-GENE-060929-164]
mir-7977_(Homo_sapiens)	-30.7 kcal/mol	ENSDLAT00005039465	pcdh7b	protocadherin 7b [Source:ZFIN;Acc:ZDB-GENE-081104-299]
mir-7977_(Homo_sapiens)	-30.7 kcal/mol	ENSDLAT00005039474	pcdh7b	protocadherin 7b [Source:ZFIN;Acc:ZDB-GENE-081104-299]
mir-181c_(Gadus_morhua)	-30.2 kcal/mol	ENSDLAT00005039514	gtf2a1	general transcription factor IIA, 1 [Source:ZFIN;Acc:ZDB-GENE-030131-2694]
mir-181c_(Gadus_morhua)	-30.0 kcal/mol	ENSDLAT00005039514	gtf2a1	general transcription factor IIA, 1 [Source:ZFIN;Acc:ZDB-GENE-030131-2694]
mir-181c_(Gadus_morhua)	-30.2 kcal/mol	ENSDLAT00005039536	gtf2a1	general transcription factor IIA, 1 [Source:ZFIN;Acc:ZDB-GENE-030131-2694]
mir-181c_(Gadus_morhua)	-31.4 kcal/mol	ENSDLAT00005039552	gpx4a	glutathione peroxidase 4a [Source:ZFIN;Acc:ZDB-GENE-030410-2]
mir-145_(Astatotilapia_burtoni)	-30.1 kcal/mol	ENSDLAT00005039560	n/a	n/a
mir-181c_(Gadus_morhua)	-33.3 kcal/mol	ENSDLAT00005039557	n/a	n/a
mir-365-1_(Ictalurus_punctatus)//mir-365-2_(Ictalurus_punctatus)	-31.6 kcal/mol	ENSDLAT00005039650	si:dkey-23o4.6	si:dkey-23o4.6 [Source:ZFIN;Acc:ZDB-GENE-100922-3]
mir-4454_(Homo_sapiens)	-31.2 kcal/mol	ENSDLAT00005042425	dennd4b	DENN/MADD domain containing 4B [Source:ZFIN;Acc:ZDB-GENE-130530-684]
mir-4454_(Homo_sapiens)	-31.2 kcal/mol	ENSDLAT00005042556	dennd4b	DENN/MADD domain containing 4B [Source:ZFIN;Acc:ZDB-GENE-130530-684]
mir-4454_(Homo_sapiens)	-31.2 kcal/mol	ENSDLAT00005042699	dennd4b	DENN/MADD domain containing 4B [Source:ZFIN;Acc:ZDB-GENE-130530-684]
mir-4454_(Homo_sapiens)	-31.2 kcal/mol	ENSDLAT00005043162	dennd4b	DENN/MADD domain containing 4B [Source:ZFIN;Acc:ZDB-GENE-130530-684]
mir-4454_(Homo_sapiens)	-31.2 kcal/mol	ENSDLAT00005043258	dennd4b	DENN/MADD domain containing 4B [Source:ZFIN;Acc:ZDB-GENE-130530-684]
mir-4454_(Homo_sapiens)	-31.2 kcal/mol	ENSDLAT00005043304	dennd4b	DENN/MADD domain containing 4B [Source:ZFIN;Acc:ZDB-GENE-130530-684]
mir-4454_(Homo_sapiens)	-31.2 kcal/mol	ENSDLAT00005043382	dennd4b	DENN/MADD domain containing 4B [Source:ZFIN;Acc:ZDB-GENE-130530-684]
mir-145_(Astatotilapia_burtoni)	-34.4 kcal/mol	ENSDLAT00005039722	n/a	n/a
mir-21-2_(Danio_rerio)//mir-21_(Tetraodon_nigroviridis)//mir-21_(Hippoglossus_hippoglossus)//mir-21-2_(Astatotilapia_burtoni)//mir-21-1_(Astatotilapia_burtoni)	-30.5 kcal/mol	ENSDLAT00005039778	stx12l	syntaxin 12, like [Source:ZFIN;Acc:ZDB-GENE-110715-1]
mir-7550_(Ictalurus_punctatus)	-30.1 kcal/mol	ENSDLAT00005039840	BMI1A	bmi1 polycomb ring finger oncogene 1a [Source:NCBI gene;Acc:321505]
mir-7550_(Ictalurus_punctatus)	-30.1 kcal/mol	ENSDLAT00005039865	BMI1A	bmi1 polycomb ring finger oncogene 1a [Source:NCBI gene;Acc:321505]
mir-7550_(Ictalurus_punctatus)	-30.1 kcal/mol	ENSDLAT00005039879	BMI1A	bmi1 polycomb ring finger oncogene 1a [Source:NCBI gene;Acc:321505]
mir-106a_(Homo_sapiens)	-32.7 kcal/mol	ENSDLAT00005039784	hjv	hemojuvelin BMP co-receptor [Source:ZFIN;Acc:ZDB-GENE-030131-651]
mir-181c_(Gadus_morhua)	-30.2 kcal/mol	ENSDLAT00005039986	n/a	n/a
mir-106a_(Homo_sapiens)	-31.2 kcal/mol	ENSDLAT00005046696	abcd3a	ATP-binding cassette, sub-family D (ALD), member 3b [Source:ZFIN;Acc:ZDB-GENE-050517-29]
mir-4454_(Homo_sapiens)	-31.1 kcal/mol	ENSDLAT00005046696	abcd3a	ATP-binding cassette, sub-family D (ALD), member 3b [Source:ZFIN;Acc:ZDB-GENE-050517-29]
mir-106a_(Homo_sapiens)	-31.2 kcal/mol	ENSDLAT00005046744	abcd3a	ATP-binding cassette, sub-family D (ALD), member 3b [Source:ZFIN;Acc:ZDB-GENE-050517-29]
mir-4454_(Homo_sapiens)	-31.1 kcal/mol	ENSDLAT00005046744	abcd3a	ATP-binding cassette, sub-family D (ALD), member 3b [Source:ZFIN;Acc:ZDB-GENE-050517-29]
mir-106a_(Homo_sapiens)	-31.2 kcal/mol	ENSDLAT00005046908	abcd3a	ATP-binding cassette, sub-family D (ALD), member 3b [Source:ZFIN;Acc:ZDB-GENE-050517-29]
mir-4454_(Homo_sapiens)	-31.1 kcal/mol	ENSDLAT00005046908	abcd3a	ATP-binding cassette, sub-family D (ALD), member 3b [Source:ZFIN;Acc:ZDB-GENE-050517-29]
mir-106a_(Homo_sapiens)	-31.2 kcal/mol	ENSDLAT00005046974	abcd3a	ATP-binding cassette, sub-family D (ALD), member 3b [Source:ZFIN;Acc:ZDB-GENE-050517-29]
mir-4454_(Homo_sapiens)	-31.1 kcal/mol	ENSDLAT00005046974	abcd3a	ATP-binding cassette, sub-family D (ALD), member 3b [Source:ZFIN;Acc:ZDB-GENE-050517-29]
mir-106a_(Homo_sapiens)	-31.2 kcal/mol	ENSDLAT00005046979	abcd3a	ATP-binding cassette, sub-family D (ALD), member 3b [Source:ZFIN;Acc:ZDB-GENE-050517-29]
mir-4454_(Homo_sapiens)	-31.1 kcal/mol	ENSDLAT00005046979	abcd3a	ATP-binding cassette, sub-family D (ALD), member 3b [Source:ZFIN;Acc:ZDB-GENE-050517-29]
mir-106a_(Homo_sapiens)	-31.2 kcal/mol	ENSDLAT00005047054	abcd3a	ATP-binding cassette, sub-family D (ALD), member 3b [Source:ZFIN;Acc:ZDB-GENE-050517-29]
mir-4454_(Homo_sapiens)	-31.1 kcal/mol	ENSDLAT00005047054	abcd3a	ATP-binding cassette, sub-family D (ALD), member 3b [Source:ZFIN;Acc:ZDB-GENE-050517-29]
mir-106a_(Homo_sapiens)	-31.2 kcal/mol	ENSDLAT00005047167	abcd3a	ATP-binding cassette, sub-family D (ALD), member 3b [Source:ZFIN;Acc:ZDB-GENE-050517-29]
mir-4454_(Homo_sapiens)	-31.1 kcal/mol	ENSDLAT00005047167	abcd3a	ATP-binding cassette, sub-family D (ALD), member 3b [Source:ZFIN;Acc:ZDB-GENE-050517-29]
mir-106a_(Homo_sapiens)	-31.2 kcal/mol	ENSDLAT00005047277	abcd3a	ATP-binding cassette, sub-family D (ALD), member 3b [Source:ZFIN;Acc:ZDB-GENE-050517-29]
mir-4454_(Homo_sapiens)	-31.1 kcal/mol	ENSDLAT00005047277	abcd3a	ATP-binding cassette, sub-family D (ALD), member 3b [Source:ZFIN;Acc:ZDB-GENE-050517-29]
mir-106a_(Homo_sapiens)	-31.2 kcal/mol	ENSDLAT00005047289	abcd3a	ATP-binding cassette, sub-family D (ALD), member 3b [Source:ZFIN;Acc:ZDB-GENE-050517-29]
mir-4454_(Homo_sapiens)	-31.1 kcal/mol	ENSDLAT00005047289	abcd3a	ATP-binding cassette, sub-family D (ALD), member 3b [Source:ZFIN;Acc:ZDB-GENE-050517-29]
mir-106a_(Homo_sapiens)	-31.2 kcal/mol	ENSDLAT00005047310	abcd3a	ATP-binding cassette, sub-family D (ALD), member 3b [Source:ZFIN;Acc:ZDB-GENE-050517-29]
mir-4454_(Homo_sapiens)	-31.1 kcal/mol	ENSDLAT00005047310	abcd3a	ATP-binding cassette, sub-family D (ALD), member 3b [Source:ZFIN;Acc:ZDB-GENE-050517-29]
mir-365-1_(Ictalurus_punctatus)//mir-365-2_(Ictalurus_punctatus)	-30.0 kcal/mol	ENSDLAT00005040034	n/a	n/a
mir-106a_(Homo_sapiens)	-31.5 kcal/mol	ENSDLAT00005040155	n/a	n/a
mir-181c_(Gadus_morhua)	-32.9 kcal/mol	ENSDLAT00005040155	n/a	n/a
mir-7550_(Ictalurus_punctatus)	-30.1 kcal/mol	ENSDLAT00005040155	n/a	n/a
mir-4454_(Homo_sapiens)	-33.6 kcal/mol	ENSDLAT00005040272	ndufa4l2a	NDUFA4 mitochondrial complex associated like 2a [Source:ZFIN;Acc:ZDB-GENE-070912-358]
mir-181c_(Gadus_morhua)	-30.5 kcal/mol	ENSDLAT00005040325	actr5	actin related protein 5 [Source:ZFIN;Acc:ZDB-GENE-040426-2877]
mir-145_(Astatotilapia_burtoni)	-31.8 kcal/mol	ENSDLAT00005040579	mapk13	mitogen-activated protein kinase 13 [Source:ZFIN;Acc:ZDB-GENE-041111-17]
mir-145_(Astatotilapia_burtoni)	-31.8 kcal/mol	ENSDLAT00005040651	mapk13	mitogen-activated protein kinase 13 [Source:ZFIN;Acc:ZDB-GENE-041111-17]
mir-145_(Astatotilapia_burtoni)	-31.8 kcal/mol	ENSDLAT00005040710	mapk13	mitogen-activated protein kinase 13 [Source:ZFIN;Acc:ZDB-GENE-041111-17]
mir-145_(Astatotilapia_burtoni)	-31.8 kcal/mol	ENSDLAT00005040733	mapk13	mitogen-activated protein kinase 13 [Source:ZFIN;Acc:ZDB-GENE-041111-17]
mir-145_(Astatotilapia_burtoni)	-31.8 kcal/mol	ENSDLAT00005040760	mapk13	mitogen-activated protein kinase 13 [Source:ZFIN;Acc:ZDB-GENE-041111-17]
mir-145_(Astatotilapia_burtoni)	-30.0 kcal/mol	ENSDLAT00005040738	tub	TUB bipartite transcription factor [Source:ZFIN;Acc:ZDB-GENE-121009-1]
mir-145_(Astatotilapia_burtoni)	-30.0 kcal/mol	ENSDLAT00005040772	tub	TUB bipartite transcription factor [Source:ZFIN;Acc:ZDB-GENE-121009-1]
mir-145_(Astatotilapia_burtoni)	-30.0 kcal/mol	ENSDLAT00005040812	tub	TUB bipartite transcription factor [Source:ZFIN;Acc:ZDB-GENE-121009-1]
mir-365-1_(Ictalurus_punctatus)//mir-365-2_(Ictalurus_punctatus)	-31.6 kcal/mol	ENSDLAT00005042589	inpp4aa	inositol polyphosphate-4-phosphatase type I Aa [Source:ZFIN;Acc:ZDB-GENE-060312-5]
mir-365-1_(Ictalurus_punctatus)//mir-365-2_(Ictalurus_punctatus)	-31.6 kcal/mol	ENSDLAT00005042658	inpp4aa	inositol polyphosphate-4-phosphatase type I Aa [Source:ZFIN;Acc:ZDB-GENE-060312-5]
mir-365-1_(Ictalurus_punctatus)//mir-365-2_(Ictalurus_punctatus)	-31.6 kcal/mol	ENSDLAT00005042868	inpp4aa	inositol polyphosphate-4-phosphatase type I Aa [Source:ZFIN;Acc:ZDB-GENE-060312-5]
mir-365-1_(Ictalurus_punctatus)//mir-365-2_(Ictalurus_punctatus)	-31.6 kcal/mol	ENSDLAT00005042914	inpp4aa	inositol polyphosphate-4-phosphatase type I Aa [Source:ZFIN;Acc:ZDB-GENE-060312-5]
mir-365-1_(Ictalurus_punctatus)//mir-365-2_(Ictalurus_punctatus)	-31.6 kcal/mol	ENSDLAT00005042927	inpp4aa	inositol polyphosphate-4-phosphatase type I Aa [Source:ZFIN;Acc:ZDB-GENE-060312-5]
mir-365-1_(Ictalurus_punctatus)//mir-365-2_(Ictalurus_punctatus)	-31.6 kcal/mol	ENSDLAT00005042956	inpp4aa	inositol polyphosphate-4-phosphatase type I Aa [Source:ZFIN;Acc:ZDB-GENE-060312-5]
mir-365-1_(Ictalurus_punctatus)//mir-365-2_(Ictalurus_punctatus)	-31.6 kcal/mol	ENSDLAT00005042984	inpp4aa	inositol polyphosphate-4-phosphatase type I Aa [Source:ZFIN;Acc:ZDB-GENE-060312-5]
mir-365-1_(Ictalurus_punctatus)//mir-365-2_(Ictalurus_punctatus)	-31.6 kcal/mol	ENSDLAT00005043014	inpp4aa	inositol polyphosphate-4-phosphatase type I Aa [Source:ZFIN;Acc:ZDB-GENE-060312-5]
mir-181c_(Gadus_morhua)	-31.0 kcal/mol	ENSDLAT00005040779	tafa5l	TAFA chemokine like family member 5, like [Source:ZFIN;Acc:ZDB-GENE-050419-194]
mir-365-1_(Ictalurus_punctatus)//mir-365-2_(Ictalurus_punctatus)	-31.7 kcal/mol	ENSDLAT00005041459	exoc6b	exocyst complex component 6B [Source:ZFIN;Acc:ZDB-GENE-060929-132]
mir-365-1_(Ictalurus_punctatus)//mir-365-2_(Ictalurus_punctatus)	-31.7 kcal/mol	ENSDLAT00005041698	exoc6b	exocyst complex component 6B [Source:ZFIN;Acc:ZDB-GENE-060929-132]
mir-365-1_(Ictalurus_punctatus)//mir-365-2_(Ictalurus_punctatus)	-31.7 kcal/mol	ENSDLAT00005041737	exoc6b	exocyst complex component 6B [Source:ZFIN;Acc:ZDB-GENE-060929-132]
mir-365-1_(Ictalurus_punctatus)//mir-365-2_(Ictalurus_punctatus)	-31.7 kcal/mol	ENSDLAT00005041781	exoc6b	exocyst complex component 6B [Source:ZFIN;Acc:ZDB-GENE-060929-132]
mir-365-1_(Ictalurus_punctatus)//mir-365-2_(Ictalurus_punctatus)	-31.7 kcal/mol	ENSDLAT00005041804	exoc6b	exocyst complex component 6B [Source:ZFIN;Acc:ZDB-GENE-060929-132]
mir-181c_(Gadus_morhua)	-30.8 kcal/mol	ENSDLAT00005040920	n/a	HtrA serine peptidase 1 [Source:HGNC Symbol;Acc:HGNC:9476]
mir-181c_(Gadus_morhua)	-30.8 kcal/mol	ENSDLAT00005040973	n/a	HtrA serine peptidase 1 [Source:HGNC Symbol;Acc:HGNC:9476]
mir-181c_(Gadus_morhua)	-30.8 kcal/mol	ENSDLAT00005040999	n/a	HtrA serine peptidase 1 [Source:HGNC Symbol;Acc:HGNC:9476]
mir-106a_(Homo_sapiens)	-30.2 kcal/mol	ENSDLAT00005041103	abcg2b	ATP-binding cassette, sub-family G (WHITE), member 2b [Source:ZFIN;Acc:ZDB-GENE-050517-36]
mir-192_(Tetraodon_nigroviridis)//mir-192_(Astatotilapia_burtoni)	-30.2 kcal/mol	ENSDLAT00005041103	abcg2b	ATP-binding cassette, sub-family G (WHITE), member 2b [Source:ZFIN;Acc:ZDB-GENE-050517-36]
mir-106a_(Homo_sapiens)	-30.2 kcal/mol	ENSDLAT00005041170	abcg2b	ATP-binding cassette, sub-family G (WHITE), member 2b [Source:ZFIN;Acc:ZDB-GENE-050517-36]
mir-192_(Tetraodon_nigroviridis)//mir-192_(Astatotilapia_burtoni)	-30.2 kcal/mol	ENSDLAT00005041170	abcg2b	ATP-binding cassette, sub-family G (WHITE), member 2b [Source:ZFIN;Acc:ZDB-GENE-050517-36]
mir-106a_(Homo_sapiens)	-30.2 kcal/mol	ENSDLAT00005041187	abcg2b	ATP-binding cassette, sub-family G (WHITE), member 2b [Source:ZFIN;Acc:ZDB-GENE-050517-36]
mir-192_(Tetraodon_nigroviridis)//mir-192_(Astatotilapia_burtoni)	-30.2 kcal/mol	ENSDLAT00005041187	abcg2b	ATP-binding cassette, sub-family G (WHITE), member 2b [Source:ZFIN;Acc:ZDB-GENE-050517-36]
mir-124-2_(Danio_rerio)//mir-124-3_(Danio_rerio)//mir-124-5_(Danio_rerio)	-30.8 kcal/mol	ENSDLAT00005041347	unc93b1	unc-93 homolog B1, TLR signaling regulator [Source:ZFIN;Acc:ZDB-GENE-130424-1]
mir-181c_(Gadus_morhua)	-31.0 kcal/mol	ENSDLAT00005041036	plekha1b	pleckstrin homology domain containing, family A (phosphoinositide binding specific) member 1b [Source:ZFIN;Acc:ZDB-GENE-110408-54]
mir-181c_(Gadus_morhua)	-31.0 kcal/mol	ENSDLAT00005041065	plekha1b	pleckstrin homology domain containing, family A (phosphoinositide binding specific) member 1b [Source:ZFIN;Acc:ZDB-GENE-110408-54]
mir-206_(Salmo_salar)	-30.1 kcal/mol	ENSDLAT00005041019	rad23aa	RAD23 homolog A, nucleotide excision repair protein a [Source:ZFIN;Acc:ZDB-GENE-040808-59]
mir-7977_(Homo_sapiens)	-30.0 kcal/mol	ENSDLAT00005041019	rad23aa	RAD23 homolog A, nucleotide excision repair protein a [Source:ZFIN;Acc:ZDB-GENE-040808-59]
mir-106a_(Homo_sapiens)	-30.4 kcal/mol	ENSDLAT00005042465	atp10d	ATPase phospholipid transporting 10D [Source:ZFIN;Acc:ZDB-GENE-090313-231]
mir-210_(Oryzias_latipes)	-30.2 kcal/mol	ENSDLAT00005041150	n/a	n/a
mir-365-1_(Ictalurus_punctatus)//mir-365-2_(Ictalurus_punctatus)	-31.5 kcal/mol	ENSDLAT00005041208	n/a	n/a
mir-365-1_(Ictalurus_punctatus)//mir-365-2_(Ictalurus_punctatus)	-30.2 kcal/mol	ENSDLAT00005042212	tktb	transketolase b [Source:ZFIN;Acc:ZDB-GENE-030909-13]
mir-365-1_(Ictalurus_punctatus)//mir-365-2_(Ictalurus_punctatus)	-30.2 kcal/mol	ENSDLAT00005042240	tktb	transketolase b [Source:ZFIN;Acc:ZDB-GENE-030909-13]
mir-365-1_(Ictalurus_punctatus)//mir-365-2_(Ictalurus_punctatus)	-30.2 kcal/mol	ENSDLAT00005042251	tktb	transketolase b [Source:ZFIN;Acc:ZDB-GENE-030909-13]
mir-365-1_(Ictalurus_punctatus)//mir-365-2_(Ictalurus_punctatus)	-30.2 kcal/mol	ENSDLAT00005042279	tktb	transketolase b [Source:ZFIN;Acc:ZDB-GENE-030909-13]
mir-365-1_(Ictalurus_punctatus)//mir-365-2_(Ictalurus_punctatus)	-30.2 kcal/mol	ENSDLAT00005042313	tktb	transketolase b [Source:ZFIN;Acc:ZDB-GENE-030909-13]
mir-365-1_(Ictalurus_punctatus)//mir-365-2_(Ictalurus_punctatus)	-30.2 kcal/mol	ENSDLAT00005042318	tktb	transketolase b [Source:ZFIN;Acc:ZDB-GENE-030909-13]
mir-8159_(Gadus_morhua)	-32.2 kcal/mol	ENSDLAT00005041394	plekha8	pleckstrin homology domain containing, family A (phosphoinositide binding specific) member 8 [Source:NCBI gene;Acc:492502]
mir-8159_(Gadus_morhua)	-32.2 kcal/mol	ENSDLAT00005041412	plekha8	pleckstrin homology domain containing, family A (phosphoinositide binding specific) member 8 [Source:NCBI gene;Acc:492502]
mir-365-1_(Ictalurus_punctatus)//mir-365-2_(Ictalurus_punctatus)	-30.7 kcal/mol	ENSDLAT00005041410	zgc:123105	Danio rerio zgc:123105 (zgc:123105), transcript variant 2, mRNA. [Source:RefSeq mRNA;Acc:NM_001365567]
mir-181c_(Gadus_morhua)	-31.0 kcal/mol	ENSDLAT00005041435	colq	collagen-like tail subunit (single strand of homotrimer) of asymmetric acetylcholinesterase [Source:ZFIN;Acc:ZDB-GENE-110411-119]
mir-181c_(Gadus_morhua)	-31.6 kcal/mol	ENSDLAT00005041555	n/a	crystallin, beta B1, like 2 [Source:ZFIN;Acc:ZDB-GENE-070822-18]
mir-181c_(Gadus_morhua)	-31.6 kcal/mol	ENSDLAT00005041590	n/a	crystallin, beta B1, like 2 [Source:ZFIN;Acc:ZDB-GENE-070822-18]
mir-8159_(Gadus_morhua)	-31.1 kcal/mol	ENSDLAT00005041518	GDNF	glial cell derived neurotrophic factor b [Source:ZFIN;Acc:ZDB-GENE-110609-2]
mir-7977_(Homo_sapiens)	-32.7 kcal/mol	ENSDLAT00005041704	rergla	RERG/RAS-like a [Source:NCBI gene;Acc:436767]
mir-7550_(Gadus_morhua)	-33.7 kcal/mol	ENSDLAT00005041735	n/a	n/a
mir-7550_(Ictalurus_punctatus)	-31.4 kcal/mol	ENSDLAT00005041735	n/a	n/a
mir-181c_(Gadus_morhua)	-30.6 kcal/mol	ENSDLAT00005045439	piwil2	piwi-like RNA-mediated gene silencing 2 [Source:NCBI gene;Acc:572134]
mir-181c_(Gadus_morhua)	-30.6 kcal/mol	ENSDLAT00005045453	piwil2	piwi-like RNA-mediated gene silencing 2 [Source:NCBI gene;Acc:572134]
mir-181c_(Gadus_morhua)	-30.6 kcal/mol	ENSDLAT00005045485	piwil2	piwi-like RNA-mediated gene silencing 2 [Source:NCBI gene;Acc:572134]
mir-181c_(Gadus_morhua)	-30.6 kcal/mol	ENSDLAT00005045607	piwil2	piwi-like RNA-mediated gene silencing 2 [Source:NCBI gene;Acc:572134]
mir-181c_(Gadus_morhua)	-30.6 kcal/mol	ENSDLAT00005045667	piwil2	piwi-like RNA-mediated gene silencing 2 [Source:NCBI gene;Acc:572134]
mir-181c_(Gadus_morhua)	-30.6 kcal/mol	ENSDLAT00005045767	piwil2	piwi-like RNA-mediated gene silencing 2 [Source:NCBI gene;Acc:572134]
mir-181c_(Gadus_morhua)	-30.8 kcal/mol	ENSDLAT00005043647	plce1	phospholipase C, epsilon 1 [Source:ZFIN;Acc:ZDB-GENE-061212-4]
mir-365-1_(Ictalurus_punctatus)//mir-365-2_(Ictalurus_punctatus)	-30.1 kcal/mol	ENSDLAT00005043647	plce1	phospholipase C, epsilon 1 [Source:ZFIN;Acc:ZDB-GENE-061212-4]
mir-181c_(Gadus_morhua)	-30.8 kcal/mol	ENSDLAT00005043764	plce1	phospholipase C, epsilon 1 [Source:ZFIN;Acc:ZDB-GENE-061212-4]
mir-365-1_(Ictalurus_punctatus)//mir-365-2_(Ictalurus_punctatus)	-30.1 kcal/mol	ENSDLAT00005043764	plce1	phospholipase C, epsilon 1 [Source:ZFIN;Acc:ZDB-GENE-061212-4]
mir-21-2_(Danio_rerio)//mir-21_(Tetraodon_nigroviridis)//mir-21_(Hippoglossus_hippoglossus)//mir-21-2_(Astatotilapia_burtoni)//mir-21-1_(Astatotilapia_burtoni)	-30.5 kcal/mol	ENSDLAT00005041831	n/a	protein phosphatase 1 regulatory subunit 3G [Source:HGNC Symbol;Acc:HGNC:14945]
mir-21-2_(Danio_rerio)//mir-21_(Tetraodon_nigroviridis)//mir-21_(Hippoglossus_hippoglossus)//mir-21-2_(Astatotilapia_burtoni)//mir-21-1_(Astatotilapia_burtoni)	-30.5 kcal/mol	ENSDLAT00005041854	n/a	protein phosphatase 1 regulatory subunit 3G [Source:HGNC Symbol;Acc:HGNC:14945]
mir-181c_(Gadus_morhua)	-31.6 kcal/mol	ENSDLAT00005041868	pcdh12	protocadherin 12 [Source:ZFIN;Acc:ZDB-GENE-140106-126]
mir-145_(Astatotilapia_burtoni)	-32.0 kcal/mol	ENSDLAT00005041876	si:ch211-152c8.4	si:ch211-152c8.4 [Source:ZFIN;Acc:ZDB-GENE-091204-235]
mir-181c_(Gadus_morhua)	-30.1 kcal/mol	ENSDLAT00005041910	pcdh1b	protocadherin 1b [Source:ZFIN;Acc:ZDB-GENE-091015-2]
mir-4454_(Homo_sapiens)	-32.0 kcal/mol	ENSDLAT00005041910	pcdh1b	protocadherin 1b [Source:ZFIN;Acc:ZDB-GENE-091015-2]
mir-181c_(Gadus_morhua)	-30.1 kcal/mol	ENSDLAT00005041931	pcdh1b	protocadherin 1b [Source:ZFIN;Acc:ZDB-GENE-091015-2]
mir-4454_(Homo_sapiens)	-32.0 kcal/mol	ENSDLAT00005041931	pcdh1b	protocadherin 1b [Source:ZFIN;Acc:ZDB-GENE-091015-2]
mir-181c_(Gadus_morhua)	-31.1 kcal/mol	ENSDLAT00005042044	tmed9	transmembrane p24 trafficking protein 9 [Source:ZFIN;Acc:ZDB-GENE-050417-434]
mir-181c_(Gadus_morhua)	-30.7 kcal/mol	ENSDLAT00005042044	tmed9	transmembrane p24 trafficking protein 9 [Source:ZFIN;Acc:ZDB-GENE-050417-434]
mir-145_(Astatotilapia_burtoni)	-30.0 kcal/mol	ENSDLAT00005042153	dtx2	deltex 2, E3 ubiquitin ligase [Source:ZFIN;Acc:ZDB-GENE-081022-150]
mir-145_(Astatotilapia_burtoni)	-30.0 kcal/mol	ENSDLAT00005042175	dtx2	deltex 2, E3 ubiquitin ligase [Source:ZFIN;Acc:ZDB-GENE-081022-150]
mir-7550_(Gadus_morhua)	-30.4 kcal/mol	ENSDLAT00005042290	rad51d	RAD51 paralog D [Source:ZFIN;Acc:ZDB-GENE-040426-2490]
mir-8159_(Gadus_morhua)	-31.0 kcal/mol	ENSDLAT00005042316	kcnk17	potassium channel, subfamily K, member 17 [Source:ZFIN;Acc:ZDB-GENE-120113-3]
mir-459_(Gadus_morhua)	-31.9 kcal/mol	ENSDLAT00005042376	tmem98	transmembrane protein 98 [Source:ZFIN;Acc:ZDB-GENE-070112-1092]
mir-459_(Gadus_morhua)	-31.9 kcal/mol	ENSDLAT00005042399	tmem98	transmembrane protein 98 [Source:ZFIN;Acc:ZDB-GENE-070112-1092]
mir-181c_(Gadus_morhua)	-30.1 kcal/mol	ENSDLAT00005042377	snx6	sorting nexin 6 [Source:ZFIN;Acc:ZDB-GENE-050913-152]
mir-181c_(Gadus_morhua)	-32.2 kcal/mol	ENSDLAT00005042424	RAB38	RAB38, member RAS oncogene family [Source:HGNC Symbol;Acc:HGNC:9776]
mir-181c_(Gadus_morhua)	-30.4 kcal/mol	ENSDLAT00005042629	tppp2	tubulin polymerization-promoting protein family member 2 [Source:ZFIN;Acc:ZDB-GENE-140106-24]
mir-124-2_(Danio_rerio)//mir-124-3_(Danio_rerio)//mir-124-5_(Danio_rerio)	-33.0 kcal/mol	ENSDLAT00005042691	n/a	n/a
mir-8159_(Gadus_morhua)	-30.3 kcal/mol	ENSDLAT00005042691	n/a	n/a
mir-206_(Salmo_salar)	-30.9 kcal/mol	ENSDLAT00005046250	uba1	ubiquitin-like modifier activating enzyme 1 [Source:ZFIN;Acc:ZDB-GENE-040426-2009]
mir-206_(Salmo_salar)	-30.9 kcal/mol	ENSDLAT00005046281	uba1	ubiquitin-like modifier activating enzyme 1 [Source:ZFIN;Acc:ZDB-GENE-040426-2009]
mir-206_(Salmo_salar)	-30.9 kcal/mol	ENSDLAT00005046396	uba1	ubiquitin-like modifier activating enzyme 1 [Source:ZFIN;Acc:ZDB-GENE-040426-2009]
mir-206_(Salmo_salar)	-30.9 kcal/mol	ENSDLAT00005046426	uba1	ubiquitin-like modifier activating enzyme 1 [Source:ZFIN;Acc:ZDB-GENE-040426-2009]
mir-21-2_(Danio_rerio)//mir-21_(Tetraodon_nigroviridis)//mir-21_(Hippoglossus_hippoglossus)//mir-21-2_(Astatotilapia_burtoni)//mir-21-1_(Astatotilapia_burtoni)	-30.7 kcal/mol	ENSDLAT00005043108	DCAF1	DDB1 and CUL4 associated factor 1 [Source:HGNC Symbol;Acc:HGNC:30911]
mir-21-2_(Danio_rerio)//mir-21_(Tetraodon_nigroviridis)//mir-21_(Hippoglossus_hippoglossus)//mir-21-2_(Astatotilapia_burtoni)//mir-21-1_(Astatotilapia_burtoni)	-30.7 kcal/mol	ENSDLAT00005043150	DCAF1	DDB1 and CUL4 associated factor 1 [Source:HGNC Symbol;Acc:HGNC:30911]
mir-23a-2_(Danio_rerio)	-30.0 kcal/mol	ENSDLAT00005043034	n/a	n/a
mir-181c_(Gadus_morhua)	-31.4 kcal/mol	ENSDLAT00005043110	n/a	iodothyronine deiodinase 2 [Source:ZFIN;Acc:ZDB-GENE-030327-4]
mir-210_(Oryzias_latipes)	-30.7 kcal/mol	ENSDLAT00005043110	n/a	iodothyronine deiodinase 2 [Source:ZFIN;Acc:ZDB-GENE-030327-4]
mir-181c_(Gadus_morhua)	-30.4 kcal/mol	ENSDLAT00005043106	neurl1aa	neuralized E3 ubiquitin protein ligase 1Aa [Source:ZFIN;Acc:ZDB-GENE-090311-3]
mir-181c_(Gadus_morhua)	-30.4 kcal/mol	ENSDLAT00005043115	neurl1aa	neuralized E3 ubiquitin protein ligase 1Aa [Source:ZFIN;Acc:ZDB-GENE-090311-3]
mir-181c_(Gadus_morhua)	-30.4 kcal/mol	ENSDLAT00005043153	neurl1aa	neuralized E3 ubiquitin protein ligase 1Aa [Source:ZFIN;Acc:ZDB-GENE-090311-3]
mir-206_(Salmo_salar)	-30.3 kcal/mol	ENSDLAT00005043320	gabrb2a	gamma-aminobutyric acid type A receptor beta2 subunit a [Source:ZFIN;Acc:ZDB-GENE-030131-8196]
mir-206_(Salmo_salar)	-30.3 kcal/mol	ENSDLAT00005043349	gabrb2a	gamma-aminobutyric acid type A receptor beta2 subunit a [Source:ZFIN;Acc:ZDB-GENE-030131-8196]
mir-365-1_(Ictalurus_punctatus)//mir-365-2_(Ictalurus_punctatus)	-31.5 kcal/mol	ENSDLAT00005043113	n/a	n/a
mir-106a_(Homo_sapiens)	-30.6 kcal/mol	ENSDLAT00005043291	pik3c2g	phosphatidylinositol-4-phosphate 3-kinase catalytic subunit type 2 gamma [Source:ZFIN;Acc:ZDB-GENE-170327-2]
mir-8159_(Gadus_morhua)	-30.3 kcal/mol	ENSDLAT00005043318	n/a	n/a
mir-181c_(Gadus_morhua)	-30.6 kcal/mol	ENSDLAT00005043399	chmp1a	charged multivesicular body protein 1A [Source:NCBI gene;Acc:393535]
mir-181c_(Gadus_morhua)	-30.4 kcal/mol	ENSDLAT00005043399	chmp1a	charged multivesicular body protein 1A [Source:NCBI gene;Acc:393535]
mir-124-2_(Danio_rerio)//mir-124-3_(Danio_rerio)//mir-124-5_(Danio_rerio)	-30.1 kcal/mol	ENSDLAT00005045722	MARF1	meiosis regulator and mRNA stability factor 1 [Source:HGNC Symbol;Acc:HGNC:29562]
mir-124-2_(Danio_rerio)//mir-124-3_(Danio_rerio)//mir-124-5_(Danio_rerio)	-30.1 kcal/mol	ENSDLAT00005045750	MARF1	meiosis regulator and mRNA stability factor 1 [Source:HGNC Symbol;Acc:HGNC:29562]
mir-181c_(Gadus_morhua)	-35.0 kcal/mol	ENSDLAT00005043771	gabra6a	gamma-aminobutyric acid (GABA) A receptor, alpha 6a [Source:ZFIN;Acc:ZDB-GENE-040426-1692]
mir-4454_(Homo_sapiens)	-30.2 kcal/mol	ENSDLAT00005043511	cyth1a	cytohesin 1a [Source:ZFIN;Acc:ZDB-GENE-030131-657]
mir-4454_(Homo_sapiens)	-30.2 kcal/mol	ENSDLAT00005043699	cyth1a	cytohesin 1a [Source:ZFIN;Acc:ZDB-GENE-030131-657]
mir-4454_(Homo_sapiens)	-30.2 kcal/mol	ENSDLAT00005043713	cyth1a	cytohesin 1a [Source:ZFIN;Acc:ZDB-GENE-030131-657]
mir-4454_(Homo_sapiens)	-30.2 kcal/mol	ENSDLAT00005043776	cyth1a	cytohesin 1a [Source:ZFIN;Acc:ZDB-GENE-030131-657]
mir-4454_(Homo_sapiens)	-30.2 kcal/mol	ENSDLAT00005043790	cyth1a	cytohesin 1a [Source:ZFIN;Acc:ZDB-GENE-030131-657]
mir-4454_(Homo_sapiens)	-30.2 kcal/mol	ENSDLAT00005043813	cyth1a	cytohesin 1a [Source:ZFIN;Acc:ZDB-GENE-030131-657]
mir-4454_(Homo_sapiens)	-30.2 kcal/mol	ENSDLAT00005043826	cyth1a	cytohesin 1a [Source:ZFIN;Acc:ZDB-GENE-030131-657]
mir-4454_(Homo_sapiens)	-30.2 kcal/mol	ENSDLAT00005043856	cyth1a	cytohesin 1a [Source:ZFIN;Acc:ZDB-GENE-030131-657]
mir-4454_(Homo_sapiens)	-30.2 kcal/mol	ENSDLAT00005043871	cyth1a	cytohesin 1a [Source:ZFIN;Acc:ZDB-GENE-030131-657]
mir-4454_(Homo_sapiens)	-30.2 kcal/mol	ENSDLAT00005043894	cyth1a	cytohesin 1a [Source:ZFIN;Acc:ZDB-GENE-030131-657]
mir-124-2_(Danio_rerio)//mir-124-3_(Danio_rerio)//mir-124-5_(Danio_rerio)	-33.5 kcal/mol	ENSDLAT00005043585	ZNF276	zinc finger protein 276 [Source:HGNC Symbol;Acc:HGNC:23330]
mir-365-1_(Ictalurus_punctatus)//mir-365-2_(Ictalurus_punctatus)	-30.4 kcal/mol	ENSDLAT00005043585	ZNF276	zinc finger protein 276 [Source:HGNC Symbol;Acc:HGNC:23330]
mir-8159_(Gadus_morhua)	-30.3 kcal/mol	ENSDLAT00005043585	ZNF276	zinc finger protein 276 [Source:HGNC Symbol;Acc:HGNC:23330]
mir-8159_(Gadus_morhua)	-30.3 kcal/mol	ENSDLAT00005043585	ZNF276	zinc finger protein 276 [Source:HGNC Symbol;Acc:HGNC:23330]
mir-365-1_(Ictalurus_punctatus)//mir-365-2_(Ictalurus_punctatus)	-31.2 kcal/mol	ENSDLAT00005044329	strn	striatin, calmodulin binding protein [Source:ZFIN;Acc:ZDB-GENE-070112-1172]
mir-365-1_(Ictalurus_punctatus)//mir-365-2_(Ictalurus_punctatus)	-31.2 kcal/mol	ENSDLAT00005044732	strn	striatin, calmodulin binding protein [Source:ZFIN;Acc:ZDB-GENE-070112-1172]
mir-365-1_(Ictalurus_punctatus)//mir-365-2_(Ictalurus_punctatus)	-31.2 kcal/mol	ENSDLAT00005044747	strn	striatin, calmodulin binding protein [Source:ZFIN;Acc:ZDB-GENE-070112-1172]
mir-365-1_(Ictalurus_punctatus)//mir-365-2_(Ictalurus_punctatus)	-31.2 kcal/mol	ENSDLAT00005044764	strn	striatin, calmodulin binding protein [Source:ZFIN;Acc:ZDB-GENE-070112-1172]
mir-365-1_(Ictalurus_punctatus)//mir-365-2_(Ictalurus_punctatus)	-31.2 kcal/mol	ENSDLAT00005044775	strn	striatin, calmodulin binding protein [Source:ZFIN;Acc:ZDB-GENE-070112-1172]
mir-365-1_(Ictalurus_punctatus)//mir-365-2_(Ictalurus_punctatus)	-31.2 kcal/mol	ENSDLAT00005044788	strn	striatin, calmodulin binding protein [Source:ZFIN;Acc:ZDB-GENE-070112-1172]
[truncated: 1,122 more rows]

## Sheet: FLX-15vs17
miR	mfe	Stable transcript name	Hugo abreviation	description
mir-10400_(Homo_sapiens)	-33.0 kcal/mol	ENSDLAT00005000043	rpl37	ribosomal protein L37 [Source:ZFIN;Acc:ZDB-GENE-040625-39]
mir-10400_(Homo_sapiens)	-30.4 kcal/mol	ENSDLAT00005000043	rpl37	ribosomal protein L37 [Source:ZFIN;Acc:ZDB-GENE-040625-39]
mir-3966_(Mus_musculus)	-37.8 kcal/mol	ENSDLAT00005000043	rpl37	ribosomal protein L37 [Source:ZFIN;Acc:ZDB-GENE-040625-39]
mir-10400_(Homo_sapiens)	-33.7 kcal/mol	ENSDLAT00005000044	rpl37	ribosomal protein L37 [Source:ZFIN;Acc:ZDB-GENE-040625-39]
mir-10400_(Homo_sapiens)	-30.0 kcal/mol	ENSDLAT00005000044	rpl37	ribosomal protein L37 [Source:ZFIN;Acc:ZDB-GENE-040625-39]
mir-10400_(Homo_sapiens)	-30.1 kcal/mol	ENSDLAT00005000047	blvra	biliverdin reductase A [Source:ZFIN;Acc:ZDB-GENE-060929-312]
mir-192a-2_(Salmo_salar)//mir-192b_(Salmo_salar)	-30.1 kcal/mol	ENSDLAT00005000047	blvra	biliverdin reductase A [Source:ZFIN;Acc:ZDB-GENE-060929-312]
mir-30d_(Petromyzon_marinus)	-32.4 kcal/mol	ENSDLAT00005000063	cyp7a1	cytochrome P450, family 7, subfamily A, polypeptide 1 [Source:ZFIN;Acc:ZDB-GENE-040426-1296]
mir-10400_(Homo_sapiens)	-30.3 kcal/mol	ENSDLAT00005000083	n/a	n/a
mir-6240_(Mus_musculus)	-30.9 kcal/mol	ENSDLAT00005000083	n/a	n/a
mir-6240_(Mus_musculus)	-33.9 kcal/mol	ENSDLAT00005000094	n/a	n/a
mir-10400_(Homo_sapiens)	-34.4 kcal/mol	ENSDLAT00005000099	n/a	amylo-alpha-1, 6-glucosidase, 4-alpha-glucanotransferase a [Source:ZFIN;Acc:ZDB-GENE-071004-6]
mir-10400_(Homo_sapiens)	-34.4 kcal/mol	ENSDLAT00005000100	n/a	amylo-alpha-1, 6-glucosidase, 4-alpha-glucanotransferase a [Source:ZFIN;Acc:ZDB-GENE-071004-6]
mir-10400_(Homo_sapiens)	-34.4 kcal/mol	ENSDLAT00005000101	n/a	amylo-alpha-1, 6-glucosidase, 4-alpha-glucanotransferase a [Source:ZFIN;Acc:ZDB-GENE-071004-6]
mir-10400_(Homo_sapiens)	-34.4 kcal/mol	ENSDLAT00005000102	n/a	amylo-alpha-1, 6-glucosidase, 4-alpha-glucanotransferase a [Source:ZFIN;Acc:ZDB-GENE-071004-6]
mir-10400_(Homo_sapiens)	-34.4 kcal/mol	ENSDLAT00005000103	n/a	amylo-alpha-1, 6-glucosidase, 4-alpha-glucanotransferase a [Source:ZFIN;Acc:ZDB-GENE-071004-6]
mir-10400_(Homo_sapiens)	-34.4 kcal/mol	ENSDLAT00005000104	n/a	amylo-alpha-1, 6-glucosidase, 4-alpha-glucanotransferase a [Source:ZFIN;Acc:ZDB-GENE-071004-6]
mir-10400_(Homo_sapiens)	-32.3 kcal/mol	ENSDLAT00005000107	frrs1a	ferric-chelate reductase 1a [Source:ZFIN;Acc:ZDB-GENE-070705-45]
mir-10400_(Homo_sapiens)	-33.6 kcal/mol	ENSDLAT00005000109	frrs1a	ferric-chelate reductase 1a [Source:ZFIN;Acc:ZDB-GENE-070705-45]
mir-10400_(Homo_sapiens)	-30.1 kcal/mol	ENSDLAT00005000125	ttpa	tocopherol (alpha) transfer protein [Source:ZFIN;Acc:ZDB-GENE-030131-4631]
mir-15e_(Salmo_salar)	-30.8 kcal/mol	ENSDLAT00005000125	ttpa	tocopherol (alpha) transfer protein [Source:ZFIN;Acc:ZDB-GENE-030131-4631]
mir-181c_(Danio_rerio)	-30.2 kcal/mol	ENSDLAT00005000150	csnk1g2a	casein kinase 1, gamma 2a [Source:ZFIN;Acc:ZDB-GENE-030131-6445]
mir-181c_(Ictalurus_punctatus)	-30.2 kcal/mol	ENSDLAT00005000150	csnk1g2a	casein kinase 1, gamma 2a [Source:ZFIN;Acc:ZDB-GENE-030131-6445]
mir-6240_(Mus_musculus)	-31.2 kcal/mol	ENSDLAT00005000150	csnk1g2a	casein kinase 1, gamma 2a [Source:ZFIN;Acc:ZDB-GENE-030131-6445]
mir-6240_(Mus_musculus)	-30.6 kcal/mol	ENSDLAT00005000150	csnk1g2a	casein kinase 1, gamma 2a [Source:ZFIN;Acc:ZDB-GENE-030131-6445]
mir-181c_(Danio_rerio)	-30.2 kcal/mol	ENSDLAT00005000151	csnk1g2a	casein kinase 1, gamma 2a [Source:ZFIN;Acc:ZDB-GENE-030131-6445]
mir-181c_(Ictalurus_punctatus)	-30.2 kcal/mol	ENSDLAT00005000151	csnk1g2a	casein kinase 1, gamma 2a [Source:ZFIN;Acc:ZDB-GENE-030131-6445]
mir-6240_(Mus_musculus)	-31.2 kcal/mol	ENSDLAT00005000151	csnk1g2a	casein kinase 1, gamma 2a [Source:ZFIN;Acc:ZDB-GENE-030131-6445]
mir-6240_(Mus_musculus)	-30.6 kcal/mol	ENSDLAT00005000151	csnk1g2a	casein kinase 1, gamma 2a [Source:ZFIN;Acc:ZDB-GENE-030131-6445]
mir-181c_(Danio_rerio)	-30.2 kcal/mol	ENSDLAT00005000152	csnk1g2a	casein kinase 1, gamma 2a [Source:ZFIN;Acc:ZDB-GENE-030131-6445]
mir-181c_(Ictalurus_punctatus)	-30.2 kcal/mol	ENSDLAT00005000152	csnk1g2a	casein kinase 1, gamma 2a [Source:ZFIN;Acc:ZDB-GENE-030131-6445]
mir-6240_(Mus_musculus)	-31.2 kcal/mol	ENSDLAT00005000152	csnk1g2a	casein kinase 1, gamma 2a [Source:ZFIN;Acc:ZDB-GENE-030131-6445]
mir-6240_(Mus_musculus)	-30.6 kcal/mol	ENSDLAT00005000152	csnk1g2a	casein kinase 1, gamma 2a [Source:ZFIN;Acc:ZDB-GENE-030131-6445]
mir-181c_(Danio_rerio)	-30.2 kcal/mol	ENSDLAT00005000153	csnk1g2a	casein kinase 1, gamma 2a [Source:ZFIN;Acc:ZDB-GENE-030131-6445]
mir-181c_(Ictalurus_punctatus)	-30.2 kcal/mol	ENSDLAT00005000153	csnk1g2a	casein kinase 1, gamma 2a [Source:ZFIN;Acc:ZDB-GENE-030131-6445]
mir-6240_(Mus_musculus)	-31.2 kcal/mol	ENSDLAT00005000153	csnk1g2a	casein kinase 1, gamma 2a [Source:ZFIN;Acc:ZDB-GENE-030131-6445]
mir-6240_(Mus_musculus)	-30.6 kcal/mol	ENSDLAT00005000153	csnk1g2a	casein kinase 1, gamma 2a [Source:ZFIN;Acc:ZDB-GENE-030131-6445]
mir-181c_(Danio_rerio)	-30.2 kcal/mol	ENSDLAT00005000155	csnk1g2a	casein kinase 1, gamma 2a [Source:ZFIN;Acc:ZDB-GENE-030131-6445]
mir-181c_(Ictalurus_punctatus)	-30.2 kcal/mol	ENSDLAT00005000155	csnk1g2a	casein kinase 1, gamma 2a [Source:ZFIN;Acc:ZDB-GENE-030131-6445]
mir-6240_(Mus_musculus)	-31.2 kcal/mol	ENSDLAT00005000155	csnk1g2a	casein kinase 1, gamma 2a [Source:ZFIN;Acc:ZDB-GENE-030131-6445]
mir-6240_(Mus_musculus)	-30.6 kcal/mol	ENSDLAT00005000155	csnk1g2a	casein kinase 1, gamma 2a [Source:ZFIN;Acc:ZDB-GENE-030131-6445]
mir-181c_(Danio_rerio)	-30.2 kcal/mol	ENSDLAT00005000156	csnk1g2a	casein kinase 1, gamma 2a [Source:ZFIN;Acc:ZDB-GENE-030131-6445]
mir-181c_(Ictalurus_punctatus)	-30.2 kcal/mol	ENSDLAT00005000156	csnk1g2a	casein kinase 1, gamma 2a [Source:ZFIN;Acc:ZDB-GENE-030131-6445]
mir-6240_(Mus_musculus)	-31.2 kcal/mol	ENSDLAT00005000156	csnk1g2a	casein kinase 1, gamma 2a [Source:ZFIN;Acc:ZDB-GENE-030131-6445]
mir-6240_(Mus_musculus)	-30.6 kcal/mol	ENSDLAT00005000156	csnk1g2a	casein kinase 1, gamma 2a [Source:ZFIN;Acc:ZDB-GENE-030131-6445]
mir-181c_(Danio_rerio)	-30.2 kcal/mol	ENSDLAT00005000157	csnk1g2a	casein kinase 1, gamma 2a [Source:ZFIN;Acc:ZDB-GENE-030131-6445]
mir-181c_(Ictalurus_punctatus)	-30.2 kcal/mol	ENSDLAT00005000157	csnk1g2a	casein kinase 1, gamma 2a [Source:ZFIN;Acc:ZDB-GENE-030131-6445]
mir-6240_(Mus_musculus)	-31.2 kcal/mol	ENSDLAT00005000157	csnk1g2a	casein kinase 1, gamma 2a [Source:ZFIN;Acc:ZDB-GENE-030131-6445]
mir-6240_(Mus_musculus)	-30.6 kcal/mol	ENSDLAT00005000157	csnk1g2a	casein kinase 1, gamma 2a [Source:ZFIN;Acc:ZDB-GENE-030131-6445]
mir-181c_(Danio_rerio)	-30.2 kcal/mol	ENSDLAT00005000158	csnk1g2a	casein kinase 1, gamma 2a [Source:ZFIN;Acc:ZDB-GENE-030131-6445]
mir-181c_(Ictalurus_punctatus)	-30.2 kcal/mol	ENSDLAT00005000158	csnk1g2a	casein kinase 1, gamma 2a [Source:ZFIN;Acc:ZDB-GENE-030131-6445]
mir-6240_(Mus_musculus)	-31.2 kcal/mol	ENSDLAT00005000158	csnk1g2a	casein kinase 1, gamma 2a [Source:ZFIN;Acc:ZDB-GENE-030131-6445]
mir-6240_(Mus_musculus)	-30.6 kcal/mol	ENSDLAT00005000158	csnk1g2a	casein kinase 1, gamma 2a [Source:ZFIN;Acc:ZDB-GENE-030131-6445]
mir-181c_(Danio_rerio)	-30.2 kcal/mol	ENSDLAT00005000159	csnk1g2a	casein kinase 1, gamma 2a [Source:ZFIN;Acc:ZDB-GENE-030131-6445]
mir-181c_(Ictalurus_punctatus)	-30.2 kcal/mol	ENSDLAT00005000159	csnk1g2a	casein kinase 1, gamma 2a [Source:ZFIN;Acc:ZDB-GENE-030131-6445]
mir-6240_(Mus_musculus)	-31.2 kcal/mol	ENSDLAT00005000159	csnk1g2a	casein kinase 1, gamma 2a [Source:ZFIN;Acc:ZDB-GENE-030131-6445]
mir-6240_(Mus_musculus)	-30.6 kcal/mol	ENSDLAT00005000159	csnk1g2a	casein kinase 1, gamma 2a [Source:ZFIN;Acc:ZDB-GENE-030131-6445]
mir-10400_(Homo_sapiens)	-31.5 kcal/mol	ENSDLAT00005000168	mfsd12a	major facilitator superfamily domain containing 12a [Source:ZFIN;Acc:ZDB-GENE-030131-4642]
mir-455_(Gadus_morhua)	-30.2 kcal/mol	ENSDLAT00005000168	mfsd12a	major facilitator superfamily domain containing 12a [Source:ZFIN;Acc:ZDB-GENE-030131-4642]
mir-6240_(Mus_musculus)	-32.2 kcal/mol	ENSDLAT00005000168	mfsd12a	major facilitator superfamily domain containing 12a [Source:ZFIN;Acc:ZDB-GENE-030131-4642]
mir-6240_(Mus_musculus)	-31.6 kcal/mol	ENSDLAT00005000168	mfsd12a	major facilitator superfamily domain containing 12a [Source:ZFIN;Acc:ZDB-GENE-030131-4642]
mir-10400_(Homo_sapiens)	-30.6 kcal/mol	ENSDLAT00005000176	si:dkey-228d14.5	si:dkey-228d14.5 [Source:ZFIN;Acc:ZDB-GENE-090313-252]
mir-10400_(Homo_sapiens)	-38.4 kcal/mol	ENSDLAT00005000226	n/a	n/a
mir-10400_(Homo_sapiens)	-30.8 kcal/mol	ENSDLAT00005000226	n/a	n/a
mir-10400_(Homo_sapiens)	-30.3 kcal/mol	ENSDLAT00005000226	n/a	n/a
mir-10400_(Homo_sapiens)	-30.2 kcal/mol	ENSDLAT00005000226	n/a	n/a
mir-196b_(Gadus_morhua)	-30.0 kcal/mol	ENSDLAT00005000226	n/a	n/a
mir-6240_(Mus_musculus)	-30.7 kcal/mol	ENSDLAT00005000226	n/a	n/a
mir-10400_(Homo_sapiens)	-30.5 kcal/mol	ENSDLAT00005000200	elvol5	ELOVL fatty acid elongase 5 [Source:ZFIN;Acc:ZDB-GENE-040407-2]
mir-106a_(Mus_musculus)	-30.4 kcal/mol	ENSDLAT00005000200	elvol5	ELOVL fatty acid elongase 5 [Source:ZFIN;Acc:ZDB-GENE-040407-2]
mir-31_(Oryzias_latipes)	-31.1 kcal/mol	ENSDLAT00005000200	elvol5	ELOVL fatty acid elongase 5 [Source:ZFIN;Acc:ZDB-GENE-040407-2]
mir-10400_(Homo_sapiens)	-30.5 kcal/mol	ENSDLAT00005000209	elvol5	ELOVL fatty acid elongase 5 [Source:ZFIN;Acc:ZDB-GENE-040407-2]
mir-106a_(Mus_musculus)	-30.4 kcal/mol	ENSDLAT00005000209	elvol5	ELOVL fatty acid elongase 5 [Source:ZFIN;Acc:ZDB-GENE-040407-2]
mir-31_(Oryzias_latipes)	-31.1 kcal/mol	ENSDLAT00005000209	elvol5	ELOVL fatty acid elongase 5 [Source:ZFIN;Acc:ZDB-GENE-040407-2]
mir-10400_(Homo_sapiens)	-30.5 kcal/mol	ENSDLAT00005000210	elvol5	ELOVL fatty acid elongase 5 [Source:ZFIN;Acc:ZDB-GENE-040407-2]
mir-106a_(Mus_musculus)	-30.4 kcal/mol	ENSDLAT00005000210	elvol5	ELOVL fatty acid elongase 5 [Source:ZFIN;Acc:ZDB-GENE-040407-2]
mir-31_(Oryzias_latipes)	-31.1 kcal/mol	ENSDLAT00005000210	elvol5	ELOVL fatty acid elongase 5 [Source:ZFIN;Acc:ZDB-GENE-040407-2]
mir-10400_(Homo_sapiens)	-30.5 kcal/mol	ENSDLAT00005000213	elvol5	ELOVL fatty acid elongase 5 [Source:ZFIN;Acc:ZDB-GENE-040407-2]
mir-106a_(Mus_musculus)	-30.4 kcal/mol	ENSDLAT00005000213	elvol5	ELOVL fatty acid elongase 5 [Source:ZFIN;Acc:ZDB-GENE-040407-2]
mir-31_(Oryzias_latipes)	-31.1 kcal/mol	ENSDLAT00005000213	elvol5	ELOVL fatty acid elongase 5 [Source:ZFIN;Acc:ZDB-GENE-040407-2]
mir-10400_(Homo_sapiens)	-30.4 kcal/mol	ENSDLAT00005000198	n/a	n/a
mir-31_(Oryzias_latipes)	-33.0 kcal/mol	ENSDLAT00005000198	n/a	n/a
mir-10400_(Homo_sapiens)	-30.4 kcal/mol	ENSDLAT00005000202	n/a	n/a
mir-31_(Oryzias_latipes)	-33.0 kcal/mol	ENSDLAT00005000202	n/a	n/a
mir-10400_(Homo_sapiens)	-30.4 kcal/mol	ENSDLAT00005000211	n/a	n/a
mir-31_(Oryzias_latipes)	-33.0 kcal/mol	ENSDLAT00005000211	n/a	n/a
mir-10400_(Homo_sapiens)	-30.4 kcal/mol	ENSDLAT00005000216	n/a	n/a
mir-31_(Oryzias_latipes)	-33.0 kcal/mol	ENSDLAT00005000216	n/a	n/a
mir-10400_(Homo_sapiens)	-32.9 kcal/mol	ENSDLAT00005000364	vmp1	vacuole membrane protein 1 [Source:NCBI gene;Acc:336789]
mir-10400_(Homo_sapiens)	-33.2 kcal/mol	ENSDLAT00005000270	zgc:162872	zgc:162872 [Source:ZFIN;Acc:ZDB-GENE-081022-1]
mir-10400_(Homo_sapiens)	-32.8 kcal/mol	ENSDLAT00005000270	zgc:162872	zgc:162872 [Source:ZFIN;Acc:ZDB-GENE-081022-1]
mir-10400_(Homo_sapiens)	-32.0 kcal/mol	ENSDLAT00005000270	zgc:162872	zgc:162872 [Source:ZFIN;Acc:ZDB-GENE-081022-1]
mir-125b-2_(Salmo_salar)//mir-125b-3_(Salmo_salar)//mir-125a-2_(Gadus_morhua)//mir-125a-1_(Gadus_morhua)	-30.7 kcal/mol	ENSDLAT00005000270	zgc:162872	zgc:162872 [Source:ZFIN;Acc:ZDB-GENE-081022-1]
mir-125b-2_(Salmo_salar)//mir-125b-3_(Salmo_salar)//mir-125a-2_(Gadus_morhua)//mir-125a-1_(Gadus_morhua)	-30.3 kcal/mol	ENSDLAT00005000270	zgc:162872	zgc:162872 [Source:ZFIN;Acc:ZDB-GENE-081022-1]
mir-138_(Cyprinus_carpio)	-30.4 kcal/mol	ENSDLAT00005000245	mad2l1bp	MAD2L1 binding protein [Source:ZFIN;Acc:ZDB-GENE-161230-19]
mir-181d_(Gadus_morhua)	-32.1 kcal/mol	ENSDLAT00005000251	unc119b	unc-119 lipid binding chaperone [Source:HGNC Symbol;Acc:HGNC:12565]
mir-192a-2_(Salmo_salar)//mir-192b_(Salmo_salar)	-31.2 kcal/mol	ENSDLAT00005000251	unc119b	unc-119 lipid binding chaperone [Source:HGNC Symbol;Acc:HGNC:12565]
mir-455_(Gadus_morhua)	-30.8 kcal/mol	ENSDLAT00005000251	unc119b	unc-119 lipid binding chaperone [Source:HGNC Symbol;Acc:HGNC:12565]
mir-455_(Gadus_morhua)	-30.8 kcal/mol	ENSDLAT00005000258	unc119b	unc-119 lipid binding chaperone [Source:HGNC Symbol;Acc:HGNC:12565]
mir-10400_(Homo_sapiens)	-31.6 kcal/mol	ENSDLAT00005000562	adcy8	adenylate cyclase 8 (brain) [Source:ZFIN;Acc:ZDB-GENE-070912-197]
mir-10400_(Homo_sapiens)	-31.6 kcal/mol	ENSDLAT00005000576	adcy8	adenylate cyclase 8 (brain) [Source:ZFIN;Acc:ZDB-GENE-070912-197]
mir-10400_(Homo_sapiens)	-31.6 kcal/mol	ENSDLAT00005000580	adcy8	adenylate cyclase 8 (brain) [Source:ZFIN;Acc:ZDB-GENE-070912-197]
mir-10400_(Homo_sapiens)	-31.6 kcal/mol	ENSDLAT00005000588	adcy8	adenylate cyclase 8 (brain) [Source:ZFIN;Acc:ZDB-GENE-070912-197]
mir-192a-2_(Salmo_salar)//mir-192b_(Salmo_salar)	-30.5 kcal/mol	ENSDLAT00005000278	zgc:154058	zgc:154058 [Source:ZFIN;Acc:ZDB-GENE-060929-48]
mir-6240_(Mus_musculus)	-30.5 kcal/mol	ENSDLAT00005000278	zgc:154058	zgc:154058 [Source:ZFIN;Acc:ZDB-GENE-060929-48]
mir-10400_(Homo_sapiens)	-32.5 kcal/mol	ENSDLAT00005000315	n/a	n/a
mir-10400_(Homo_sapiens)	-30.1 kcal/mol	ENSDLAT00005000315	n/a	n/a
mir-192a-2_(Salmo_salar)//mir-192b_(Salmo_salar)	-37.7 kcal/mol	ENSDLAT00005000315	n/a	n/a
mir-192a-2_(Salmo_salar)//mir-192b_(Salmo_salar)	-30.3 kcal/mol	ENSDLAT00005000315	n/a	n/a
mir-10400_(Homo_sapiens)	-32.5 kcal/mol	ENSDLAT00005000320	n/a	n/a
mir-10400_(Homo_sapiens)	-30.1 kcal/mol	ENSDLAT00005000320	n/a	n/a
mir-192a-2_(Salmo_salar)//mir-192b_(Salmo_salar)	-37.7 kcal/mol	ENSDLAT00005000320	n/a	n/a
mir-192a-2_(Salmo_salar)//mir-192b_(Salmo_salar)	-30.3 kcal/mol	ENSDLAT00005000320	n/a	n/a
mir-10400_(Homo_sapiens)	-32.5 kcal/mol	ENSDLAT00005000322	n/a	n/a
mir-10400_(Homo_sapiens)	-30.1 kcal/mol	ENSDLAT00005000322	n/a	n/a
mir-192a-2_(Salmo_salar)//mir-192b_(Salmo_salar)	-37.7 kcal/mol	ENSDLAT00005000322	n/a	n/a
mir-192a-2_(Salmo_salar)//mir-192b_(Salmo_salar)	-30.3 kcal/mol	ENSDLAT00005000322	n/a	n/a
mir-10400_(Homo_sapiens)	-32.5 kcal/mol	ENSDLAT00005000328	n/a	n/a
mir-10400_(Homo_sapiens)	-30.1 kcal/mol	ENSDLAT00005000328	n/a	n/a
mir-192a-2_(Salmo_salar)//mir-192b_(Salmo_salar)	-37.7 kcal/mol	ENSDLAT00005000328	n/a	n/a
mir-192a-2_(Salmo_salar)//mir-192b_(Salmo_salar)	-30.3 kcal/mol	ENSDLAT00005000328	n/a	n/a
mir-10400_(Homo_sapiens)	-42.8 kcal/mol	ENSDLAT00005000330	n/a	zgc:109889 [Source:ZFIN;Acc:ZDB-GENE-050522-547]
mir-10400_(Homo_sapiens)	-36.4 kcal/mol	ENSDLAT00005000330	n/a	zgc:109889 [Source:ZFIN;Acc:ZDB-GENE-050522-547]
mir-10400_(Homo_sapiens)	-35.6 kcal/mol	ENSDLAT00005000330	n/a	zgc:109889 [Source:ZFIN;Acc:ZDB-GENE-050522-547]
mir-10400_(Homo_sapiens)	-34.7 kcal/mol	ENSDLAT00005000330	n/a	zgc:109889 [Source:ZFIN;Acc:ZDB-GENE-050522-547]
mir-10400_(Homo_sapiens)	-33.4 kcal/mol	ENSDLAT00005000330	n/a	zgc:109889 [Source:ZFIN;Acc:ZDB-GENE-050522-547]
mir-10400_(Homo_sapiens)	-31.4 kcal/mol	ENSDLAT00005000330	n/a	zgc:109889 [Source:ZFIN;Acc:ZDB-GENE-050522-547]
mir-6240_(Mus_musculus)	-32.1 kcal/mol	ENSDLAT00005000330	n/a	zgc:109889 [Source:ZFIN;Acc:ZDB-GENE-050522-547]
mir-6240_(Mus_musculus)	-30.1 kcal/mol	ENSDLAT00005000342	cst3	cystatin C (amyloid angiopathy and cerebral hemorrhage) [Source:ZFIN;Acc:ZDB-GENE-030131-373]
mir-10400_(Homo_sapiens)	-35.1 kcal/mol	ENSDLAT00005000338	pak6a	p21 protein (Cdc42/Rac)-activated kinase 6a [Source:ZFIN;Acc:ZDB-GENE-130410-1]
mir-10400_(Homo_sapiens)	-35.1 kcal/mol	ENSDLAT00005000345	pak6a	p21 protein (Cdc42/Rac)-activated kinase 6a [Source:ZFIN;Acc:ZDB-GENE-130410-1]
let-7i_(Cyprinus_carpio)	-32.2 kcal/mol	ENSDLAT00005000370	tmem214	transmembrane protein 214 [Source:ZFIN;Acc:ZDB-GENE-110307-2]
let-7j_(Mus_musculus)	-30.2 kcal/mol	ENSDLAT00005000370	tmem214	transmembrane protein 214 [Source:ZFIN;Acc:ZDB-GENE-110307-2]
mir-10400_(Homo_sapiens)	-33.5 kcal/mol	ENSDLAT00005000365	JPH1	junctophilin 1a [Source:ZFIN;Acc:ZDB-GENE-040724-233]
mir-10400_(Homo_sapiens)	-33.0 kcal/mol	ENSDLAT00005000365	JPH1	junctophilin 1a [Source:ZFIN;Acc:ZDB-GENE-040724-233]
mir-10400_(Homo_sapiens)	-30.8 kcal/mol	ENSDLAT00005000365	JPH1	junctophilin 1a [Source:ZFIN;Acc:ZDB-GENE-040724-233]
mir-6240_(Mus_musculus)	-31.5 kcal/mol	ENSDLAT00005000365	JPH1	junctophilin 1a [Source:ZFIN;Acc:ZDB-GENE-040724-233]
mir-6240_(Mus_musculus)	-30.3 kcal/mol	ENSDLAT00005000365	JPH1	junctophilin 1a [Source:ZFIN;Acc:ZDB-GENE-040724-233]
mir-6240_(Mus_musculus)	-30.2 kcal/mol	ENSDLAT00005000365	JPH1	junctophilin 1a [Source:ZFIN;Acc:ZDB-GENE-040724-233]
mir-181c_(Danio_rerio)	-31.0 kcal/mol	ENSDLAT00005000369	iffo1b	intermediate filament family orphan 1b [Source:ZFIN;Acc:ZDB-GENE-050208-308]
mir-181c_(Ictalurus_punctatus)	-31.6 kcal/mol	ENSDLAT00005000369	iffo1b	intermediate filament family orphan 1b [Source:ZFIN;Acc:ZDB-GENE-050208-308]
mir-31_(Oryzias_latipes)	-31.9 kcal/mol	ENSDLAT00005000472	pdxka	pyridoxal (pyridoxine, vitamin B6) kinase a [Source:ZFIN;Acc:ZDB-GENE-030131-8376]
mir-31_(Oryzias_latipes)	-31.9 kcal/mol	ENSDLAT00005000503	pdxka	pyridoxal (pyridoxine, vitamin B6) kinase a [Source:ZFIN;Acc:ZDB-GENE-030131-8376]
mir-31_(Oryzias_latipes)	-31.9 kcal/mol	ENSDLAT00005000510	pdxka	pyridoxal (pyridoxine, vitamin B6) kinase a [Source:ZFIN;Acc:ZDB-GENE-030131-8376]
mir-31_(Oryzias_latipes)	-31.9 kcal/mol	ENSDLAT00005000518	pdxka	pyridoxal (pyridoxine, vitamin B6) kinase a [Source:ZFIN;Acc:ZDB-GENE-030131-8376]
mir-10400_(Homo_sapiens)	-33.1 kcal/mol	ENSDLAT00005000398	zgc:171740	ring finger and FYVE-like domain containing E3 ubiquitin protein ligase [Source:ZFIN;Acc:ZDB-GENE-040426-2274]
mir-10400_(Homo_sapiens)	-33.1 kcal/mol	ENSDLAT00005000408	zgc:171740	ring finger and FYVE-like domain containing E3 ubiquitin protein ligase [Source:ZFIN;Acc:ZDB-GENE-040426-2274]
mir-6240_(Mus_musculus)	-31.2 kcal/mol	ENSDLAT00005000415	lrfn5b	leucine rich repeat and fibronectin type III domain containing 5b [Source:ZFIN;Acc:ZDB-GENE-080327-20]
let-7i_(Cyprinus_carpio)	-30.3 kcal/mol	ENSDLAT00005000471	pde9a	phosphodiesterase 9A [Source:ZFIN;Acc:ZDB-GENE-130920-1]
mir-10400_(Homo_sapiens)	-32.3 kcal/mol	ENSDLAT00005000471	pde9a	phosphodiesterase 9A [Source:ZFIN;Acc:ZDB-GENE-130920-1]
mir-10400_(Homo_sapiens)	-31.0 kcal/mol	ENSDLAT00005000471	pde9a	phosphodiesterase 9A [Source:ZFIN;Acc:ZDB-GENE-130920-1]
mir-10400_(Homo_sapiens)	-30.5 kcal/mol	ENSDLAT00005000443	spint1a	serine peptidase inhibitor, Kunitz type 1 a [Source:ZFIN;Acc:ZDB-GENE-040426-2169]
mir-27c_(Cyprinus_carpio)//mir-27c_(Astatotilapia_burtoni)	-30.2 kcal/mol	ENSDLAT00005000457	n/a	n/a
mir-93_(Danio_rerio)	-30.7 kcal/mol	ENSDLAT00005000467	lingo2b	leucine rich repeat and Ig domain containing 2b [Source:ZFIN;Acc:ZDB-GENE-080723-57]
mir-10400_(Homo_sapiens)	-34.0 kcal/mol	ENSDLAT00005000745	scap	SREBF chaperone [Source:ZFIN;Acc:ZDB-GENE-040107-41]
mir-10400_(Homo_sapiens)	-32.4 kcal/mol	ENSDLAT00005000745	scap	SREBF chaperone [Source:ZFIN;Acc:ZDB-GENE-040107-41]
mir-181d_(Gadus_morhua)	-30.3 kcal/mol	ENSDLAT00005000745	scap	SREBF chaperone [Source:ZFIN;Acc:ZDB-GENE-040107-41]
mir-10400_(Homo_sapiens)	-34.0 kcal/mol	ENSDLAT00005000754	scap	SREBF chaperone [Source:ZFIN;Acc:ZDB-GENE-040107-41]
mir-10400_(Homo_sapiens)	-32.4 kcal/mol	ENSDLAT00005000754	scap	SREBF chaperone [Source:ZFIN;Acc:ZDB-GENE-040107-41]
mir-181d_(Gadus_morhua)	-30.3 kcal/mol	ENSDLAT00005000754	scap	SREBF chaperone [Source:ZFIN;Acc:ZDB-GENE-040107-41]
mir-10400_(Homo_sapiens)	-34.0 kcal/mol	ENSDLAT00005000769	scap	SREBF chaperone [Source:ZFIN;Acc:ZDB-GENE-040107-41]
mir-10400_(Homo_sapiens)	-32.4 kcal/mol	ENSDLAT00005000769	scap	SREBF chaperone [Source:ZFIN;Acc:ZDB-GENE-040107-41]
mir-181d_(Gadus_morhua)	-30.3 kcal/mol	ENSDLAT00005000769	scap	SREBF chaperone [Source:ZFIN;Acc:ZDB-GENE-040107-41]
mir-10400_(Homo_sapiens)	-34.0 kcal/mol	ENSDLAT00005000778	scap	SREBF chaperone [Source:ZFIN;Acc:ZDB-GENE-040107-41]
mir-10400_(Homo_sapiens)	-32.4 kcal/mol	ENSDLAT00005000778	scap	SREBF chaperone [Source:ZFIN;Acc:ZDB-GENE-040107-41]
mir-181d_(Gadus_morhua)	-30.3 kcal/mol	ENSDLAT00005000778	scap	SREBF chaperone [Source:ZFIN;Acc:ZDB-GENE-040107-41]
mir-10400_(Homo_sapiens)	-34.0 kcal/mol	ENSDLAT00005000780	scap	SREBF chaperone [Source:ZFIN;Acc:ZDB-GENE-040107-41]
mir-10400_(Homo_sapiens)	-32.4 kcal/mol	ENSDLAT00005000780	scap	SREBF chaperone [Source:ZFIN;Acc:ZDB-GENE-040107-41]
mir-181d_(Gadus_morhua)	-30.3 kcal/mol	ENSDLAT00005000780	scap	SREBF chaperone [Source:ZFIN;Acc:ZDB-GENE-040107-41]
mir-10400_(Homo_sapiens)	-34.0 kcal/mol	ENSDLAT00005000783	scap	SREBF chaperone [Source:ZFIN;Acc:ZDB-GENE-040107-41]
mir-10400_(Homo_sapiens)	-32.4 kcal/mol	ENSDLAT00005000783	scap	SREBF chaperone [Source:ZFIN;Acc:ZDB-GENE-040107-41]
mir-181d_(Gadus_morhua)	-30.3 kcal/mol	ENSDLAT00005000783	scap	SREBF chaperone [Source:ZFIN;Acc:ZDB-GENE-040107-41]
mir-10400_(Homo_sapiens)	-34.0 kcal/mol	ENSDLAT00005000794	scap	SREBF chaperone [Source:ZFIN;Acc:ZDB-GENE-040107-41]
mir-10400_(Homo_sapiens)	-32.4 kcal/mol	ENSDLAT00005000794	scap	SREBF chaperone [Source:ZFIN;Acc:ZDB-GENE-040107-41]
mir-181d_(Gadus_morhua)	-30.3 kcal/mol	ENSDLAT00005000794	scap	SREBF chaperone [Source:ZFIN;Acc:ZDB-GENE-040107-41]
mir-10400_(Homo_sapiens)	-34.0 kcal/mol	ENSDLAT00005000809	scap	SREBF chaperone [Source:ZFIN;Acc:ZDB-GENE-040107-41]
mir-10400_(Homo_sapiens)	-32.4 kcal/mol	ENSDLAT00005000809	scap	SREBF chaperone [Source:ZFIN;Acc:ZDB-GENE-040107-41]
mir-181d_(Gadus_morhua)	-30.3 kcal/mol	ENSDLAT00005000809	scap	SREBF chaperone [Source:ZFIN;Acc:ZDB-GENE-040107-41]
mir-10400_(Homo_sapiens)	-34.0 kcal/mol	ENSDLAT00005000820	scap	SREBF chaperone [Source:ZFIN;Acc:ZDB-GENE-040107-41]
mir-10400_(Homo_sapiens)	-32.4 kcal/mol	ENSDLAT00005000820	scap	SREBF chaperone [Source:ZFIN;Acc:ZDB-GENE-040107-41]
mir-181d_(Gadus_morhua)	-30.3 kcal/mol	ENSDLAT00005000820	scap	SREBF chaperone [Source:ZFIN;Acc:ZDB-GENE-040107-41]
mir-130d-3_(Salmo_salar)	-30.0 kcal/mol	ENSDLAT00005000826	prkd2	protein kinase D2 [Source:ZFIN;Acc:ZDB-GENE-131120-142]
mir-130d-3_(Salmo_salar)	-30.0 kcal/mol	ENSDLAT00005000852	prkd2	protein kinase D2 [Source:ZFIN;Acc:ZDB-GENE-131120-142]
mir-130d-3_(Salmo_salar)	-30.0 kcal/mol	ENSDLAT00005000859	prkd2	protein kinase D2 [Source:ZFIN;Acc:ZDB-GENE-131120-142]
mir-130d-3_(Salmo_salar)	-30.0 kcal/mol	ENSDLAT00005000895	prkd2	protein kinase D2 [Source:ZFIN;Acc:ZDB-GENE-131120-142]
mir-130d-3_(Salmo_salar)	-30.0 kcal/mol	ENSDLAT00005000899	prkd2	protein kinase D2 [Source:ZFIN;Acc:ZDB-GENE-131120-142]
mir-130d-3_(Salmo_salar)	-30.0 kcal/mol	ENSDLAT00005000914	prkd2	protein kinase D2 [Source:ZFIN;Acc:ZDB-GENE-131120-142]
mir-1338_(Salmo_salar)	-31.8 kcal/mol	ENSDLAT00005000486	zdhhc14	zinc finger DHHC-type containing 14 [Source:ZFIN;Acc:ZDB-GENE-040724-21]
mir-3966_(Mus_musculus)	-30.7 kcal/mol	ENSDLAT00005000486	zdhhc14	zinc finger DHHC-type containing 14 [Source:ZFIN;Acc:ZDB-GENE-040724-21]
mir-181c_(Danio_rerio)	-30.8 kcal/mol	ENSDLAT00005000489	f11r.1	F11 receptor, tandem duplicate 1 [Source:ZFIN;Acc:ZDB-GENE-030131-2416]
mir-181c_(Ictalurus_punctatus)	-30.8 kcal/mol	ENSDLAT00005000489	f11r.1	F11 receptor, tandem duplicate 1 [Source:ZFIN;Acc:ZDB-GENE-030131-2416]
mir-192_(Gadus_morhua)	-30.5 kcal/mol	ENSDLAT00005000501	impg2a	interphotoreceptor matrix proteoglycan 2a [Source:ZFIN;Acc:ZDB-GENE-140106-217]
mir-192_(Gadus_morhua)	-30.0 kcal/mol	ENSDLAT00005000501	impg2a	interphotoreceptor matrix proteoglycan 2a [Source:ZFIN;Acc:ZDB-GENE-140106-217]
mir-192_(Gorilla_gorilla)	-30.3 kcal/mol	ENSDLAT00005000501	impg2a	interphotoreceptor matrix proteoglycan 2a [Source:ZFIN;Acc:ZDB-GENE-140106-217]
mir-6240_(Mus_musculus)	-30.8 kcal/mol	ENSDLAT00005000501	impg2a	interphotoreceptor matrix proteoglycan 2a [Source:ZFIN;Acc:ZDB-GENE-140106-217]
mir-10400_(Homo_sapiens)	-30.6 kcal/mol	ENSDLAT00005000524	rdh10a	retinol dehydrogenase 10a [Source:NCBI gene;Acc:562840]
mir-10400_(Homo_sapiens)	-30.1 kcal/mol	ENSDLAT00005000524	rdh10a	retinol dehydrogenase 10a [Source:NCBI gene;Acc:562840]
mir-10400_(Homo_sapiens)	-30.6 kcal/mol	ENSDLAT00005000528	rdh10a	retinol dehydrogenase 10a [Source:NCBI gene;Acc:562840]
mir-10400_(Homo_sapiens)	-30.1 kcal/mol	ENSDLAT00005000528	rdh10a	retinol dehydrogenase 10a [Source:NCBI gene;Acc:562840]
mir-10400_(Homo_sapiens)	-34.3 kcal/mol	ENSDLAT00005000520	srp14	signal recognition particle 14 [Source:ZFIN;Acc:ZDB-GENE-050913-131]
mir-10400_(Homo_sapiens)	-30.0 kcal/mol	ENSDLAT00005000526	agpat3	1-acylglycerol-3-phosphate O-acyltransferase 3 [Source:ZFIN;Acc:ZDB-GENE-040426-2765]
mir-181c_(Danio_rerio)	-30.3 kcal/mol	ENSDLAT00005000526	agpat3	1-acylglycerol-3-phosphate O-acyltransferase 3 [Source:ZFIN;Acc:ZDB-GENE-040426-2765]
mir-181c_(Ictalurus_punctatus)	-30.3 kcal/mol	ENSDLAT00005000526	agpat3	1-acylglycerol-3-phosphate O-acyltransferase 3 [Source:ZFIN;Acc:ZDB-GENE-040426-2765]
mir-181c_(Ictalurus_punctatus)	-30.7 kcal/mol	ENSDLAT00005001600	gad1b	glutamate decarboxylase 1b [Source:ZFIN;Acc:ZDB-GENE-030909-3]
mir-181c_(Ictalurus_punctatus)	-30.7 kcal/mol	ENSDLAT00005001718	gad1b	glutamate decarboxylase 1b [Source:ZFIN;Acc:ZDB-GENE-030909-3]
mir-181c_(Ictalurus_punctatus)	-30.7 kcal/mol	ENSDLAT00005001787	gad1b	glutamate decarboxylase 1b [Source:ZFIN;Acc:ZDB-GENE-030909-3]
mir-181c_(Ictalurus_punctatus)	-30.7 kcal/mol	ENSDLAT00005001800	gad1b	glutamate decarboxylase 1b [Source:ZFIN;Acc:ZDB-GENE-030909-3]
mir-181c_(Ictalurus_punctatus)	-30.7 kcal/mol	ENSDLAT00005001819	gad1b	glutamate decarboxylase 1b [Source:ZFIN;Acc:ZDB-GENE-030909-3]
mir-181c_(Ictalurus_punctatus)	-30.7 kcal/mol	ENSDLAT00005001848	gad1b	glutamate decarboxylase 1b [Source:ZFIN;Acc:ZDB-GENE-030909-3]
mir-181c_(Ictalurus_punctatus)	-30.7 kcal/mol	ENSDLAT00005001870	gad1b	glutamate decarboxylase 1b [Source:ZFIN;Acc:ZDB-GENE-030909-3]
mir-181c_(Ictalurus_punctatus)	-30.7 kcal/mol	ENSDLAT00005001875	gad1b	glutamate decarboxylase 1b [Source:ZFIN;Acc:ZDB-GENE-030909-3]
mir-181c_(Ictalurus_punctatus)	-30.7 kcal/mol	ENSDLAT00005001885	gad1b	glutamate decarboxylase 1b [Source:ZFIN;Acc:ZDB-GENE-030909-3]
mir-10400_(Homo_sapiens)	-33.1 kcal/mol	ENSDLAT00005000578	agpat5	1-acylglycerol-3-phosphate O-acyltransferase 5 (lysophosphatidic acid acyltransferase, epsilon) [Source:ZFIN;Acc:ZDB-GENE-060929-914]
mir-222a_(Ictalurus_punctatus)	-30.6 kcal/mol	ENSDLAT00005000669	bace1	beta-secretase 1 [Source:ZFIN;Acc:ZDB-GENE-040426-1835]
mir-222a_(Ictalurus_punctatus)	-30.6 kcal/mol	ENSDLAT00005000675	bace1	beta-secretase 1 [Source:ZFIN;Acc:ZDB-GENE-040426-1835]
mir-222a_(Ictalurus_punctatus)	-30.6 kcal/mol	ENSDLAT00005000685	bace1	beta-secretase 1 [Source:ZFIN;Acc:ZDB-GENE-040426-1835]
mir-222a_(Ictalurus_punctatus)	-30.6 kcal/mol	ENSDLAT00005000701	bace1	beta-secretase 1 [Source:ZFIN;Acc:ZDB-GENE-040426-1835]
mir-10400_(Homo_sapiens)	-34.3 kcal/mol	ENSDLAT00005000712	rrm2	ribonucleotide reductase regulatory subunit M2 [Source:NCBI gene;Acc:100330864]
mir-10400_(Homo_sapiens)	-30.4 kcal/mol	ENSDLAT00005000712	rrm2	ribonucleotide reductase regulatory subunit M2 [Source:NCBI gene;Acc:100330864]
mir-457_(Astatotilapia_burtoni)	-35.4 kcal/mol	ENSDLAT00005000712	rrm2	ribonucleotide reductase regulatory subunit M2 [Source:NCBI gene;Acc:100330864]
mir-8159_(Salmo_salar)	-33.0 kcal/mol	ENSDLAT00005000712	rrm2	ribonucleotide reductase regulatory subunit M2 [Source:NCBI gene;Acc:100330864]
mir-10400_(Homo_sapiens)	-30.1 kcal/mol	ENSDLAT00005000824	slc37a1	solute carrier family 37 member 1 [Source:ZFIN;Acc:ZDB-GENE-041114-151]
mir-125b-2_(Salmo_salar)//mir-125b-3_(Salmo_salar)//mir-125a-2_(Gadus_morhua)//mir-125a-1_(Gadus_morhua)	-30.5 kcal/mol	ENSDLAT00005000824	slc37a1	solute carrier family 37 member 1 [Source:ZFIN;Acc:ZDB-GENE-041114-151]
mir-455_(Gadus_morhua)	-30.4 kcal/mol	ENSDLAT00005000824	slc37a1	solute carrier family 37 member 1 [Source:ZFIN;Acc:ZDB-GENE-041114-151]
mir-10400_(Homo_sapiens)	-30.1 kcal/mol	ENSDLAT00005000838	slc37a1	solute carrier family 37 member 1 [Source:ZFIN;Acc:ZDB-GENE-041114-151]
mir-125b-2_(Salmo_salar)//mir-125b-3_(Salmo_salar)//mir-125a-2_(Gadus_morhua)//mir-125a-1_(Gadus_morhua)	-30.5 kcal/mol	ENSDLAT00005000838	slc37a1	solute carrier family 37 member 1 [Source:ZFIN;Acc:ZDB-GENE-041114-151]
mir-455_(Gadus_morhua)	-30.4 kcal/mol	ENSDLAT00005000838	slc37a1	solute carrier family 37 member 1 [Source:ZFIN;Acc:ZDB-GENE-041114-151]
mir-10400_(Homo_sapiens)	-35.2 kcal/mol	ENSDLAT00005001485	gabbr1a	gamma-aminobutyric acid (GABA) B receptor, 1a [Source:ZFIN;Acc:ZDB-GENE-030904-5]
mir-10400_(Homo_sapiens)	-33.3 kcal/mol	ENSDLAT00005001485	gabbr1a	gamma-aminobutyric acid (GABA) B receptor, 1a [Source:ZFIN;Acc:ZDB-GENE-030904-5]
mir-125b-2_(Salmo_salar)//mir-125b-3_(Salmo_salar)//mir-125a-2_(Gadus_morhua)//mir-125a-1_(Gadus_morhua)	-34.6 kcal/mol	ENSDLAT00005001485	gabbr1a	gamma-aminobutyric acid (GABA) B receptor, 1a [Source:ZFIN;Acc:ZDB-GENE-030904-5]
mir-130d-3_(Salmo_salar)	-30.8 kcal/mol	ENSDLAT00005001485	gabbr1a	gamma-aminobutyric acid (GABA) B receptor, 1a [Source:ZFIN;Acc:ZDB-GENE-030904-5]
mir-181c_(Ictalurus_punctatus)	-31.1 kcal/mol	ENSDLAT00005001485	gabbr1a	gamma-aminobutyric acid (GABA) B receptor, 1a [Source:ZFIN;Acc:ZDB-GENE-030904-5]
mir-181d_(Gadus_morhua)	-33.1 kcal/mol	ENSDLAT00005001485	gabbr1a	gamma-aminobutyric acid (GABA) B receptor, 1a [Source:ZFIN;Acc:ZDB-GENE-030904-5]
mir-10400_(Homo_sapiens)	-35.2 kcal/mol	ENSDLAT00005001580	gabbr1a	gamma-aminobutyric acid (GABA) B receptor, 1a [Source:ZFIN;Acc:ZDB-GENE-030904-5]
mir-10400_(Homo_sapiens)	-33.3 kcal/mol	ENSDLAT00005001580	gabbr1a	gamma-aminobutyric acid (GABA) B receptor, 1a [Source:ZFIN;Acc:ZDB-GENE-030904-5]
mir-125b-2_(Salmo_salar)//mir-125b-3_(Salmo_salar)//mir-125a-2_(Gadus_morhua)//mir-125a-1_(Gadus_morhua)	-34.6 kcal/mol	ENSDLAT00005001580	gabbr1a	gamma-aminobutyric acid (GABA) B receptor, 1a [Source:ZFIN;Acc:ZDB-GENE-030904-5]
mir-130d-3_(Salmo_salar)	-30.8 kcal/mol	ENSDLAT00005001580	gabbr1a	gamma-aminobutyric acid (GABA) B receptor, 1a [Source:ZFIN;Acc:ZDB-GENE-030904-5]
mir-181c_(Ictalurus_punctatus)	-31.1 kcal/mol	ENSDLAT00005001580	gabbr1a	gamma-aminobutyric acid (GABA) B receptor, 1a [Source:ZFIN;Acc:ZDB-GENE-030904-5]
mir-181d_(Gadus_morhua)	-33.1 kcal/mol	ENSDLAT00005001580	gabbr1a	gamma-aminobutyric acid (GABA) B receptor, 1a [Source:ZFIN;Acc:ZDB-GENE-030904-5]
mir-10400_(Homo_sapiens)	-35.2 kcal/mol	ENSDLAT00005001585	gabbr1a	gamma-aminobutyric acid (GABA) B receptor, 1a [Source:ZFIN;Acc:ZDB-GENE-030904-5]
mir-10400_(Homo_sapiens)	-33.3 kcal/mol	ENSDLAT00005001585	gabbr1a	gamma-aminobutyric acid (GABA) B receptor, 1a [Source:ZFIN;Acc:ZDB-GENE-030904-5]
mir-125b-2_(Salmo_salar)//mir-125b-3_(Salmo_salar)//mir-125a-2_(Gadus_morhua)//mir-125a-1_(Gadus_morhua)	-34.6 kcal/mol	ENSDLAT00005001585	gabbr1a	gamma-aminobutyric acid (GABA) B receptor, 1a [Source:ZFIN;Acc:ZDB-GENE-030904-5]
mir-130d-3_(Salmo_salar)	-30.8 kcal/mol	ENSDLAT00005001585	gabbr1a	gamma-aminobutyric acid (GABA) B receptor, 1a [Source:ZFIN;Acc:ZDB-GENE-030904-5]
mir-181c_(Ictalurus_punctatus)	-31.1 kcal/mol	ENSDLAT00005001585	gabbr1a	gamma-aminobutyric acid (GABA) B receptor, 1a [Source:ZFIN;Acc:ZDB-GENE-030904-5]
mir-181d_(Gadus_morhua)	-33.1 kcal/mol	ENSDLAT00005001585	gabbr1a	gamma-aminobutyric acid (GABA) B receptor, 1a [Source:ZFIN;Acc:ZDB-GENE-030904-5]
mir-10400_(Homo_sapiens)	-35.2 kcal/mol	ENSDLAT00005001595	gabbr1a	gamma-aminobutyric acid (GABA) B receptor, 1a [Source:ZFIN;Acc:ZDB-GENE-030904-5]
mir-10400_(Homo_sapiens)	-33.3 kcal/mol	ENSDLAT00005001595	gabbr1a	gamma-aminobutyric acid (GABA) B receptor, 1a [Source:ZFIN;Acc:ZDB-GENE-030904-5]
mir-125b-2_(Salmo_salar)//mir-125b-3_(Salmo_salar)//mir-125a-2_(Gadus_morhua)//mir-125a-1_(Gadus_morhua)	-34.6 kcal/mol	ENSDLAT00005001595	gabbr1a	gamma-aminobutyric acid (GABA) B receptor, 1a [Source:ZFIN;Acc:ZDB-GENE-030904-5]
mir-130d-3_(Salmo_salar)	-30.8 kcal/mol	ENSDLAT00005001595	gabbr1a	gamma-aminobutyric acid (GABA) B receptor, 1a [Source:ZFIN;Acc:ZDB-GENE-030904-5]
mir-181c_(Ictalurus_punctatus)	-31.1 kcal/mol	ENSDLAT00005001595	gabbr1a	gamma-aminobutyric acid (GABA) B receptor, 1a [Source:ZFIN;Acc:ZDB-GENE-030904-5]
mir-181d_(Gadus_morhua)	-33.1 kcal/mol	ENSDLAT00005001595	gabbr1a	gamma-aminobutyric acid (GABA) B receptor, 1a [Source:ZFIN;Acc:ZDB-GENE-030904-5]
mir-125b-2_(Salmo_salar)//mir-125b-3_(Salmo_salar)//mir-125a-2_(Gadus_morhua)//mir-125a-1_(Gadus_morhua)	-32.7 kcal/mol	ENSDLAT00005000997	ece2b	endothelin converting enzyme 2b [Source:ZFIN;Acc:ZDB-GENE-131120-140]
mir-125b-2_(Salmo_salar)//mir-125b-3_(Salmo_salar)//mir-125a-2_(Gadus_morhua)//mir-125a-1_(Gadus_morhua)	-32.7 kcal/mol	ENSDLAT00005001000	ece2b	endothelin converting enzyme 2b [Source:ZFIN;Acc:ZDB-GENE-131120-140]
mir-125b-2_(Salmo_salar)//mir-125b-3_(Salmo_salar)//mir-125a-2_(Gadus_morhua)//mir-125a-1_(Gadus_morhua)	-32.7 kcal/mol	ENSDLAT00005001005	ece2b	endothelin converting enzyme 2b [Source:ZFIN;Acc:ZDB-GENE-131120-140]
mir-10400_(Homo_sapiens)	-31.8 kcal/mol	ENSDLAT00005000716	syncripl	synaptotagmin binding, cytoplasmic RNA interacting protein, like [Source:ZFIN;Acc:ZDB-GENE-030131-3104]
mir-10400_(Homo_sapiens)	-31.8 kcal/mol	ENSDLAT00005000727	syncripl	synaptotagmin binding, cytoplasmic RNA interacting protein, like [Source:ZFIN;Acc:ZDB-GENE-030131-3104]
mir-10400_(Homo_sapiens)	-34.0 kcal/mol	ENSDLAT00005000837	trak1a	trafficking protein, kinesin binding 1a [Source:ZFIN;Acc:ZDB-GENE-100922-182]
mir-10400_(Homo_sapiens)	-31.4 kcal/mol	ENSDLAT00005000837	trak1a	trafficking protein, kinesin binding 1a [Source:ZFIN;Acc:ZDB-GENE-100922-182]
mir-10400_(Homo_sapiens)	-31.1 kcal/mol	ENSDLAT00005000837	trak1a	trafficking protein, kinesin binding 1a [Source:ZFIN;Acc:ZDB-GENE-100922-182]
mir-133b_(Gadus_morhua)	-30.0 kcal/mol	ENSDLAT00005000837	trak1a	trafficking protein, kinesin binding 1a [Source:ZFIN;Acc:ZDB-GENE-100922-182]
mir-10400_(Homo_sapiens)	-34.0 kcal/mol	ENSDLAT00005000848	trak1a	trafficking protein, kinesin binding 1a [Source:ZFIN;Acc:ZDB-GENE-100922-182]
mir-10400_(Homo_sapiens)	-31.4 kcal/mol	ENSDLAT00005000848	trak1a	trafficking protein, kinesin binding 1a [Source:ZFIN;Acc:ZDB-GENE-100922-182]
mir-10400_(Homo_sapiens)	-31.1 kcal/mol	ENSDLAT00005000848	trak1a	trafficking protein, kinesin binding 1a [Source:ZFIN;Acc:ZDB-GENE-100922-182]
mir-133b_(Gadus_morhua)	-30.0 kcal/mol	ENSDLAT00005000848	trak1a	trafficking protein, kinesin binding 1a [Source:ZFIN;Acc:ZDB-GENE-100922-182]
mir-10400_(Homo_sapiens)	-32.4 kcal/mol	ENSDLAT00005001278	akt1	v-akt murine thymoma viral oncogene homolog 1 [Source:ZFIN;Acc:ZDB-GENE-130730-1]
mir-10400_(Homo_sapiens)	-32.4 kcal/mol	ENSDLAT00005001293	akt1	v-akt murine thymoma viral oncogene homolog 1 [Source:ZFIN;Acc:ZDB-GENE-130730-1]
mir-10400_(Homo_sapiens)	-32.4 kcal/mol	ENSDLAT00005001296	akt1	v-akt murine thymoma viral oncogene homolog 1 [Source:ZFIN;Acc:ZDB-GENE-130730-1]
mir-10400_(Homo_sapiens)	-32.4 kcal/mol	ENSDLAT00005001301	akt1	v-akt murine thymoma viral oncogene homolog 1 [Source:ZFIN;Acc:ZDB-GENE-130730-1]
mir-10400_(Homo_sapiens)	-32.4 kcal/mol	ENSDLAT00005001304	akt1	v-akt murine thymoma viral oncogene homolog 1 [Source:ZFIN;Acc:ZDB-GENE-130730-1]
mir-10400_(Homo_sapiens)	-32.4 kcal/mol	ENSDLAT00005001308	akt1	v-akt murine thymoma viral oncogene homolog 1 [Source:ZFIN;Acc:ZDB-GENE-130730-1]
mir-10400_(Homo_sapiens)	-32.4 kcal/mol	ENSDLAT00005001317	akt1	v-akt murine thymoma viral oncogene homolog 1 [Source:ZFIN;Acc:ZDB-GENE-130730-1]
mir-10400_(Homo_sapiens)	-32.4 kcal/mol	ENSDLAT00005001322	akt1	v-akt murine thymoma viral oncogene homolog 1 [Source:ZFIN;Acc:ZDB-GENE-130730-1]
mir-10400_(Homo_sapiens)	-31.8 kcal/mol	ENSDLAT00005000692	n/a	n/a
mir-10400_(Homo_sapiens)	-31.5 kcal/mol	ENSDLAT00005000692	n/a	n/a
mir-152_(Homo_sapiens)	-32.9 kcal/mol	ENSDLAT00005000692	n/a	n/a
mir-152_(Homo_sapiens)	-30.4 kcal/mol	ENSDLAT00005000692	n/a	n/a
mir-10400_(Homo_sapiens)	-31.5 kcal/mol	ENSDLAT00005000696	n/a	n/a
mir-125b-2_(Salmo_salar)//mir-125b-3_(Salmo_salar)//mir-125a-2_(Gadus_morhua)//mir-125a-1_(Gadus_morhua)	-30.0 kcal/mol	ENSDLAT00005000699	wu:fj39g12	wu:fj39g12 [Source:ZFIN;Acc:ZDB-GENE-030131-7901]
mir-10400_(Homo_sapiens)	-31.2 kcal/mol	ENSDLAT00005000702	alg3	ALG3 alpha-1,3- mannosyltransferase [Source:ZFIN;Acc:ZDB-GENE-050522-334]
mir-10400_(Homo_sapiens)	-32.3 kcal/mol	ENSDLAT00005000722	si:ch211-200p22.4	si:ch211-200p22.4 [Source:ZFIN;Acc:ZDB-GENE-081104-61]
mir-10400_(Homo_sapiens)	-32.3 kcal/mol	ENSDLAT00005000730	si:ch211-200p22.4	si:ch211-200p22.4 [Source:ZFIN;Acc:ZDB-GENE-081104-61]
mir-10400_(Homo_sapiens)	-32.3 kcal/mol	ENSDLAT00005000741	si:ch211-200p22.4	si:ch211-200p22.4 [Source:ZFIN;Acc:ZDB-GENE-081104-61]
mir-10400_(Homo_sapiens)	-32.3 kcal/mol	ENSDLAT00005000756	si:ch211-200p22.4	si:ch211-200p22.4 [Source:ZFIN;Acc:ZDB-GENE-081104-61]
mir-10400_(Homo_sapiens)	-32.3 kcal/mol	ENSDLAT00005000767	si:ch211-200p22.4	si:ch211-200p22.4 [Source:ZFIN;Acc:ZDB-GENE-081104-61]
mir-10400_(Homo_sapiens)	-32.3 kcal/mol	ENSDLAT00005000779	si:ch211-200p22.4	si:ch211-200p22.4 [Source:ZFIN;Acc:ZDB-GENE-081104-61]
mir-10400_(Homo_sapiens)	-32.3 kcal/mol	ENSDLAT00005000789	si:ch211-200p22.4	si:ch211-200p22.4 [Source:ZFIN;Acc:ZDB-GENE-081104-61]
mir-10400_(Homo_sapiens)	-31.7 kcal/mol	ENSDLAT00005000735	n/a	n/a
mir-31_(Astatotilapia_burtoni)	-31.3 kcal/mol	ENSDLAT00005000735	n/a	n/a
mir-31_(Oryzias_latipes)	-35.4 kcal/mol	ENSDLAT00005000735	n/a	n/a
mir-93_(Danio_rerio)	-31.1 kcal/mol	ENSDLAT00005000734	olfml2bb	olfactomedin-like 2Bb [Source:ZFIN;Acc:ZDB-GENE-070912-266]
let-7i_(Cyprinus_carpio)	-30.9 kcal/mol	ENSDLAT00005000759	snx19a	sorting nexin 19a [Source:ZFIN;Acc:ZDB-GENE-060526-204]
mir-10400_(Homo_sapiens)	-33.2 kcal/mol	ENSDLAT00005000776	klhl24a	kelch-like family member 24a [Source:ZFIN;Acc:ZDB-GENE-061013-572]
mir-181d_(Gadus_morhua)	-30.2 kcal/mol	ENSDLAT00005000786	lzts2a	leucine zipper, putative tumor suppressor 2a [Source:ZFIN;Acc:ZDB-GENE-090313-276]
mir-181d_(Gadus_morhua)	-32.1 kcal/mol	ENSDLAT00005000810	zgc:162171	zgc:162171 [Source:ZFIN;Acc:ZDB-GENE-070424-24]
mir-10400_(Homo_sapiens)	-32.4 kcal/mol	ENSDLAT00005002175	efr3a	EFR3 homolog A (S. cerevisiae) [Source:ZFIN;Acc:ZDB-GENE-040426-1681]
mir-10400_(Homo_sapiens)	-32.4 kcal/mol	ENSDLAT00005002240	efr3a	EFR3 homolog A (S. cerevisiae) [Source:ZFIN;Acc:ZDB-GENE-040426-1681]
mir-10400_(Homo_sapiens)	-32.4 kcal/mol	ENSDLAT00005002293	efr3a	EFR3 homolog A (S. cerevisiae) [Source:ZFIN;Acc:ZDB-GENE-040426-1681]
mir-10400_(Homo_sapiens)	-32.4 kcal/mol	ENSDLAT00005002335	efr3a	EFR3 homolog A (S. cerevisiae) [Source:ZFIN;Acc:ZDB-GENE-040426-1681]
mir-10400_(Homo_sapiens)	-32.4 kcal/mol	ENSDLAT00005002386	efr3a	EFR3 homolog A (S. cerevisiae) [Source:ZFIN;Acc:ZDB-GENE-040426-1681]
mir-10400_(Homo_sapiens)	-32.4 kcal/mol	ENSDLAT00005002393	efr3a	EFR3 homolog A (S. cerevisiae) [Source:ZFIN;Acc:ZDB-GENE-040426-1681]
mir-10400_(Homo_sapiens)	-32.4 kcal/mol	ENSDLAT00005002413	efr3a	EFR3 homolog A (S. cerevisiae) [Source:ZFIN;Acc:ZDB-GENE-040426-1681]
mir-10400_(Homo_sapiens)	-32.4 kcal/mol	ENSDLAT00005002428	efr3a	EFR3 homolog A (S. cerevisiae) [Source:ZFIN;Acc:ZDB-GENE-040426-1681]
mir-10400_(Homo_sapiens)	-31.1 kcal/mol	ENSDLAT00005001263	n/a	RAN binding protein 2 [Source:HGNC Symbol;Acc:HGNC:9848]
mir-10400_(Homo_sapiens)	-31.1 kcal/mol	ENSDLAT00005001324	n/a	RAN binding protein 2 [Source:HGNC Symbol;Acc:HGNC:9848]
let-7j_(Mus_musculus)	-30.3 kcal/mol	ENSDLAT00005000819	RAB39B	RAB39B, member RAS oncogene family [Source:HGNC Symbol;Acc:HGNC:16499]
mir-31_(Oryzias_latipes)	-30.9 kcal/mol	ENSDLAT00005000819	RAB39B	RAB39B, member RAS oncogene family [Source:HGNC Symbol;Acc:HGNC:16499]
mir-31_(Oryzias_latipes)	-31.3 kcal/mol	ENSDLAT00005000860	n/a	n/a
mir-10400_(Homo_sapiens)	-37.1 kcal/mol	ENSDLAT00005000871	cspg5a	chondroitin sulfate proteoglycan 5a [Source:ZFIN;Acc:ZDB-GENE-080425-4]
mir-10400_(Homo_sapiens)	-35.8 kcal/mol	ENSDLAT00005000871	cspg5a	chondroitin sulfate proteoglycan 5a [Source:ZFIN;Acc:ZDB-GENE-080425-4]
mir-10400_(Homo_sapiens)	-32.4 kcal/mol	ENSDLAT00005000871	cspg5a	chondroitin sulfate proteoglycan 5a [Source:ZFIN;Acc:ZDB-GENE-080425-4]
mir-10400_(Homo_sapiens)	-31.9 kcal/mol	ENSDLAT00005000871	cspg5a	chondroitin sulfate proteoglycan 5a [Source:ZFIN;Acc:ZDB-GENE-080425-4]
mir-10400_(Homo_sapiens)	-30.8 kcal/mol	ENSDLAT00005000871	cspg5a	chondroitin sulfate proteoglycan 5a [Source:ZFIN;Acc:ZDB-GENE-080425-4]
mir-10400_(Homo_sapiens)	-30.5 kcal/mol	ENSDLAT00005000871	cspg5a	chondroitin sulfate proteoglycan 5a [Source:ZFIN;Acc:ZDB-GENE-080425-4]
mir-106a_(Mus_musculus)	-32.7 kcal/mol	ENSDLAT00005000871	cspg5a	chondroitin sulfate proteoglycan 5a [Source:ZFIN;Acc:ZDB-GENE-080425-4]
mir-10400_(Homo_sapiens)	-37.1 kcal/mol	ENSDLAT00005000878	cspg5a	chondroitin sulfate proteoglycan 5a [Source:ZFIN;Acc:ZDB-GENE-080425-4]
mir-10400_(Homo_sapiens)	-35.8 kcal/mol	ENSDLAT00005000878	cspg5a	chondroitin sulfate proteoglycan 5a [Source:ZFIN;Acc:ZDB-GENE-080425-4]
mir-10400_(Homo_sapiens)	-32.4 kcal/mol	ENSDLAT00005000878	cspg5a	chondroitin sulfate proteoglycan 5a [Source:ZFIN;Acc:ZDB-GENE-080425-4]
mir-10400_(Homo_sapiens)	-31.9 kcal/mol	ENSDLAT00005000878	cspg5a	chondroitin sulfate proteoglycan 5a [Source:ZFIN;Acc:ZDB-GENE-080425-4]
mir-10400_(Homo_sapiens)	-30.5 kcal/mol	ENSDLAT00005000878	cspg5a	chondroitin sulfate proteoglycan 5a [Source:ZFIN;Acc:ZDB-GENE-080425-4]
mir-106a_(Mus_musculus)	-32.7 kcal/mol	ENSDLAT00005000878	cspg5a	chondroitin sulfate proteoglycan 5a [Source:ZFIN;Acc:ZDB-GENE-080425-4]
mir-10400_(Homo_sapiens)	-37.1 kcal/mol	ENSDLAT00005000881	cspg5a	chondroitin sulfate proteoglycan 5a [Source:ZFIN;Acc:ZDB-GENE-080425-4]
mir-10400_(Homo_sapiens)	-35.8 kcal/mol	ENSDLAT00005000881	cspg5a	chondroitin sulfate proteoglycan 5a [Source:ZFIN;Acc:ZDB-GENE-080425-4]
mir-10400_(Homo_sapiens)	-32.4 kcal/mol	ENSDLAT00005000881	cspg5a	chondroitin sulfate proteoglycan 5a [Source:ZFIN;Acc:ZDB-GENE-080425-4]
mir-10400_(Homo_sapiens)	-31.9 kcal/mol	ENSDLAT00005000881	cspg5a	chondroitin sulfate proteoglycan 5a [Source:ZFIN;Acc:ZDB-GENE-080425-4]
mir-10400_(Homo_sapiens)	-30.5 kcal/mol	ENSDLAT00005000881	cspg5a	chondroitin sulfate proteoglycan 5a [Source:ZFIN;Acc:ZDB-GENE-080425-4]
mir-106a_(Mus_musculus)	-32.7 kcal/mol	ENSDLAT00005000881	cspg5a	chondroitin sulfate proteoglycan 5a [Source:ZFIN;Acc:ZDB-GENE-080425-4]
mir-192_(Gadus_morhua)	-31.1 kcal/mol	ENSDLAT00005000875	n/a	n/a
mir-125b-2_(Salmo_salar)	-31.5 kcal/mol	ENSDLAT00005000907	khnyn	KH and NYN domain containing [Source:ZFIN;Acc:ZDB-GENE-141215-64]
mir-31_(Oryzias_latipes)	-31.7 kcal/mol	ENSDLAT00005000907	khnyn	KH and NYN domain containing [Source:ZFIN;Acc:ZDB-GENE-141215-64]
mir-10400_(Homo_sapiens)	-35.6 kcal/mol	ENSDLAT00005000913	bcam	basal cell adhesion molecule (Lutheran blood group) [Source:ZFIN;Acc:ZDB-GENE-060929-620]
mir-10400_(Homo_sapiens)	-30.0 kcal/mol	ENSDLAT00005000913	bcam	basal cell adhesion molecule (Lutheran blood group) [Source:ZFIN;Acc:ZDB-GENE-060929-620]
mir-7132a_(Gadus_morhua)	-31.6 kcal/mol	ENSDLAT00005000913	bcam	basal cell adhesion molecule (Lutheran blood group) [Source:ZFIN;Acc:ZDB-GENE-060929-620]
mir-10400_(Homo_sapiens)	-35.6 kcal/mol	ENSDLAT00005000918	bcam	basal cell adhesion molecule (Lutheran blood group) [Source:ZFIN;Acc:ZDB-GENE-060929-620]
mir-10400_(Homo_sapiens)	-30.0 kcal/mol	ENSDLAT00005000918	bcam	basal cell adhesion molecule (Lutheran blood group) [Source:ZFIN;Acc:ZDB-GENE-060929-620]
mir-7132a_(Gadus_morhua)	-31.6 kcal/mol	ENSDLAT00005000918	bcam	basal cell adhesion molecule (Lutheran blood group) [Source:ZFIN;Acc:ZDB-GENE-060929-620]
mir-10400_(Homo_sapiens)	-35.6 kcal/mol	ENSDLAT00005000920	bcam	basal cell adhesion molecule (Lutheran blood group) [Source:ZFIN;Acc:ZDB-GENE-060929-620]
mir-10400_(Homo_sapiens)	-30.0 kcal/mol	ENSDLAT00005000920	bcam	basal cell adhesion molecule (Lutheran blood group) [Source:ZFIN;Acc:ZDB-GENE-060929-620]
mir-7132a_(Gadus_morhua)	-31.6 kcal/mol	ENSDLAT00005000920	bcam	basal cell adhesion molecule (Lutheran blood group) [Source:ZFIN;Acc:ZDB-GENE-060929-620]
mir-10400_(Homo_sapiens)	-32.2 kcal/mol	ENSDLAT00005001730	adka	adenosine kinase a [Source:ZFIN;Acc:ZDB-GENE-030425-3]
mir-10400_(Homo_sapiens)	-32.2 kcal/mol	ENSDLAT00005001744	adka	adenosine kinase a [Source:ZFIN;Acc:ZDB-GENE-030425-3]
mir-10400_(Homo_sapiens)	-32.2 kcal/mol	ENSDLAT00005001768	adka	adenosine kinase a [Source:ZFIN;Acc:ZDB-GENE-030425-3]
mir-10400_(Homo_sapiens)	-32.2 kcal/mol	ENSDLAT00005001772	adka	adenosine kinase a [Source:ZFIN;Acc:ZDB-GENE-030425-3]
mir-10400_(Homo_sapiens)	-32.2 kcal/mol	ENSDLAT00005001780	adka	adenosine kinase a [Source:ZFIN;Acc:ZDB-GENE-030425-3]
mir-10400_(Homo_sapiens)	-32.2 kcal/mol	ENSDLAT00005001785	adka	adenosine kinase a [Source:ZFIN;Acc:ZDB-GENE-030425-3]
mir-10400_(Homo_sapiens)	-32.2 kcal/mol	ENSDLAT00005001798	adka	adenosine kinase a [Source:ZFIN;Acc:ZDB-GENE-030425-3]
mir-10400_(Homo_sapiens)	-32.2 kcal/mol	ENSDLAT00005001803	adka	adenosine kinase a [Source:ZFIN;Acc:ZDB-GENE-030425-3]
mir-10400_(Homo_sapiens)	-32.2 kcal/mol	ENSDLAT00005001811	adka	adenosine kinase a [Source:ZFIN;Acc:ZDB-GENE-030425-3]
mir-10400_(Homo_sapiens)	-32.2 kcal/mol	ENSDLAT00005001827	adka	adenosine kinase a [Source:ZFIN;Acc:ZDB-GENE-030425-3]
mir-10400_(Homo_sapiens)	-30.1 kcal/mol	ENSDLAT00005000936	dpagt1	dolichyl-phosphate (UDP-N-acetylglucosamine) N-acetylglucosaminephosphotransferase 1 (GlcNAc-1-P transferase) [Source:ZFIN;Acc:ZDB-GENE-060526-18]
mir-11213_(Gadus_morhua)	-31.5 kcal/mol	ENSDLAT00005000936	dpagt1	dolichyl-phosphate (UDP-N-acetylglucosamine) N-acetylglucosaminephosphotransferase 1 (GlcNAc-1-P transferase) [Source:ZFIN;Acc:ZDB-GENE-060526-18]
mir-10400_(Homo_sapiens)	-33.4 kcal/mol	ENSDLAT00005001026	eya1	EYA transcriptional coactivator and phosphatase 1 [Source:ZFIN;Acc:ZDB-GENE-990712-18]
mir-10400_(Homo_sapiens)	-33.0 kcal/mol	ENSDLAT00005001026	eya1	EYA transcriptional coactivator and phosphatase 1 [Source:ZFIN;Acc:ZDB-GENE-990712-18]
mir-10400_(Homo_sapiens)	-33.4 kcal/mol	ENSDLAT00005001048	eya1	EYA transcriptional coactivator and phosphatase 1 [Source:ZFIN;Acc:ZDB-GENE-990712-18]
mir-10400_(Homo_sapiens)	-33.0 kcal/mol	ENSDLAT00005001048	eya1	EYA transcriptional coactivator and phosphatase 1 [Source:ZFIN;Acc:ZDB-GENE-990712-18]
mir-10400_(Homo_sapiens)	-33.4 kcal/mol	ENSDLAT00005001090	eya1	EYA transcriptional coactivator and phosphatase 1 [Source:ZFIN;Acc:ZDB-GENE-990712-18]
mir-10400_(Homo_sapiens)	-33.0 kcal/mol	ENSDLAT00005001090	eya1	EYA transcriptional coactivator and phosphatase 1 [Source:ZFIN;Acc:ZDB-GENE-990712-18]
mir-10400_(Homo_sapiens)	-33.4 kcal/mol	ENSDLAT00005001110	eya1	EYA transcriptional coactivator and phosphatase 1 [Source:ZFIN;Acc:ZDB-GENE-990712-18]
mir-10400_(Homo_sapiens)	-33.0 kcal/mol	ENSDLAT00005001110	eya1	EYA transcriptional coactivator and phosphatase 1 [Source:ZFIN;Acc:ZDB-GENE-990712-18]
mir-10400_(Homo_sapiens)	-33.4 kcal/mol	ENSDLAT00005001160	eya1	EYA transcriptional coactivator and phosphatase 1 [Source:ZFIN;Acc:ZDB-GENE-990712-18]
mir-10400_(Homo_sapiens)	-33.0 kcal/mol	ENSDLAT00005001160	eya1	EYA transcriptional coactivator and phosphatase 1 [Source:ZFIN;Acc:ZDB-GENE-990712-18]
mir-10400_(Homo_sapiens)	-33.4 kcal/mol	ENSDLAT00005001179	eya1	EYA transcriptional coactivator and phosphatase 1 [Source:ZFIN;Acc:ZDB-GENE-990712-18]
mir-10400_(Homo_sapiens)	-33.0 kcal/mol	ENSDLAT00005001179	eya1	EYA transcriptional coactivator and phosphatase 1 [Source:ZFIN;Acc:ZDB-GENE-990712-18]
mir-10400_(Homo_sapiens)	-33.4 kcal/mol	ENSDLAT00005001193	eya1	EYA transcriptional coactivator and phosphatase 1 [Source:ZFIN;Acc:ZDB-GENE-990712-18]
mir-10400_(Homo_sapiens)	-33.0 kcal/mol	ENSDLAT00005001193	eya1	EYA transcriptional coactivator and phosphatase 1 [Source:ZFIN;Acc:ZDB-GENE-990712-18]
mir-10400_(Homo_sapiens)	-33.4 kcal/mol	ENSDLAT00005001219	eya1	EYA transcriptional coactivator and phosphatase 1 [Source:ZFIN;Acc:ZDB-GENE-990712-18]
mir-10400_(Homo_sapiens)	-33.0 kcal/mol	ENSDLAT00005001219	eya1	EYA transcriptional coactivator and phosphatase 1 [Source:ZFIN;Acc:ZDB-GENE-990712-18]
mir-10400_(Homo_sapiens)	-33.4 kcal/mol	ENSDLAT00005001223	eya1	EYA transcriptional coactivator and phosphatase 1 [Source:ZFIN;Acc:ZDB-GENE-990712-18]
mir-10400_(Homo_sapiens)	-33.0 kcal/mol	ENSDLAT00005001223	eya1	EYA transcriptional coactivator and phosphatase 1 [Source:ZFIN;Acc:ZDB-GENE-990712-18]
mir-10400_(Homo_sapiens)	-33.4 kcal/mol	ENSDLAT00005001246	eya1	EYA transcriptional coactivator and phosphatase 1 [Source:ZFIN;Acc:ZDB-GENE-990712-18]
mir-10400_(Homo_sapiens)	-33.0 kcal/mol	ENSDLAT00005001246	eya1	EYA transcriptional coactivator and phosphatase 1 [Source:ZFIN;Acc:ZDB-GENE-990712-18]
mir-15e_(Salmo_salar)	-32.7 kcal/mol	ENSDLAT00005000946	sertad4	SERTA domain containing 4 [Source:ZFIN;Acc:ZDB-GENE-090313-199]
mir-6240_(Mus_musculus)	-30.4 kcal/mol	ENSDLAT00005000946	sertad4	SERTA domain containing 4 [Source:ZFIN;Acc:ZDB-GENE-090313-199]
mir-10400_(Homo_sapiens)	-35.8 kcal/mol	ENSDLAT00005000992	cipcb	CLOCK-interacting pacemaker b [Source:ZFIN;Acc:ZDB-GENE-091204-292]
mir-192a-2_(Salmo_salar)//mir-192b_(Salmo_salar)	-30.5 kcal/mol	ENSDLAT00005000992	cipcb	CLOCK-interacting pacemaker b [Source:ZFIN;Acc:ZDB-GENE-091204-292]
mir-31_(Oryzias_latipes)	-31.1 kcal/mol	ENSDLAT00005000992	cipcb	CLOCK-interacting pacemaker b [Source:ZFIN;Acc:ZDB-GENE-091204-292]
mir-10400_(Homo_sapiens)	-31.7 kcal/mol	ENSDLAT00005001010	st6galnac4	ST6 (alpha-N-acetyl-neuraminyl-2,3-beta-galactosyl-1,3)-N-acetylgalactosaminide alpha-2,6-sialyltransferase 4 [Source:ZFIN;Acc:ZDB-GENE-060322-6]
mir-192a-2_(Salmo_salar)//mir-192b_(Salmo_salar)	-30.2 kcal/mol	ENSDLAT00005001010	st6galnac4	ST6 (alpha-N-acetyl-neuraminyl-2,3-beta-galactosyl-1,3)-N-acetylgalactosaminide alpha-2,6-sialyltransferase 4 [Source:ZFIN;Acc:ZDB-GENE-060322-6]
mir-31_(Oryzias_latipes)	-35.0 kcal/mol	ENSDLAT00005001010	st6galnac4	ST6 (alpha-N-acetyl-neuraminyl-2,3-beta-galactosyl-1,3)-N-acetylgalactosaminide alpha-2,6-sialyltransferase 4 [Source:ZFIN;Acc:ZDB-GENE-060322-6]
mir-455_(Gadus_morhua)	-30.7 kcal/mol	ENSDLAT00005001010	st6galnac4	ST6 (alpha-N-acetyl-neuraminyl-2,3-beta-galactosyl-1,3)-N-acetylgalactosaminide alpha-2,6-sialyltransferase 4 [Source:ZFIN;Acc:ZDB-GENE-060322-6]
mir-6240_(Mus_musculus)	-31.7 kcal/mol	ENSDLAT00005001010	st6galnac4	ST6 (alpha-N-acetyl-neuraminyl-2,3-beta-galactosyl-1,3)-N-acetylgalactosaminide alpha-2,6-sialyltransferase 4 [Source:ZFIN;Acc:ZDB-GENE-060322-6]
mir-125b-2_(Salmo_salar)//mir-125b-3_(Salmo_salar)//mir-125a-2_(Gadus_morhua)//mir-125a-1_(Gadus_morhua)	-32.9 kcal/mol	ENSDLAT00005001037	actr10	actin related protein 10 [Source:ZFIN;Acc:ZDB-GENE-040426-768]
mir-455_(Gadus_morhua)	-31.6 kcal/mol	ENSDLAT00005001845	mroh1	maestro heat-like repeat family member 1 [Source:ZFIN;Acc:ZDB-GENE-090806-2]
mir-455_(Gadus_morhua)	-31.6 kcal/mol	ENSDLAT00005001856	mroh1	maestro heat-like repeat family member 1 [Source:ZFIN;Acc:ZDB-GENE-090806-2]
mir-455_(Gadus_morhua)	-31.6 kcal/mol	ENSDLAT00005001888	mroh1	maestro heat-like repeat family member 1 [Source:ZFIN;Acc:ZDB-GENE-090806-2]
mir-455_(Gadus_morhua)	-31.6 kcal/mol	ENSDLAT00005001895	mroh1	maestro heat-like repeat family member 1 [Source:ZFIN;Acc:ZDB-GENE-090806-2]
mir-455_(Gadus_morhua)	-31.6 kcal/mol	ENSDLAT00005001907	mroh1	maestro heat-like repeat family member 1 [Source:ZFIN;Acc:ZDB-GENE-090806-2]
mir-10400_(Homo_sapiens)	-30.3 kcal/mol	ENSDLAT00005001038	n/a	n/a
mir-10400_(Homo_sapiens)	-30.0 kcal/mol	ENSDLAT00005001038	n/a	n/a
mir-315_(Petromyzon_marinus)	-30.3 kcal/mol	ENSDLAT00005001038	n/a	n/a
mir-10400_(Homo_sapiens)	-30.3 kcal/mol	ENSDLAT00005001041	n/a	n/a
mir-10400_(Homo_sapiens)	-30.0 kcal/mol	ENSDLAT00005001041	n/a	n/a
mir-315_(Petromyzon_marinus)	-30.3 kcal/mol	ENSDLAT00005001041	n/a	n/a
mir-181d_(Gadus_morhua)	-30.7 kcal/mol	ENSDLAT00005001045	larp4ab	La ribonucleoprotein 4Ab [Source:ZFIN;Acc:ZDB-GENE-100729-2]
mir-31_(Oryzias_latipes)	-31.1 kcal/mol	ENSDLAT00005001049	n/a	n/a
mir-455_(Gadus_morhua)	-30.5 kcal/mol	ENSDLAT00005001049	n/a	n/a
mir-6240_(Mus_musculus)	-31.1 kcal/mol	ENSDLAT00005001049	n/a	n/a
mir-125b-2_(Salmo_salar)	-30.9 kcal/mol	ENSDLAT00005001071	edf1	endothelial differentiation-related factor 1 [Source:NCBI gene;Acc:793036]
mir-31_(Oryzias_latipes)	-30.8 kcal/mol	ENSDLAT00005001113	EFEMP1	EGF containing fibulin extracellular matrix protein 1 [Source:HGNC Symbol;Acc:HGNC:3218]
mir-31_(Oryzias_latipes)	-30.8 kcal/mol	ENSDLAT00005001129	EFEMP1	EGF containing fibulin extracellular matrix protein 1 [Source:HGNC Symbol;Acc:HGNC:3218]
mir-10400_(Homo_sapiens)	-30.1 kcal/mol	ENSDLAT00005001088	n/a	n/a
mir-10400_(Homo_sapiens)	-31.7 kcal/mol	ENSDLAT00005001094	mgmt	O-6-methylguanine-DNA methyltransferase [Source:ZFIN;Acc:ZDB-GENE-120614-1]
mir-6240_(Mus_musculus)	-33.7 kcal/mol	ENSDLAT00005001094	mgmt	O-6-methylguanine-DNA methyltransferase [Source:ZFIN;Acc:ZDB-GENE-120614-1]
mir-457_(Astatotilapia_burtoni)	-32.8 kcal/mol	ENSDLAT00005001100	TPGS2	tubulin polyglutamylase complex subunit 2 [Source:ZFIN;Acc:ZDB-GENE-040704-49]
mir-93_(Danio_rerio)	-30.2 kcal/mol	ENSDLAT00005001100	TPGS2	tubulin polyglutamylase complex subunit 2 [Source:ZFIN;Acc:ZDB-GENE-040704-49]
mir-10400_(Homo_sapiens)	-31.9 kcal/mol	ENSDLAT00005001126	n/a	n/a
mir-10400_(Homo_sapiens)	-30.4 kcal/mol	ENSDLAT00005001126	n/a	n/a
mir-10400_(Homo_sapiens)	-30.7 kcal/mol	ENSDLAT00005001133	cldn15lb	claudin 15-like b [Source:ZFIN;Acc:ZDB-GENE-040718-145]
mir-10400_(Homo_sapiens)	-30.8 kcal/mol	ENSDLAT00005001152	rrbp1a	ribosome binding protein 1a [Source:ZFIN;Acc:ZDB-GENE-030131-9795]
mir-31_(Astatotilapia_burtoni)	-31.4 kcal/mol	ENSDLAT00005001156	n/a	n/a
mir-31_(Oryzias_latipes)	-33.2 kcal/mol	ENSDLAT00005001156	n/a	n/a
mir-125b-2_(Salmo_salar)//mir-125b-3_(Salmo_salar)//mir-125a-2_(Gadus_morhua)//mir-125a-1_(Gadus_morhua)	-30.3 kcal/mol	ENSDLAT00005001204	n/a	n/a
mir-10400_(Homo_sapiens)	-31.5 kcal/mol	ENSDLAT00005001162	mtfr1l	mitochondrial fission regulator 1-like [Source:NCBI gene;Acc:334296]
mir-106a_(Mus_musculus)	-30.7 kcal/mol	ENSDLAT00005001162	mtfr1l	mitochondrial fission regulator 1-like [Source:NCBI gene;Acc:334296]
mir-18a-2_(Gadus_morhua)	-30.6 kcal/mol	ENSDLAT00005001162	mtfr1l	mitochondrial fission regulator 1-like [Source:NCBI gene;Acc:334296]
mir-18a_(Astatotilapia_burtoni)	-31.7 kcal/mol	ENSDLAT00005001162	mtfr1l	mitochondrial fission regulator 1-like [Source:NCBI gene;Acc:334296]
mir-10400_(Homo_sapiens)	-31.3 kcal/mol	ENSDLAT00005001169	n/a	n/a
mir-3966_(Mus_musculus)	-31.3 kcal/mol	ENSDLAT00005001215	map3k8	mitogen-activated protein kinase kinase kinase 8 [Source:ZFIN;Acc:ZDB-GENE-100316-8]
mir-10400_(Homo_sapiens)	-31.8 kcal/mol	ENSDLAT00005001242	BAMBI	BMP and activin membrane-bound inhibitor (Xenopus laevis) homolog a [Source:ZFIN;Acc:ZDB-GENE-010416-1]
mir-10400_(Homo_sapiens)	-31.3 kcal/mol	ENSDLAT00005001242	BAMBI	BMP and activin membrane-bound inhibitor (Xenopus laevis) homolog a [Source:ZFIN;Acc:ZDB-GENE-010416-1]
mir-10400_(Homo_sapiens)	-30.6 kcal/mol	ENSDLAT00005001242	BAMBI	BMP and activin membrane-bound inhibitor (Xenopus laevis) homolog a [Source:ZFIN;Acc:ZDB-GENE-010416-1]
mir-6240_(Mus_musculus)	-31.5 kcal/mol	ENSDLAT00005001242	BAMBI	BMP and activin membrane-bound inhibitor (Xenopus laevis) homolog a [Source:ZFIN;Acc:ZDB-GENE-010416-1]
mir-10400_(Homo_sapiens)	-32.0 kcal/mol	ENSDLAT00005001283	TRAM1L1	translocation associated membrane protein 1 [Source:ZFIN;Acc:ZDB-GENE-021011-1]
mir-152_(Homo_sapiens)	-31.0 kcal/mol	ENSDLAT00005001337	katnal1	katanin p60 subunit A-like 1 [Source:NCBI gene;Acc:492790]
mir-15e_(Salmo_salar)	-30.4 kcal/mol	ENSDLAT00005001337	katnal1	katanin p60 subunit A-like 1 [Source:NCBI gene;Acc:492790]
mir-152_(Homo_sapiens)	-31.0 kcal/mol	ENSDLAT00005001344	katnal1	katanin p60 subunit A-like 1 [Source:NCBI gene;Acc:492790]
mir-15e_(Salmo_salar)	-30.4 kcal/mol	ENSDLAT00005001344	katnal1	katanin p60 subunit A-like 1 [Source:NCBI gene;Acc:492790]
mir-15e_(Salmo_salar)	-30.4 kcal/mol	ENSDLAT00005001352	katnal1	katanin p60 subunit A-like 1 [Source:NCBI gene;Acc:492790]
mir-152_(Homo_sapiens)	-31.0 kcal/mol	ENSDLAT00005001361	katnal1	katanin p60 subunit A-like 1 [Source:NCBI gene;Acc:492790]
mir-15e_(Salmo_salar)	-30.4 kcal/mol	ENSDLAT00005001361	katnal1	katanin p60 subunit A-like 1 [Source:NCBI gene;Acc:492790]
mir-10400_(Homo_sapiens)	-30.4 kcal/mol	ENSDLAT00005001512	arhgef1b	Rho guanine nucleotide exchange factor (GEF) 1b [Source:ZFIN;Acc:ZDB-GENE-060616-136]
mir-10400_(Homo_sapiens)	-30.4 kcal/mol	ENSDLAT00005001532	arhgef1b	Rho guanine nucleotide exchange factor (GEF) 1b [Source:ZFIN;Acc:ZDB-GENE-060616-136]
mir-10400_(Homo_sapiens)	-30.4 kcal/mol	ENSDLAT00005001548	arhgef1b	Rho guanine nucleotide exchange factor (GEF) 1b [Source:ZFIN;Acc:ZDB-GENE-060616-136]
mir-10400_(Homo_sapiens)	-30.4 kcal/mol	ENSDLAT00005001565	arhgef1b	Rho guanine nucleotide exchange factor (GEF) 1b [Source:ZFIN;Acc:ZDB-GENE-060616-136]
mir-8159_(Salmo_salar)	-31.0 kcal/mol	ENSDLAT00005001672	anxa3b	annexin A3b [Source:ZFIN;Acc:ZDB-GENE-041114-128]
mir-8159_(Salmo_salar)	-31.0 kcal/mol	ENSDLAT00005001681	anxa3b	annexin A3b [Source:ZFIN;Acc:ZDB-GENE-041114-128]
mir-8159_(Salmo_salar)	-31.0 kcal/mol	ENSDLAT00005001687	anxa3b	annexin A3b [Source:ZFIN;Acc:ZDB-GENE-041114-128]
mir-8159_(Salmo_salar)	-31.0 kcal/mol	ENSDLAT00005001696	anxa3b	annexin A3b [Source:ZFIN;Acc:ZDB-GENE-041114-128]
mir-8159_(Salmo_salar)	-31.0 kcal/mol	ENSDLAT00005001709	anxa3b	annexin A3b [Source:ZFIN;Acc:ZDB-GENE-041114-128]
mir-8159_(Salmo_salar)	-31.0 kcal/mol	ENSDLAT00005001714	anxa3b	annexin A3b [Source:ZFIN;Acc:ZDB-GENE-041114-128]
mir-8159_(Salmo_salar)	-31.0 kcal/mol	ENSDLAT00005001720	anxa3b	annexin A3b [Source:ZFIN;Acc:ZDB-GENE-041114-128]
mir-10400_(Homo_sapiens)	-33.1 kcal/mol	ENSDLAT00005001445	ncoa2	nuclear receptor coactivator 2 [Source:NCBI gene;Acc:81884]
mir-10400_(Homo_sapiens)	-31.9 kcal/mol	ENSDLAT00005001445	ncoa2	nuclear receptor coactivator 2 [Source:NCBI gene;Acc:81884]
mir-181c_(Ictalurus_punctatus)	-32.0 kcal/mol	ENSDLAT00005001445	ncoa2	nuclear receptor coactivator 2 [Source:NCBI gene;Acc:81884]
mir-181d_(Gadus_morhua)	-35.7 kcal/mol	ENSDLAT00005001445	ncoa2	nuclear receptor coactivator 2 [Source:NCBI gene;Acc:81884]
mir-192a-2_(Salmo_salar)//mir-192b_(Salmo_salar)	-30.4 kcal/mol	ENSDLAT00005001503	n/a	LIM and senescent cell antigen-like domains 2 [Source:ZFIN;Acc:ZDB-GENE-050522-56]
mir-192a-2_(Salmo_salar)//mir-192b_(Salmo_salar)	-30.4 kcal/mol	ENSDLAT00005001518	n/a	LIM and senescent cell antigen-like domains 2 [Source:ZFIN;Acc:ZDB-GENE-050522-56]
mir-192a-2_(Salmo_salar)//mir-192b_(Salmo_salar)	-30.4 kcal/mol	ENSDLAT00005001527	n/a	LIM and senescent cell antigen-like domains 2 [Source:ZFIN;Acc:ZDB-GENE-050522-56]
mir-192a-2_(Salmo_salar)//mir-192b_(Salmo_salar)	-30.4 kcal/mol	ENSDLAT00005001530	n/a	LIM and senescent cell antigen-like domains 2 [Source:ZFIN;Acc:ZDB-GENE-050522-56]
mir-192a-2_(Salmo_salar)//mir-192b_(Salmo_salar)	-30.4 kcal/mol	ENSDLAT00005001534	n/a	LIM and senescent cell antigen-like domains 2 [Source:ZFIN;Acc:ZDB-GENE-050522-56]
mir-192a-2_(Salmo_salar)//mir-192b_(Salmo_salar)	-30.4 kcal/mol	ENSDLAT00005001546	n/a	LIM and senescent cell antigen-like domains 2 [Source:ZFIN;Acc:ZDB-GENE-050522-56]
mir-192a-2_(Salmo_salar)//mir-192b_(Salmo_salar)	-30.4 kcal/mol	ENSDLAT00005001556	n/a	LIM and senescent cell antigen-like domains 2 [Source:ZFIN;Acc:ZDB-GENE-050522-56]
mir-192a-2_(Salmo_salar)//mir-192b_(Salmo_salar)	-30.4 kcal/mol	ENSDLAT00005001559	n/a	LIM and senescent cell antigen-like domains 2 [Source:ZFIN;Acc:ZDB-GENE-050522-56]
mir-6240_(Mus_musculus)	-30.0 kcal/mol	ENSDLAT00005001400	n/a	n/a
mir-6240_(Mus_musculus)	-30.0 kcal/mol	ENSDLAT00005001408	n/a	n/a
let-7i_(Cyprinus_carpio)	-30.9 kcal/mol	ENSDLAT00005001415	emc4	ER membrane protein complex subunit 4 [Source:NCBI gene;Acc:402956]
mir-31_(Oryzias_latipes)	-32.9 kcal/mol	ENSDLAT00005001415	emc4	ER membrane protein complex subunit 4 [Source:NCBI gene;Acc:402956]
mir-10400_(Homo_sapiens)	-32.0 kcal/mol	ENSDLAT00005001617	n/a	n/a
mir-125b-2_(Salmo_salar)	-31.0 kcal/mol	ENSDLAT00005001617	n/a	n/a
mir-10400_(Homo_sapiens)	-32.0 kcal/mol	ENSDLAT00005001678	n/a	n/a
mir-125b-2_(Salmo_salar)	-31.0 kcal/mol	ENSDLAT00005001678	n/a	n/a
mir-10400_(Homo_sapiens)	-32.0 kcal/mol	ENSDLAT00005001707	n/a	n/a
mir-125b-2_(Salmo_salar)	-31.0 kcal/mol	ENSDLAT00005001707	n/a	n/a
mir-10400_(Homo_sapiens)	-32.0 kcal/mol	ENSDLAT00005001721	n/a	n/a
mir-125b-2_(Salmo_salar)	-31.0 kcal/mol	ENSDLAT00005001721	n/a	n/a
mir-10400_(Homo_sapiens)	-32.0 kcal/mol	ENSDLAT00005001751	n/a	n/a
mir-125b-2_(Salmo_salar)	-31.0 kcal/mol	ENSDLAT00005001751	n/a	n/a
mir-10400_(Homo_sapiens)	-32.0 kcal/mol	ENSDLAT00005001791	n/a	n/a
mir-125b-2_(Salmo_salar)	-31.0 kcal/mol	ENSDLAT00005001791	n/a	n/a
mir-10400_(Homo_sapiens)	-32.0 kcal/mol	ENSDLAT00005001805	n/a	n/a
mir-125b-2_(Salmo_salar)	-31.0 kcal/mol	ENSDLAT00005001805	n/a	n/a
mir-10400_(Homo_sapiens)	-32.0 kcal/mol	ENSDLAT00005001902	n/a	n/a
mir-125b-2_(Salmo_salar)	-31.0 kcal/mol	ENSDLAT00005001902	n/a	n/a
mir-10400_(Homo_sapiens)	-32.0 kcal/mol	ENSDLAT00005001922	n/a	n/a
mir-125b-2_(Salmo_salar)	-31.0 kcal/mol	ENSDLAT00005001922	n/a	n/a
mir-10400_(Homo_sapiens)	-32.4 kcal/mol	ENSDLAT00005001775	il17rd	interleukin 17 receptor D [Source:NCBI gene;Acc:171474]
mir-10400_(Homo_sapiens)	-31.8 kcal/mol	ENSDLAT00005001775	il17rd	interleukin 17 receptor D [Source:NCBI gene;Acc:171474]
mir-10400_(Homo_sapiens)	-32.4 kcal/mol	ENSDLAT00005001792	il17rd	interleukin 17 receptor D [Source:NCBI gene;Acc:171474]
mir-10400_(Homo_sapiens)	-31.8 kcal/mol	ENSDLAT00005001792	il17rd	interleukin 17 receptor D [Source:NCBI gene;Acc:171474]
mir-10400_(Homo_sapiens)	-32.4 kcal/mol	ENSDLAT00005001809	il17rd	interleukin 17 receptor D [Source:NCBI gene;Acc:171474]
mir-10400_(Homo_sapiens)	-31.8 kcal/mol	ENSDLAT00005001809	il17rd	interleukin 17 receptor D [Source:NCBI gene;Acc:171474]
mir-10400_(Homo_sapiens)	-32.4 kcal/mol	ENSDLAT00005001825	il17rd	interleukin 17 receptor D [Source:NCBI gene;Acc:171474]
mir-10400_(Homo_sapiens)	-31.8 kcal/mol	ENSDLAT00005001825	il17rd	interleukin 17 receptor D [Source:NCBI gene;Acc:171474]
mir-10400_(Homo_sapiens)	-32.4 kcal/mol	ENSDLAT00005001846	il17rd	interleukin 17 receptor D [Source:NCBI gene;Acc:171474]
mir-10400_(Homo_sapiens)	-31.8 kcal/mol	ENSDLAT00005001846	il17rd	interleukin 17 receptor D [Source:NCBI gene;Acc:171474]
mir-10400_(Homo_sapiens)	-32.4 kcal/mol	ENSDLAT00005001859	il17rd	interleukin 17 receptor D [Source:NCBI gene;Acc:171474]
mir-10400_(Homo_sapiens)	-31.8 kcal/mol	ENSDLAT00005001859	il17rd	interleukin 17 receptor D [Source:NCBI gene;Acc:171474]
mir-10400_(Homo_sapiens)	-32.4 kcal/mol	ENSDLAT00005001874	il17rd	interleukin 17 receptor D [Source:NCBI gene;Acc:171474]
mir-10400_(Homo_sapiens)	-31.8 kcal/mol	ENSDLAT00005001874	il17rd	interleukin 17 receptor D [Source:NCBI gene;Acc:171474]
mir-10400_(Homo_sapiens)	-34.0 kcal/mol	ENSDLAT00005001619	mpp7a	membrane protein, palmitoylated 7a (MAGUK p55 subfamily member 7) [Source:NCBI gene;Acc:30166]
mir-6240_(Mus_musculus)	-30.0 kcal/mol	ENSDLAT00005001619	mpp7a	membrane protein, palmitoylated 7a (MAGUK p55 subfamily member 7) [Source:NCBI gene;Acc:30166]
mir-10400_(Homo_sapiens)	-34.0 kcal/mol	ENSDLAT00005001631	mpp7a	membrane protein, palmitoylated 7a (MAGUK p55 subfamily member 7) [Source:NCBI gene;Acc:30166]
mir-6240_(Mus_musculus)	-30.0 kcal/mol	ENSDLAT00005001631	mpp7a	membrane protein, palmitoylated 7a (MAGUK p55 subfamily member 7) [Source:NCBI gene;Acc:30166]
mir-10400_(Homo_sapiens)	-34.0 kcal/mol	ENSDLAT00005001643	mpp7a	membrane protein, palmitoylated 7a (MAGUK p55 subfamily member 7) [Source:NCBI gene;Acc:30166]
mir-6240_(Mus_musculus)	-30.0 kcal/mol	ENSDLAT00005001643	mpp7a	membrane protein, palmitoylated 7a (MAGUK p55 subfamily member 7) [Source:NCBI gene;Acc:30166]
mir-10400_(Homo_sapiens)	-34.0 kcal/mol	ENSDLAT00005001652	mpp7a	membrane protein, palmitoylated 7a (MAGUK p55 subfamily member 7) [Source:NCBI gene;Acc:30166]
mir-6240_(Mus_musculus)	-30.0 kcal/mol	ENSDLAT00005001652	mpp7a	membrane protein, palmitoylated 7a (MAGUK p55 subfamily member 7) [Source:NCBI gene;Acc:30166]
mir-10400_(Homo_sapiens)	-34.0 kcal/mol	ENSDLAT00005001669	mpp7a	membrane protein, palmitoylated 7a (MAGUK p55 subfamily member 7) [Source:NCBI gene;Acc:30166]
mir-6240_(Mus_musculus)	-30.0 kcal/mol	ENSDLAT00005001669	mpp7a	membrane protein, palmitoylated 7a (MAGUK p55 subfamily member 7) [Source:NCBI gene;Acc:30166]
mir-6240_(Mus_musculus)	-33.0 kcal/mol	ENSDLAT00005001466	tpst1l	tyrosylprotein sulfotransferase 1, like [Source:ZFIN;Acc:ZDB-GENE-040316-1]
mir-10400_(Homo_sapiens)	-31.8 kcal/mol	ENSDLAT00005002833	n/a	n/a
mir-10400_(Homo_sapiens)	-30.3 kcal/mol	ENSDLAT00005002833	n/a	n/a
mir-192a-2_(Salmo_salar)//mir-192b_(Salmo_salar)	-30.5 kcal/mol	ENSDLAT00005002833	n/a	n/a
mir-455_(Gadus_morhua)	-31.2 kcal/mol	ENSDLAT00005002833	n/a	n/a
mir-6240_(Mus_musculus)	-31.2 kcal/mol	ENSDLAT00005002833	n/a	n/a
mir-6240_(Mus_musculus)	-30.5 kcal/mol	ENSDLAT00005002833	n/a	n/a
mir-10400_(Homo_sapiens)	-31.8 kcal/mol	ENSDLAT00005002864	n/a	n/a
mir-10400_(Homo_sapiens)	-30.3 kcal/mol	ENSDLAT00005002864	n/a	n/a
mir-192a-2_(Salmo_salar)//mir-192b_(Salmo_salar)	-30.5 kcal/mol	ENSDLAT00005002864	n/a	n/a
mir-455_(Gadus_morhua)	-31.2 kcal/mol	ENSDLAT00005002864	n/a	n/a
mir-6240_(Mus_musculus)	-31.2 kcal/mol	ENSDLAT00005002864	n/a	n/a
mir-6240_(Mus_musculus)	-30.5 kcal/mol	ENSDLAT00005002864	n/a	n/a
mir-10400_(Homo_sapiens)	-31.8 kcal/mol	ENSDLAT00005002885	n/a	n/a
mir-10400_(Homo_sapiens)	-30.3 kcal/mol	ENSDLAT00005002885	n/a	n/a
mir-192a-2_(Salmo_salar)//mir-192b_(Salmo_salar)	-30.5 kcal/mol	ENSDLAT00005002885	n/a	n/a
mir-455_(Gadus_morhua)	-31.2 kcal/mol	ENSDLAT00005002885	n/a	n/a
mir-6240_(Mus_musculus)	-31.2 kcal/mol	ENSDLAT00005002885	n/a	n/a
mir-6240_(Mus_musculus)	-30.5 kcal/mol	ENSDLAT00005002885	n/a	n/a
mir-181d_(Gadus_morhua)	-31.3 kcal/mol	ENSDLAT00005001523	clint1b	clathrin interactor 1b [Source:ZFIN;Acc:ZDB-GENE-111011-3]
mir-10400_(Homo_sapiens)	-31.8 kcal/mol	ENSDLAT00005001607	avl9	AVL9 homolog (S. cerevisiase) [Source:ZFIN;Acc:ZDB-GENE-060825-261]
mir-6240_(Mus_musculus)	-31.9 kcal/mol	ENSDLAT00005001607	avl9	AVL9 homolog (S. cerevisiase) [Source:ZFIN;Acc:ZDB-GENE-060825-261]
mir-10400_(Homo_sapiens)	-31.8 kcal/mol	ENSDLAT00005001615	avl9	AVL9 homolog (S. cerevisiase) [Source:ZFIN;Acc:ZDB-GENE-060825-261]
mir-6240_(Mus_musculus)	-31.9 kcal/mol	ENSDLAT00005001615	avl9	AVL9 homolog (S. cerevisiase) [Source:ZFIN;Acc:ZDB-GENE-060825-261]
mir-10400_(Homo_sapiens)	-31.8 kcal/mol	ENSDLAT00005001623	avl9	AVL9 homolog (S. cerevisiase) [Source:ZFIN;Acc:ZDB-GENE-060825-261]
mir-6240_(Mus_musculus)	-31.9 kcal/mol	ENSDLAT00005001623	avl9	AVL9 homolog (S. cerevisiase) [Source:ZFIN;Acc:ZDB-GENE-060825-261]
mir-10400_(Homo_sapiens)	-30.2 kcal/mol	ENSDLAT00005001583	SIPA1	signal-induced proliferation-associated 1 [Source:HGNC Symbol;Acc:HGNC:10885]
mir-10400_(Homo_sapiens)	-30.2 kcal/mol	ENSDLAT00005001587	SIPA1	signal-induced proliferation-associated 1 [Source:HGNC Symbol;Acc:HGNC:10885]
mir-106a_(Mus_musculus)	-30.6 kcal/mol	ENSDLAT00005001598	n/a	GRIP and coiled-coil domain containing 2 [Source:HGNC Symbol;Acc:HGNC:23218]
mir-106a_(Mus_musculus)	-30.6 kcal/mol	ENSDLAT00005001620	n/a	GRIP and coiled-coil domain containing 2 [Source:HGNC Symbol;Acc:HGNC:23218]
mir-106a_(Mus_musculus)	-30.6 kcal/mol	ENSDLAT00005001626	n/a	GRIP and coiled-coil domain containing 2 [Source:HGNC Symbol;Acc:HGNC:23218]
mir-125b-2_(Salmo_salar)//mir-125b-3_(Salmo_salar)//mir-125a-2_(Gadus_morhua)//mir-125a-1_(Gadus_morhua)	-32.3 kcal/mol	ENSDLAT00005001626	n/a	GRIP and coiled-coil domain containing 2 [Source:HGNC Symbol;Acc:HGNC:23218]
mir-130d-3_(Salmo_salar)	-31.6 kcal/mol	ENSDLAT00005001626	n/a	GRIP and coiled-coil domain containing 2 [Source:HGNC Symbol;Acc:HGNC:23218]
mir-106a_(Mus_musculus)	-30.6 kcal/mol	ENSDLAT00005001649	n/a	GRIP and coiled-coil domain containing 2 [Source:HGNC Symbol;Acc:HGNC:23218]
mir-10400_(Homo_sapiens)	-31.7 kcal/mol	ENSDLAT00005002478	kcnt1	potassium channel, subfamily T, member 1 [Source:ZFIN;Acc:ZDB-GENE-091231-1]
mir-10400_(Homo_sapiens)	-31.7 kcal/mol	ENSDLAT00005002548	kcnt1	potassium channel, subfamily T, member 1 [Source:ZFIN;Acc:ZDB-GENE-091231-1]
mir-6240_(Mus_musculus)	-30.0 kcal/mol	ENSDLAT00005001634	n/a	n/a
mir-6240_(Mus_musculus)	-30.0 kcal/mol	ENSDLAT00005001638	n/a	n/a
mir-6240_(Mus_musculus)	-30.0 kcal/mol	ENSDLAT00005001640	n/a	n/a
mir-10400_(Homo_sapiens)	-30.2 kcal/mol	ENSDLAT00005001635	prelp	proline/arginine-rich end leucine-rich repeat protein [Source:ZFIN;Acc:ZDB-GENE-080327-24]
mir-3966_(Mus_musculus)	-30.9 kcal/mol	ENSDLAT00005001953	n/a	n/a
mir-10400_(Homo_sapiens)	-31.3 kcal/mol	ENSDLAT00005002112	TCERG1	transcription elongation regulator 1 [Source:HGNC Symbol;Acc:HGNC:15630]
mir-31_(Oryzias_latipes)	-30.0 kcal/mol	ENSDLAT00005002112	TCERG1	transcription elongation regulator 1 [Source:HGNC Symbol;Acc:HGNC:15630]
mir-455_(Gadus_morhua)	-30.8 kcal/mol	ENSDLAT00005002112	TCERG1	transcription elongation regulator 1 [Source:HGNC Symbol;Acc:HGNC:15630]
mir-8159_(Salmo_salar)	-30.3 kcal/mol	ENSDLAT00005002112	TCERG1	transcription elongation regulator 1 [Source:HGNC Symbol;Acc:HGNC:15630]
mir-10400_(Homo_sapiens)	-31.3 kcal/mol	ENSDLAT00005002127	TCERG1	transcription elongation regulator 1 [Source:HGNC Symbol;Acc:HGNC:15630]
mir-31_(Oryzias_latipes)	-30.0 kcal/mol	ENSDLAT00005002127	TCERG1	transcription elongation regulator 1 [Source:HGNC Symbol;Acc:HGNC:15630]
mir-455_(Gadus_morhua)	-30.8 kcal/mol	ENSDLAT00005002127	TCERG1	transcription elongation regulator 1 [Source:HGNC Symbol;Acc:HGNC:15630]
mir-8159_(Salmo_salar)	-30.3 kcal/mol	ENSDLAT00005002127	TCERG1	transcription elongation regulator 1 [Source:HGNC Symbol;Acc:HGNC:15630]
mir-10400_(Homo_sapiens)	-31.3 kcal/mol	ENSDLAT00005002146	TCERG1	transcription elongation regulator 1 [Source:HGNC Symbol;Acc:HGNC:15630]
mir-31_(Oryzias_latipes)	-30.0 kcal/mol	ENSDLAT00005002146	TCERG1	transcription elongation regulator 1 [Source:HGNC Symbol;Acc:HGNC:15630]
mir-455_(Gadus_morhua)	-30.8 kcal/mol	ENSDLAT00005002146	TCERG1	transcription elongation regulator 1 [Source:HGNC Symbol;Acc:HGNC:15630]
mir-8159_(Salmo_salar)	-30.3 kcal/mol	ENSDLAT00005002146	TCERG1	transcription elongation regulator 1 [Source:HGNC Symbol;Acc:HGNC:15630]
mir-10400_(Homo_sapiens)	-31.3 kcal/mol	ENSDLAT00005002156	TCERG1	transcription elongation regulator 1 [Source:HGNC Symbol;Acc:HGNC:15630]
mir-31_(Oryzias_latipes)	-30.0 kcal/mol	ENSDLAT00005002156	TCERG1	transcription elongation regulator 1 [Source:HGNC Symbol;Acc:HGNC:15630]
mir-455_(Gadus_morhua)	-30.8 kcal/mol	ENSDLAT00005002156	TCERG1	transcription elongation regulator 1 [Source:HGNC Symbol;Acc:HGNC:15630]
mir-8159_(Salmo_salar)	-30.3 kcal/mol	ENSDLAT00005002156	TCERG1	transcription elongation regulator 1 [Source:HGNC Symbol;Acc:HGNC:15630]
mir-10400_(Homo_sapiens)	-31.3 kcal/mol	ENSDLAT00005002177	TCERG1	transcription elongation regulator 1 [Source:HGNC Symbol;Acc:HGNC:15630]
mir-31_(Oryzias_latipes)	-30.0 kcal/mol	ENSDLAT00005002177	TCERG1	transcription elongation regulator 1 [Source:HGNC Symbol;Acc:HGNC:15630]
mir-455_(Gadus_morhua)	-30.8 kcal/mol	ENSDLAT00005002177	TCERG1	transcription elongation regulator 1 [Source:HGNC Symbol;Acc:HGNC:15630]
mir-8159_(Salmo_salar)	-30.3 kcal/mol	ENSDLAT00005002177	TCERG1	transcription elongation regulator 1 [Source:HGNC Symbol;Acc:HGNC:15630]
mir-10400_(Homo_sapiens)	-30.7 kcal/mol	ENSDLAT00005001702	megf8	multiple EGF-like-domains 8 [Source:ZFIN;Acc:ZDB-GENE-090730-1]
mir-8159_(Salmo_salar)	-30.4 kcal/mol	ENSDLAT00005001702	megf8	multiple EGF-like-domains 8 [Source:ZFIN;Acc:ZDB-GENE-090730-1]
mir-8159_(Salmo_salar)	-32.1 kcal/mol	ENSDLAT00005001724	psme2	proteasome activator subunit 2 [Source:ZFIN;Acc:ZDB-GENE-991110-16]
mir-8159_(Salmo_salar)	-32.1 kcal/mol	ENSDLAT00005001728	psme2	proteasome activator subunit 2 [Source:ZFIN;Acc:ZDB-GENE-991110-16]
mir-10400_(Homo_sapiens)	-30.2 kcal/mol	ENSDLAT00005001671	SLC5A7	solute carrier family 5 member 7 [Source:HGNC Symbol;Acc:HGNC:14025]
mir-10400_(Homo_sapiens)	-35.6 kcal/mol	ENSDLAT00005001676	CLDN14	claudin 14 [Source:HGNC Symbol;Acc:HGNC:2035]
mir-10400_(Homo_sapiens)	-30.4 kcal/mol	ENSDLAT00005001676	CLDN14	claudin 14 [Source:HGNC Symbol;Acc:HGNC:2035]
mir-181c_(Ictalurus_punctatus)	-30.7 kcal/mol	ENSDLAT00005001676	CLDN14	claudin 14 [Source:HGNC Symbol;Acc:HGNC:2035]
mir-457_(Astatotilapia_burtoni)	-31.7 kcal/mol	ENSDLAT00005001711	armc4	armadillo repeat containing 4 [Source:ZFIN;Acc:ZDB-GENE-100316-7]
mir-457_(Astatotilapia_burtoni)	-31.7 kcal/mol	ENSDLAT00005001725	armc4	armadillo repeat containing 4 [Source:ZFIN;Acc:ZDB-GENE-100316-7]
mir-457_(Astatotilapia_burtoni)	-31.7 kcal/mol	ENSDLAT00005001729	armc4	armadillo repeat containing 4 [Source:ZFIN;Acc:ZDB-GENE-100316-7]
mir-457_(Astatotilapia_burtoni)	-31.7 kcal/mol	ENSDLAT00005001731	armc4	armadillo repeat containing 4 [Source:ZFIN;Acc:ZDB-GENE-100316-7]
mir-10400_(Homo_sapiens)	-30.0 kcal/mol	ENSDLAT00005001839	slc6a14	solute carrier family 6 member 14 [Source:ZFIN;Acc:ZDB-GENE-130411-2]
mir-6240_(Mus_musculus)	-30.2 kcal/mol	ENSDLAT00005001887	slc6a14	solute carrier family 6 member 14 [Source:ZFIN;Acc:ZDB-GENE-130411-2]
mir-6240_(Mus_musculus)	-30.2 kcal/mol	ENSDLAT00005001909	slc6a14	solute carrier family 6 member 14 [Source:ZFIN;Acc:ZDB-GENE-130411-2]
mir-6240_(Mus_musculus)	-30.2 kcal/mol	ENSDLAT00005001971	slc6a14	solute carrier family 6 member 14 [Source:ZFIN;Acc:ZDB-GENE-130411-2]
mir-10400_(Homo_sapiens)	-33.9 kcal/mol	ENSDLAT00005002244	dtnba	dystrobrevin, beta a [Source:ZFIN;Acc:ZDB-GENE-030131-3967]
mir-10400_(Homo_sapiens)	-32.4 kcal/mol	ENSDLAT00005002244	dtnba	dystrobrevin, beta a [Source:ZFIN;Acc:ZDB-GENE-030131-3967]
mir-10400_(Homo_sapiens)	-31.7 kcal/mol	ENSDLAT00005002244	dtnba	dystrobrevin, beta a [Source:ZFIN;Acc:ZDB-GENE-030131-3967]
mir-6240_(Mus_musculus)	-35.4 kcal/mol	ENSDLAT00005004487	SLC12A6	solute carrier family 12 member 6 [Source:HGNC Symbol;Acc:HGNC:10914]
mir-6240_(Mus_musculus)	-35.4 kcal/mol	ENSDLAT00005004516	SLC12A6	solute carrier family 12 member 6 [Source:HGNC Symbol;Acc:HGNC:10914]
mir-6240_(Mus_musculus)	-35.4 kcal/mol	ENSDLAT00005004540	SLC12A6	solute carrier family 12 member 6 [Source:HGNC Symbol;Acc:HGNC:10914]
mir-6240_(Mus_musculus)	-35.4 kcal/mol	ENSDLAT00005004572	SLC12A6	solute carrier family 12 member 6 [Source:HGNC Symbol;Acc:HGNC:10914]
mir-6240_(Mus_musculus)	-35.4 kcal/mol	ENSDLAT00005004685	SLC12A6	solute carrier family 12 member 6 [Source:HGNC Symbol;Acc:HGNC:10914]
mir-6240_(Mus_musculus)	-35.4 kcal/mol	ENSDLAT00005004695	SLC12A6	solute carrier family 12 member 6 [Source:HGNC Symbol;Acc:HGNC:10914]
mir-6240_(Mus_musculus)	-35.4 kcal/mol	ENSDLAT00005004704	SLC12A6	solute carrier family 12 member 6 [Source:HGNC Symbol;Acc:HGNC:10914]
mir-6240_(Mus_musculus)	-35.4 kcal/mol	ENSDLAT00005004711	SLC12A6	solute carrier family 12 member 6 [Source:HGNC Symbol;Acc:HGNC:10914]
mir-6240_(Mus_musculus)	-35.4 kcal/mol	ENSDLAT00005004714	SLC12A6	solute carrier family 12 member 6 [Source:HGNC Symbol;Acc:HGNC:10914]
mir-6240_(Mus_musculus)	-35.4 kcal/mol	ENSDLAT00005004755	SLC12A6	solute carrier family 12 member 6 [Source:HGNC Symbol;Acc:HGNC:10914]
mir-10400_(Homo_sapiens)	-30.9 kcal/mol	ENSDLAT00005001742	MKX	mohawk homeobox a [Source:ZFIN;Acc:ZDB-GENE-080513-1]
mir-10400_(Homo_sapiens)	-30.2 kcal/mol	ENSDLAT00005001742	MKX	mohawk homeobox a [Source:ZFIN;Acc:ZDB-GENE-080513-1]
mir-10400_(Homo_sapiens)	-30.0 kcal/mol	ENSDLAT00005001762	RAB18	RAB18A, member RAS oncogene family [Source:ZFIN;Acc:ZDB-GENE-030131-3980]
mir-6240_(Mus_musculus)	-33.4 kcal/mol	ENSDLAT00005001762	RAB18	RAB18A, member RAS oncogene family [Source:ZFIN;Acc:ZDB-GENE-030131-3980]
mir-8159_(Salmo_salar)	-35.4 kcal/mol	ENSDLAT00005001762	RAB18	RAB18A, member RAS oncogene family [Source:ZFIN;Acc:ZDB-GENE-030131-3980]
mir-10400_(Homo_sapiens)	-30.0 kcal/mol	ENSDLAT00005001778	RAB18	RAB18A, member RAS oncogene family [Source:ZFIN;Acc:ZDB-GENE-030131-3980]
mir-6240_(Mus_musculus)	-33.4 kcal/mol	ENSDLAT00005001778	RAB18	RAB18A, member RAS oncogene family [Source:ZFIN;Acc:ZDB-GENE-030131-3980]
mir-10400_(Homo_sapiens)	-30.0 kcal/mol	ENSDLAT00005001783	RAB18	RAB18A, member RAS oncogene family [Source:ZFIN;Acc:ZDB-GENE-030131-3980]
mir-6240_(Mus_musculus)	-33.4 kcal/mol	ENSDLAT00005001783	RAB18	RAB18A, member RAS oncogene family [Source:ZFIN;Acc:ZDB-GENE-030131-3980]
mir-10400_(Homo_sapiens)	-30.0 kcal/mol	ENSDLAT00005001788	RAB18	RAB18A, member RAS oncogene family [Source:ZFIN;Acc:ZDB-GENE-030131-3980]
mir-6240_(Mus_musculus)	-33.4 kcal/mol	ENSDLAT00005001788	RAB18	RAB18A, member RAS oncogene family [Source:ZFIN;Acc:ZDB-GENE-030131-3980]
mir-152_(Homo_sapiens)	-30.2 kcal/mol	ENSDLAT00005002002	EPHA6	EPH receptor A6 [Source:HGNC Symbol;Acc:HGNC:19296]
mir-31_(Oryzias_latipes)	-30.2 kcal/mol	ENSDLAT00005002002	EPHA6	EPH receptor A6 [Source:HGNC Symbol;Acc:HGNC:19296]
mir-152_(Homo_sapiens)	-30.2 kcal/mol	ENSDLAT00005002013	EPHA6	EPH receptor A6 [Source:HGNC Symbol;Acc:HGNC:19296]
mir-31_(Oryzias_latipes)	-30.2 kcal/mol	ENSDLAT00005002013	EPHA6	EPH receptor A6 [Source:HGNC Symbol;Acc:HGNC:19296]
mir-152_(Homo_sapiens)	-30.2 kcal/mol	ENSDLAT00005002030	EPHA6	EPH receptor A6 [Source:HGNC Symbol;Acc:HGNC:19296]
mir-31_(Oryzias_latipes)	-30.2 kcal/mol	ENSDLAT00005002030	EPHA6	EPH receptor A6 [Source:HGNC Symbol;Acc:HGNC:19296]
mir-152_(Homo_sapiens)	-30.2 kcal/mol	ENSDLAT00005002035	EPHA6	EPH receptor A6 [Source:HGNC Symbol;Acc:HGNC:19296]
mir-31_(Oryzias_latipes)	-30.2 kcal/mol	ENSDLAT00005002035	EPHA6	EPH receptor A6 [Source:HGNC Symbol;Acc:HGNC:19296]
mir-152_(Homo_sapiens)	-30.2 kcal/mol	ENSDLAT00005002038	EPHA6	EPH receptor A6 [Source:HGNC Symbol;Acc:HGNC:19296]
mir-31_(Oryzias_latipes)	-30.2 kcal/mol	ENSDLAT00005002038	EPHA6	EPH receptor A6 [Source:HGNC Symbol;Acc:HGNC:19296]
mir-217_(Gorilla_gorilla)	-30.3 kcal/mol	ENSDLAT00005001793	tnfsf10	TNF superfamily member 10 [Source:ZFIN;Acc:ZDB-GENE-040718-335]
mir-10400_(Homo_sapiens)	-44.2 kcal/mol	ENSDLAT00005001816	n/a	n/a
mir-10400_(Homo_sapiens)	-30.0 kcal/mol	ENSDLAT00005001816	n/a	n/a
mir-6240_(Mus_musculus)	-31.5 kcal/mol	ENSDLAT00005001816	n/a	n/a
mir-10400_(Homo_sapiens)	-33.7 kcal/mol	ENSDLAT00005001808	msl2b	MSL complex subunit 2 [Source:HGNC Symbol;Acc:HGNC:25544]
mir-10400_(Homo_sapiens)	-33.3 kcal/mol	ENSDLAT00005001808	msl2b	MSL complex subunit 2 [Source:HGNC Symbol;Acc:HGNC:25544]
mir-181d_(Gadus_morhua)	-30.5 kcal/mol	ENSDLAT00005001808	msl2b	MSL complex subunit 2 [Source:HGNC Symbol;Acc:HGNC:25544]
mir-10400_(Homo_sapiens)	-33.7 kcal/mol	ENSDLAT00005001814	msl2b	MSL complex subunit 2 [Source:HGNC Symbol;Acc:HGNC:25544]
mir-10400_(Homo_sapiens)	-33.3 kcal/mol	ENSDLAT00005001814	msl2b	MSL complex subunit 2 [Source:HGNC Symbol;Acc:HGNC:25544]
mir-181d_(Gadus_morhua)	-30.5 kcal/mol	ENSDLAT00005001814	msl2b	MSL complex subunit 2 [Source:HGNC Symbol;Acc:HGNC:25544]
mir-10400_(Homo_sapiens)	-33.5 kcal/mol	ENSDLAT00005001832	n/a	n/a
mir-10400_(Homo_sapiens)	-34.2 kcal/mol	ENSDLAT00005001835	n/a	n/a
mir-10400_(Homo_sapiens)	-35.4 kcal/mol	ENSDLAT00005001860	ap3m1	adaptor related protein complex 3 subunit mu 1 [Source:ZFIN;Acc:ZDB-GENE-021015-2]
mir-10400_(Homo_sapiens)	-33.9 kcal/mol	ENSDLAT00005001860	ap3m1	adaptor related protein complex 3 subunit mu 1 [Source:ZFIN;Acc:ZDB-GENE-021015-2]
mir-125b-2_(Salmo_salar)//mir-125b-3_(Salmo_salar)//mir-125a-2_(Gadus_morhua)//mir-125a-1_(Gadus_morhua)	-34.6 kcal/mol	ENSDLAT00005001860	ap3m1	adaptor related protein complex 3 subunit mu 1 [Source:ZFIN;Acc:ZDB-GENE-021015-2]
mir-130d-3_(Salmo_salar)	-30.9 kcal/mol	ENSDLAT00005001860	ap3m1	adaptor related protein complex 3 subunit mu 1 [Source:ZFIN;Acc:ZDB-GENE-021015-2]
mir-133b_(Gadus_morhua)	-32.0 kcal/mol	ENSDLAT00005001860	ap3m1	adaptor related protein complex 3 subunit mu 1 [Source:ZFIN;Acc:ZDB-GENE-021015-2]
mir-6240_(Mus_musculus)	-30.5 kcal/mol	ENSDLAT00005001860	ap3m1	adaptor related protein complex 3 subunit mu 1 [Source:ZFIN;Acc:ZDB-GENE-021015-2]
mir-133b_(Gadus_morhua)	-30.7 kcal/mol	ENSDLAT00005001891	vipr2	vasoactive intestinal peptide receptor 2 [Source:ZFIN;Acc:ZDB-GENE-010406-4]
mir-192a-2_(Salmo_salar)//mir-192b_(Salmo_salar)	-30.7 kcal/mol	ENSDLAT00005001891	vipr2	vasoactive intestinal peptide receptor 2 [Source:ZFIN;Acc:ZDB-GENE-010406-4]
mir-8159_(Salmo_salar)	-31.4 kcal/mol	ENSDLAT00005001891	vipr2	vasoactive intestinal peptide receptor 2 [Source:ZFIN;Acc:ZDB-GENE-010406-4]
mir-133b_(Gadus_morhua)	-30.7 kcal/mol	ENSDLAT00005001896	vipr2	vasoactive intestinal peptide receptor 2 [Source:ZFIN;Acc:ZDB-GENE-010406-4]
mir-192a-2_(Salmo_salar)//mir-192b_(Salmo_salar)	-30.7 kcal/mol	ENSDLAT00005001896	vipr2	vasoactive intestinal peptide receptor 2 [Source:ZFIN;Acc:ZDB-GENE-010406-4]
mir-8159_(Salmo_salar)	-31.4 kcal/mol	ENSDLAT00005001896	vipr2	vasoactive intestinal peptide receptor 2 [Source:ZFIN;Acc:ZDB-GENE-010406-4]
mir-133b_(Gadus_morhua)	-30.7 kcal/mol	ENSDLAT00005001904	vipr2	vasoactive intestinal peptide receptor 2 [Source:ZFIN;Acc:ZDB-GENE-010406-4]
mir-192a-2_(Salmo_salar)//mir-192b_(Salmo_salar)	-30.7 kcal/mol	ENSDLAT00005001904	vipr2	vasoactive intestinal peptide receptor 2 [Source:ZFIN;Acc:ZDB-GENE-010406-4]
mir-8159_(Salmo_salar)	-31.4 kcal/mol	ENSDLAT00005001904	vipr2	vasoactive intestinal peptide receptor 2 [Source:ZFIN;Acc:ZDB-GENE-010406-4]
mir-133b_(Gadus_morhua)	-30.7 kcal/mol	ENSDLAT00005001926	vipr2	vasoactive intestinal peptide receptor 2 [Source:ZFIN;Acc:ZDB-GENE-010406-4]
mir-192a-2_(Salmo_salar)//mir-192b_(Salmo_salar)	-30.7 kcal/mol	ENSDLAT00005001926	vipr2	vasoactive intestinal peptide receptor 2 [Source:ZFIN;Acc:ZDB-GENE-010406-4]
mir-8159_(Salmo_salar)	-31.4 kcal/mol	ENSDLAT00005001926	vipr2	vasoactive intestinal peptide receptor 2 [Source:ZFIN;Acc:ZDB-GENE-010406-4]
mir-133b_(Gadus_morhua)	-30.7 kcal/mol	ENSDLAT00005001933	vipr2	vasoactive intestinal peptide receptor 2 [Source:ZFIN;Acc:ZDB-GENE-010406-4]
mir-192a-2_(Salmo_salar)//mir-192b_(Salmo_salar)	-30.7 kcal/mol	ENSDLAT00005001933	vipr2	vasoactive intestinal peptide receptor 2 [Source:ZFIN;Acc:ZDB-GENE-010406-4]
mir-8159_(Salmo_salar)	-31.4 kcal/mol	ENSDLAT00005001933	vipr2	vasoactive intestinal peptide receptor 2 [Source:ZFIN;Acc:ZDB-GENE-010406-4]
mir-10400_(Homo_sapiens)	-30.0 kcal/mol	ENSDLAT00005001947	soul3	heme-binding protein soul3 [Source:ZFIN;Acc:ZDB-GENE-060825-287]
let-7i_(Cyprinus_carpio)	-30.5 kcal/mol	ENSDLAT00005002039	bhmt	betaine-homocysteine methyltransferase [Source:NCBI gene;Acc:322228]
let-7i_(Cyprinus_carpio)	-30.5 kcal/mol	ENSDLAT00005002041	bhmt	betaine-homocysteine methyltransferase [Source:NCBI gene;Acc:322228]
mir-10400_(Homo_sapiens)	-32.0 kcal/mol	ENSDLAT00005002279	n/a	n/a
mir-106a_(Mus_musculus)	-30.7 kcal/mol	ENSDLAT00005002015	nipal3	NIPA like domain containing 3 [Source:ZFIN;Acc:ZDB-GENE-040718-379]
mir-181c_(Ictalurus_punctatus)	-30.2 kcal/mol	ENSDLAT00005002015	nipal3	NIPA like domain containing 3 [Source:ZFIN;Acc:ZDB-GENE-040718-379]
mir-181d_(Gadus_morhua)	-30.8 kcal/mol	ENSDLAT00005002015	nipal3	NIPA like domain containing 3 [Source:ZFIN;Acc:ZDB-GENE-040718-379]
mir-106a_(Mus_musculus)	-30.7 kcal/mol	ENSDLAT00005002017	nipal3	NIPA like domain containing 3 [Source:ZFIN;Acc:ZDB-GENE-040718-379]
mir-181c_(Ictalurus_punctatus)	-30.2 kcal/mol	ENSDLAT00005002017	nipal3	NIPA like domain containing 3 [Source:ZFIN;Acc:ZDB-GENE-040718-379]
mir-181d_(Gadus_morhua)	-30.8 kcal/mol	ENSDLAT00005002017	nipal3	NIPA like domain containing 3 [Source:ZFIN;Acc:ZDB-GENE-040718-379]
mir-10400_(Homo_sapiens)	-32.0 kcal/mol	ENSDLAT00005002021	n/a	n/a
mir-181c_(Ictalurus_punctatus)	-30.3 kcal/mol	ENSDLAT00005002021	n/a	n/a
mir-183_(Tetraodon_nigroviridis)//mir-183_(Petromyzon_marinus)//mir-183-2_(Astatotilapia_burtoni)//mir-183-1_(Astatotilapia_burtoni)	-30.8 kcal/mol	ENSDLAT00005002021	n/a	n/a
mir-192a-2_(Salmo_salar)//mir-192b_(Salmo_salar)	-31.3 kcal/mol	ENSDLAT00005002715	tlk1b	tousled-like kinase 1b [Source:NCBI gene;Acc:326734]
mir-192a-2_(Salmo_salar)//mir-192b_(Salmo_salar)	-31.3 kcal/mol	ENSDLAT00005002729	tlk1b	tousled-like kinase 1b [Source:NCBI gene;Acc:326734]
mir-192a-2_(Salmo_salar)//mir-192b_(Salmo_salar)	-31.3 kcal/mol	ENSDLAT00005002754	tlk1b	tousled-like kinase 1b [Source:NCBI gene;Acc:326734]
mir-192a-2_(Salmo_salar)//mir-192b_(Salmo_salar)	-31.3 kcal/mol	ENSDLAT00005002776	tlk1b	tousled-like kinase 1b [Source:NCBI gene;Acc:326734]
mir-6240_(Mus_musculus)	-31.1 kcal/mol	ENSDLAT00005002672	hesx1	HESX homeobox 1 [Source:ZFIN;Acc:ZDB-GENE-990415-130]
mir-6240_(Mus_musculus)	-31.1 kcal/mol	ENSDLAT00005002709	hesx1	HESX homeobox 1 [Source:ZFIN;Acc:ZDB-GENE-990415-130]
mir-6240_(Mus_musculus)	-31.1 kcal/mol	ENSDLAT00005002740	hesx1	HESX homeobox 1 [Source:ZFIN;Acc:ZDB-GENE-990415-130]
mir-6240_(Mus_musculus)	-31.1 kcal/mol	ENSDLAT00005002756	hesx1	HESX homeobox 1 [Source:ZFIN;Acc:ZDB-GENE-990415-130]
mir-6240_(Mus_musculus)	-31.1 kcal/mol	ENSDLAT00005002770	hesx1	HESX homeobox 1 [Source:ZFIN;Acc:ZDB-GENE-990415-130]
mir-222a_(Ictalurus_punctatus)	-32.9 kcal/mol	ENSDLAT00005002163	mecom	MDS1 and EVI1 complex locus [Source:ZFIN;Acc:ZDB-GENE-050208-123]
mir-222a_(Ictalurus_punctatus)	-30.3 kcal/mol	ENSDLAT00005002163	mecom	MDS1 and EVI1 complex locus [Source:ZFIN;Acc:ZDB-GENE-050208-123]
mir-222a_(Ictalurus_punctatus)	-32.9 kcal/mol	ENSDLAT00005002171	mecom	MDS1 and EVI1 complex locus [Source:ZFIN;Acc:ZDB-GENE-050208-123]
mir-222a_(Ictalurus_punctatus)	-30.3 kcal/mol	ENSDLAT00005002171	mecom	MDS1 and EVI1 complex locus [Source:ZFIN;Acc:ZDB-GENE-050208-123]
mir-222a_(Ictalurus_punctatus)	-32.9 kcal/mol	ENSDLAT00005002222	mecom	MDS1 and EVI1 complex locus [Source:ZFIN;Acc:ZDB-GENE-050208-123]
mir-222a_(Ictalurus_punctatus)	-30.3 kcal/mol	ENSDLAT00005002222	mecom	MDS1 and EVI1 complex locus [Source:ZFIN;Acc:ZDB-GENE-050208-123]
mir-222a_(Ictalurus_punctatus)	-32.9 kcal/mol	ENSDLAT00005002249	mecom	MDS1 and EVI1 complex locus [Source:ZFIN;Acc:ZDB-GENE-050208-123]
mir-222a_(Ictalurus_punctatus)	-30.3 kcal/mol	ENSDLAT00005002249	mecom	MDS1 and EVI1 complex locus [Source:ZFIN;Acc:ZDB-GENE-050208-123]
mir-222a_(Ictalurus_punctatus)	-32.9 kcal/mol	ENSDLAT00005002257	mecom	MDS1 and EVI1 complex locus [Source:ZFIN;Acc:ZDB-GENE-050208-123]
mir-222a_(Ictalurus_punctatus)	-30.3 kcal/mol	ENSDLAT00005002257	mecom	MDS1 and EVI1 complex locus [Source:ZFIN;Acc:ZDB-GENE-050208-123]
mir-10400_(Homo_sapiens)	-31.1 kcal/mol	ENSDLAT00005002057	STX19	syntaxin 19 [Source:HGNC Symbol;Acc:HGNC:19300]
mir-10400_(Homo_sapiens)	-33.8 kcal/mol	ENSDLAT00005002798	n/a	n/a
mir-10400_(Homo_sapiens)	-30.2 kcal/mol	ENSDLAT00005002798	n/a	n/a
mir-10400_(Homo_sapiens)	-33.8 kcal/mol	ENSDLAT00005002995	n/a	n/a
mir-10400_(Homo_sapiens)	-30.2 kcal/mol	ENSDLAT00005002995	n/a	n/a
mir-10400_(Homo_sapiens)	-33.8 kcal/mol	ENSDLAT00005003025	n/a	n/a
mir-10400_(Homo_sapiens)	-30.2 kcal/mol	ENSDLAT00005003025	n/a	n/a
mir-10400_(Homo_sapiens)	-33.8 kcal/mol	ENSDLAT00005003082	n/a	n/a
mir-10400_(Homo_sapiens)	-30.2 kcal/mol	ENSDLAT00005003082	n/a	n/a
mir-10400_(Homo_sapiens)	-33.8 kcal/mol	ENSDLAT00005003246	n/a	n/a
mir-10400_(Homo_sapiens)	-30.2 kcal/mol	ENSDLAT00005003246	n/a	n/a
mir-10400_(Homo_sapiens)	-33.8 kcal/mol	ENSDLAT00005003288	n/a	n/a
mir-10400_(Homo_sapiens)	-30.2 kcal/mol	ENSDLAT00005003288	n/a	n/a
mir-10400_(Homo_sapiens)	-33.8 kcal/mol	ENSDLAT00005003322	n/a	n/a
mir-10400_(Homo_sapiens)	-30.2 kcal/mol	ENSDLAT00005003322	n/a	n/a
mir-10400_(Homo_sapiens)	-33.8 kcal/mol	ENSDLAT00005003581	n/a	n/a
mir-10400_(Homo_sapiens)	-30.2 kcal/mol	ENSDLAT00005003581	n/a	n/a
mir-10400_(Homo_sapiens)	-33.8 kcal/mol	ENSDLAT00005003615	n/a	n/a
mir-10400_(Homo_sapiens)	-30.2 kcal/mol	ENSDLAT00005003615	n/a	n/a
mir-10400_(Homo_sapiens)	-33.8 kcal/mol	ENSDLAT00005003883	n/a	n/a
mir-10400_(Homo_sapiens)	-30.2 kcal/mol	ENSDLAT00005003883	n/a	n/a
mir-106a_(Mus_musculus)	-30.0 kcal/mol	ENSDLAT00005002078	HOMER1	homer scaffold protein 1 [Source:HGNC Symbol;Acc:HGNC:17512]
mir-106a_(Mus_musculus)	-30.0 kcal/mol	ENSDLAT00005002082	HOMER1	homer scaffold protein 1 [Source:HGNC Symbol;Acc:HGNC:17512]
mir-106a_(Mus_musculus)	-30.0 kcal/mol	ENSDLAT00005002086	HOMER1	homer scaffold protein 1 [Source:HGNC Symbol;Acc:HGNC:17512]
mir-10400_(Homo_sapiens)	-34.1 kcal/mol	ENSDLAT00005002281	epha3	eph receptor A3 [Source:ZFIN;Acc:ZDB-GENE-010724-10]
mir-152_(Homo_sapiens)	-34.8 kcal/mol	ENSDLAT00005002281	epha3	eph receptor A3 [Source:ZFIN;Acc:ZDB-GENE-010724-10]
mir-10400_(Homo_sapiens)	-37.5 kcal/mol	ENSDLAT00005002098	dtwd2	DTW domain containing 2 [Source:ZFIN;Acc:ZDB-GENE-120215-183]
mir-10400_(Homo_sapiens)	-31.0 kcal/mol	ENSDLAT00005002099	FBXO40	F-box protein 40 [Source:HGNC Symbol;Acc:HGNC:29816]
mir-6240_(Mus_musculus)	-33.3 kcal/mol	ENSDLAT00005002099	FBXO40	F-box protein 40 [Source:HGNC Symbol;Acc:HGNC:29816]
mir-10400_(Homo_sapiens)	-31.4 kcal/mol	ENSDLAT00005002115	nectin1b	nectin cell adhesion molecule 1b [Source:ZFIN;Acc:ZDB-GENE-090224-2]
mir-192a-2_(Salmo_salar)//mir-192b_(Salmo_salar)	-30.9 kcal/mol	ENSDLAT00005002128	n/a	n/a
mir-200b-1_(Salmo_salar)//mir-200b-2_(Salmo_salar)	-32.2 kcal/mol	ENSDLAT00005002128	n/a	n/a
mir-192a-2_(Salmo_salar)//mir-192b_(Salmo_salar)	-30.9 kcal/mol	ENSDLAT00005002135	n/a	n/a
mir-200b-1_(Salmo_salar)//mir-200b-2_(Salmo_salar)	-32.2 kcal/mol	ENSDLAT00005002135	n/a	n/a
mir-10400_(Homo_sapiens)	-32.4 kcal/mol	ENSDLAT00005002270	ddx6	DEAD (Asp-Glu-Ala-Asp) box helicase 6 [Source:ZFIN;Acc:ZDB-GENE-070912-83]
mir-6240_(Mus_musculus)	-32.9 kcal/mol	ENSDLAT00005002270	ddx6	DEAD (Asp-Glu-Ala-Asp) box helicase 6 [Source:ZFIN;Acc:ZDB-GENE-070912-83]
mir-10400_(Homo_sapiens)	-32.4 kcal/mol	ENSDLAT00005002278	ddx6	DEAD (Asp-Glu-Ala-Asp) box helicase 6 [Source:ZFIN;Acc:ZDB-GENE-070912-83]
mir-6240_(Mus_musculus)	-32.9 kcal/mol	ENSDLAT00005002278	ddx6	DEAD (Asp-Glu-Ala-Asp) box helicase 6 [Source:ZFIN;Acc:ZDB-GENE-070912-83]
mir-10400_(Homo_sapiens)	-32.4 kcal/mol	ENSDLAT00005002290	ddx6	DEAD (Asp-Glu-Ala-Asp) box helicase 6 [Source:ZFIN;Acc:ZDB-GENE-070912-83]
mir-6240_(Mus_musculus)	-32.9 kcal/mol	ENSDLAT00005002290	ddx6	DEAD (Asp-Glu-Ala-Asp) box helicase 6 [Source:ZFIN;Acc:ZDB-GENE-070912-83]
mir-10400_(Homo_sapiens)	-32.4 kcal/mol	ENSDLAT00005002297	ddx6	DEAD (Asp-Glu-Ala-Asp) box helicase 6 [Source:ZFIN;Acc:ZDB-GENE-070912-83]
mir-6240_(Mus_musculus)	-32.9 kcal/mol	ENSDLAT00005002297	ddx6	DEAD (Asp-Glu-Ala-Asp) box helicase 6 [Source:ZFIN;Acc:ZDB-GENE-070912-83]
mir-10400_(Homo_sapiens)	-32.4 kcal/mol	ENSDLAT00005002302	ddx6	DEAD (Asp-Glu-Ala-Asp) box helicase 6 [Source:ZFIN;Acc:ZDB-GENE-070912-83]
mir-6240_(Mus_musculus)	-32.9 kcal/mol	ENSDLAT00005002302	ddx6	DEAD (Asp-Glu-Ala-Asp) box helicase 6 [Source:ZFIN;Acc:ZDB-GENE-070912-83]
mir-10400_(Homo_sapiens)	-32.4 kcal/mol	ENSDLAT00005002310	ddx6	DEAD (Asp-Glu-Ala-Asp) box helicase 6 [Source:ZFIN;Acc:ZDB-GENE-070912-83]
mir-6240_(Mus_musculus)	-32.9 kcal/mol	ENSDLAT00005002310	ddx6	DEAD (Asp-Glu-Ala-Asp) box helicase 6 [Source:ZFIN;Acc:ZDB-GENE-070912-83]
mir-10400_(Homo_sapiens)	-30.8 kcal/mol	ENSDLAT00005002166	map3k10	mitogen-activated protein kinase kinase kinase 10 [Source:ZFIN;Acc:ZDB-GENE-050419-112]
mir-6240_(Mus_musculus)	-31.1 kcal/mol	ENSDLAT00005002192	fosb	FBJ murine osteosarcoma viral oncogene homolog B [Source:ZFIN;Acc:ZDB-GENE-041114-181]
mir-130c-1_(Danio_rerio)//mir-130c-2_(Danio_rerio)	-30.7 kcal/mol	ENSDLAT00005002221	pcyox1l	prenylcysteine oxidase 1 like [Source:HGNC Symbol;Acc:HGNC:28477]
mir-455_(Gadus_morhua)	-33.5 kcal/mol	ENSDLAT00005002841	elmo2	engulfment and cell motility 2 [Source:ZFIN;Acc:ZDB-GENE-140106-84]
mir-6240_(Mus_musculus)	-33.3 kcal/mol	ENSDLAT00005002841	elmo2	engulfment and cell motility 2 [Source:ZFIN;Acc:ZDB-GENE-140106-84]
mir-455_(Gadus_morhua)	-33.5 kcal/mol	ENSDLAT00005002867	elmo2	engulfment and cell motility 2 [Source:ZFIN;Acc:ZDB-GENE-140106-84]
mir-6240_(Mus_musculus)	-33.3 kcal/mol	ENSDLAT00005002867	elmo2	engulfment and cell motility 2 [Source:ZFIN;Acc:ZDB-GENE-140106-84]
mir-455_(Gadus_morhua)	-33.5 kcal/mol	ENSDLAT00005002874	elmo2	engulfment and cell motility 2 [Source:ZFIN;Acc:ZDB-GENE-140106-84]
mir-6240_(Mus_musculus)	-33.3 kcal/mol	ENSDLAT00005002874	elmo2	engulfment and cell motility 2 [Source:ZFIN;Acc:ZDB-GENE-140106-84]
mir-455_(Gadus_morhua)	-33.5 kcal/mol	ENSDLAT00005002886	elmo2	engulfment and cell motility 2 [Source:ZFIN;Acc:ZDB-GENE-140106-84]
mir-6240_(Mus_musculus)	-33.3 kcal/mol	ENSDLAT00005002886	elmo2	engulfment and cell motility 2 [Source:ZFIN;Acc:ZDB-GENE-140106-84]
mir-455_(Gadus_morhua)	-33.5 kcal/mol	ENSDLAT00005002892	elmo2	engulfment and cell motility 2 [Source:ZFIN;Acc:ZDB-GENE-140106-84]
mir-6240_(Mus_musculus)	-33.3 kcal/mol	ENSDLAT00005002892	elmo2	engulfment and cell motility 2 [Source:ZFIN;Acc:ZDB-GENE-140106-84]
mir-455_(Gadus_morhua)	-33.5 kcal/mol	ENSDLAT00005002895	elmo2	engulfment and cell motility 2 [Source:ZFIN;Acc:ZDB-GENE-140106-84]
mir-6240_(Mus_musculus)	-33.3 kcal/mol	ENSDLAT00005002895	elmo2	engulfment and cell motility 2 [Source:ZFIN;Acc:ZDB-GENE-140106-84]
mir-455_(Gadus_morhua)	-33.5 kcal/mol	ENSDLAT00005002926	elmo2	engulfment and cell motility 2 [Source:ZFIN;Acc:ZDB-GENE-140106-84]
mir-6240_(Mus_musculus)	-33.3 kcal/mol	ENSDLAT00005002926	elmo2	engulfment and cell motility 2 [Source:ZFIN;Acc:ZDB-GENE-140106-84]
mir-10400_(Homo_sapiens)	-31.4 kcal/mol	ENSDLAT00005002299	unm_sa808	un-named sa808 [Source:ZFIN;Acc:ZDB-GENE-120727-21]
mir-3966_(Mus_musculus)	-32.0 kcal/mol	ENSDLAT00005002299	unm_sa808	un-named sa808 [Source:ZFIN;Acc:ZDB-GENE-120727-21]
mir-6240_(Mus_musculus)	-34.3 kcal/mol	ENSDLAT00005002299	unm_sa808	un-named sa808 [Source:ZFIN;Acc:ZDB-GENE-120727-21]
mir-10400_(Homo_sapiens)	-31.7 kcal/mol	ENSDLAT00005002275	n/a	n/a
mir-10400_(Homo_sapiens)	-31.2 kcal/mol	ENSDLAT00005002313	n/a	glycogen synthase kinase 3 alpha b [Source:ZFIN;Acc:ZDB-GENE-990714-3]
mir-10400_(Homo_sapiens)	-31.2 kcal/mol	ENSDLAT00005002327	n/a	glycogen synthase kinase 3 alpha b [Source:ZFIN;Acc:ZDB-GENE-990714-3]
mir-10400_(Homo_sapiens)	-31.2 kcal/mol	ENSDLAT00005002344	n/a	glycogen synthase kinase 3 alpha b [Source:ZFIN;Acc:ZDB-GENE-990714-3]
mir-27c_(Cyprinus_carpio)	-30.7 kcal/mol	ENSDLAT00005002298	mrpl44	mitochondrial ribosomal protein L44 [Source:ZFIN;Acc:ZDB-GENE-050913-59]
mir-192a-2_(Salmo_salar)//mir-192b_(Salmo_salar)	-30.0 kcal/mol	ENSDLAT00005002304	mrpl44	mitochondrial ribosomal protein L44 [Source:ZFIN;Acc:ZDB-GENE-050913-59]
mir-192a-2_(Salmo_salar)//mir-192b_(Salmo_salar)	-30.0 kcal/mol	ENSDLAT00005002312	mrpl44	mitochondrial ribosomal protein L44 [Source:ZFIN;Acc:ZDB-GENE-050913-59]
mir-27c_(Cyprinus_carpio)	-30.7 kcal/mol	ENSDLAT00005002319	mrpl44	mitochondrial ribosomal protein L44 [Source:ZFIN;Acc:ZDB-GENE-050913-59]
mir-10400_(Homo_sapiens)	-36.1 kcal/mol	ENSDLAT00005002600	hspa5	heat shock protein 5 [Source:NCBI gene;Acc:378848]
mir-125b-2_(Salmo_salar)//mir-125b-3_(Salmo_salar)//mir-125a-2_(Gadus_morhua)//mir-125a-1_(Gadus_morhua)	-30.1 kcal/mol	ENSDLAT00005002600	hspa5	heat shock protein 5 [Source:NCBI gene;Acc:378848]
mir-130d-3_(Salmo_salar)	-30.0 kcal/mol	ENSDLAT00005002600	hspa5	heat shock protein 5 [Source:NCBI gene;Acc:378848]
mir-6240_(Mus_musculus)	-31.5 kcal/mol	ENSDLAT00005002600	hspa5	heat shock protein 5 [Source:NCBI gene;Acc:378848]
mir-10400_(Homo_sapiens)	-36.1 kcal/mol	ENSDLAT00005002632	hspa5	heat shock protein 5 [Source:NCBI gene;Acc:378848]
mir-125b-2_(Salmo_salar)//mir-125b-3_(Salmo_salar)//mir-125a-2_(Gadus_morhua)//mir-125a-1_(Gadus_morhua)	-30.1 kcal/mol	ENSDLAT00005002632	hspa5	heat shock protein 5 [Source:NCBI gene;Acc:378848]
mir-130d-3_(Salmo_salar)	-30.0 kcal/mol	ENSDLAT00005002632	hspa5	heat shock protein 5 [Source:NCBI gene;Acc:378848]
mir-6240_(Mus_musculus)	-31.5 kcal/mol	ENSDLAT00005002632	hspa5	heat shock protein 5 [Source:NCBI gene;Acc:378848]
mir-10400_(Homo_sapiens)	-36.1 kcal/mol	ENSDLAT00005002641	hspa5	heat shock protein 5 [Source:NCBI gene;Acc:378848]
mir-125b-2_(Salmo_salar)//mir-125b-3_(Salmo_salar)//mir-125a-2_(Gadus_morhua)//mir-125a-1_(Gadus_morhua)	-30.1 kcal/mol	ENSDLAT00005002641	hspa5	heat shock protein 5 [Source:NCBI gene;Acc:378848]
mir-130d-3_(Salmo_salar)	-30.0 kcal/mol	ENSDLAT00005002641	hspa5	heat shock protein 5 [Source:NCBI gene;Acc:378848]
mir-6240_(Mus_musculus)	-31.5 kcal/mol	ENSDLAT00005002641	hspa5	heat shock protein 5 [Source:NCBI gene;Acc:378848]
mir-10400_(Homo_sapiens)	-36.1 kcal/mol	ENSDLAT00005002643	hspa5	heat shock protein 5 [Source:NCBI gene;Acc:378848]
mir-125b-2_(Salmo_salar)//mir-125b-3_(Salmo_salar)//mir-125a-2_(Gadus_morhua)//mir-125a-1_(Gadus_morhua)	-30.1 kcal/mol	ENSDLAT00005002643	hspa5	heat shock protein 5 [Source:NCBI gene;Acc:378848]
mir-130d-3_(Salmo_salar)	-30.0 kcal/mol	ENSDLAT00005002643	hspa5	heat shock protein 5 [Source:NCBI gene;Acc:378848]
mir-6240_(Mus_musculus)	-31.5 kcal/mol	ENSDLAT00005002643	hspa5	heat shock protein 5 [Source:NCBI gene;Acc:378848]
mir-10400_(Homo_sapiens)	-36.1 kcal/mol	ENSDLAT00005002650	hspa5	heat shock protein 5 [Source:NCBI gene;Acc:378848]
mir-125b-2_(Salmo_salar)//mir-125b-3_(Salmo_salar)//mir-125a-2_(Gadus_morhua)//mir-125a-1_(Gadus_morhua)	-30.1 kcal/mol	ENSDLAT00005002650	hspa5	heat shock protein 5 [Source:NCBI gene;Acc:378848]
mir-130d-3_(Salmo_salar)	-30.0 kcal/mol	ENSDLAT00005002650	hspa5	heat shock protein 5 [Source:NCBI gene;Acc:378848]
mir-6240_(Mus_musculus)	-31.5 kcal/mol	ENSDLAT00005002650	hspa5	heat shock protein 5 [Source:NCBI gene;Acc:378848]
mir-10400_(Homo_sapiens)	-30.1 kcal/mol	ENSDLAT00005002365	C3orf38	chromosome 3 open reading frame 38 [Source:HGNC Symbol;Acc:HGNC:28384]
mir-31_(Oryzias_latipes)	-30.5 kcal/mol	ENSDLAT00005002383	zgc:152951	zgc:152951 [Source:ZFIN;Acc:ZDB-GENE-060929-416]
mir-10400_(Homo_sapiens)	-32.2 kcal/mol	ENSDLAT00005002422	kif3ca	kinesin family member 3Ca [Source:ZFIN;Acc:ZDB-GENE-111214-2]
mir-192a-2_(Salmo_salar)//mir-192b_(Salmo_salar)	-30.3 kcal/mol	ENSDLAT00005002422	kif3ca	kinesin family member 3Ca [Source:ZFIN;Acc:ZDB-GENE-111214-2]
mir-133b_(Gadus_morhua)	-30.4 kcal/mol	ENSDLAT00005002444	etv2	ETS variant transcription factor 2 [Source:ZFIN;Acc:ZDB-GENE-050622-14]
mir-133b_(Gadus_morhua)	-30.3 kcal/mol	ENSDLAT00005002444	etv2	ETS variant transcription factor 2 [Source:ZFIN;Acc:ZDB-GENE-050622-14]
mir-10400_(Homo_sapiens)	-31.3 kcal/mol	ENSDLAT00005002447	vgll3	vestigial-like family member 3 [Source:ZFIN;Acc:ZDB-GENE-130530-600]
mir-10400_(Homo_sapiens)	-31.3 kcal/mol	ENSDLAT00005002452	vgll3	vestigial-like family member 3 [Source:ZFIN;Acc:ZDB-GENE-130530-600]
mir-10400_(Homo_sapiens)	-31.5 kcal/mol	ENSDLAT00005002468	lft1	lefty1 [Source:ZFIN;Acc:ZDB-GENE-990630-10]
mir-10400_(Homo_sapiens)	-31.6 kcal/mol	ENSDLAT00005006648	nrp1a	neuropilin 1a [Source:NCBI gene;Acc:353246]
mir-192a-2_(Salmo_salar)//mir-192b_(Salmo_salar)	-32.3 kcal/mol	ENSDLAT00005006648	nrp1a	neuropilin 1a [Source:NCBI gene;Acc:353246]
mir-8159_(Salmo_salar)	-31.8 kcal/mol	ENSDLAT00005006648	nrp1a	neuropilin 1a [Source:NCBI gene;Acc:353246]
mir-10400_(Homo_sapiens)	-31.6 kcal/mol	ENSDLAT00005006701	nrp1a	neuropilin 1a [Source:NCBI gene;Acc:353246]
mir-192a-2_(Salmo_salar)//mir-192b_(Salmo_salar)	-32.3 kcal/mol	ENSDLAT00005006701	nrp1a	neuropilin 1a [Source:NCBI gene;Acc:353246]
mir-8159_(Salmo_salar)	-31.8 kcal/mol	ENSDLAT00005006701	nrp1a	neuropilin 1a [Source:NCBI gene;Acc:353246]
mir-10400_(Homo_sapiens)	-31.6 kcal/mol	ENSDLAT00005007547	nrp1a	neuropilin 1a [Source:NCBI gene;Acc:353246]
mir-192a-2_(Salmo_salar)//mir-192b_(Salmo_salar)	-32.3 kcal/mol	ENSDLAT00005007547	nrp1a	neuropilin 1a [Source:NCBI gene;Acc:353246]
mir-6240_(Mus_musculus)	-33.0 kcal/mol	ENSDLAT00005007547	nrp1a	neuropilin 1a [Source:NCBI gene;Acc:353246]
mir-8159_(Salmo_salar)	-31.8 kcal/mol	ENSDLAT00005007547	nrp1a	neuropilin 1a [Source:NCBI gene;Acc:353246]
mir-10400_(Homo_sapiens)	-32.4 kcal/mol	ENSDLAT00005003303	hsp90aa1.2	heat shock protein 90, alpha (cytosolic), class A member 1, tandem duplicate 2 [Source:ZFIN;Acc:ZDB-GENE-031001-3]
mir-152_(Homo_sapiens)	-30.2 kcal/mol	ENSDLAT00005003303	hsp90aa1.2	heat shock protein 90, alpha (cytosolic), class A member 1, tandem duplicate 2 [Source:ZFIN;Acc:ZDB-GENE-031001-3]
mir-181c_(Ictalurus_punctatus)	-31.1 kcal/mol	ENSDLAT00005003303	hsp90aa1.2	heat shock protein 90, alpha (cytosolic), class A member 1, tandem duplicate 2 [Source:ZFIN;Acc:ZDB-GENE-031001-3]
mir-31_(Oryzias_latipes)	-31.3 kcal/mol	ENSDLAT00005003303	hsp90aa1.2	heat shock protein 90, alpha (cytosolic), class A member 1, tandem duplicate 2 [Source:ZFIN;Acc:ZDB-GENE-031001-3]
mir-6240_(Mus_musculus)	-36.0 kcal/mol	ENSDLAT00005003303	hsp90aa1.2	heat shock protein 90, alpha (cytosolic), class A member 1, tandem duplicate 2 [Source:ZFIN;Acc:ZDB-GENE-031001-3]
mir-181d_(Gadus_morhua)	-30.5 kcal/mol	ENSDLAT00005002540	pcmt	protein-L-isoaspartate (D-aspartate) O-methyltransferase [Source:NCBI gene;Acc:30751]
mir-181d_(Gadus_morhua)	-30.5 kcal/mol	ENSDLAT00005002547	pcmt	protein-L-isoaspartate (D-aspartate) O-methyltransferase [Source:NCBI gene;Acc:30751]
mir-192a-2_(Salmo_salar)//mir-192b_(Salmo_salar)	-31.4 kcal/mol	ENSDLAT00005002501	scn1ba	sodium channel, voltage-gated, type I, beta a [Source:ZFIN;Acc:ZDB-GENE-060503-604]
mir-192a-2_(Salmo_salar)//mir-192b_(Salmo_salar)	-31.4 kcal/mol	ENSDLAT00005002505	scn1ba	sodium channel, voltage-gated, type I, beta a [Source:ZFIN;Acc:ZDB-GENE-060503-604]
mir-10400_(Homo_sapiens)	-33.2 kcal/mol	ENSDLAT00005002525	rnf145b	ring finger protein 145a [Source:ZFIN;Acc:ZDB-GENE-111012-3]
[truncated: 19,511 more rows]

## Sheet: Fins_15vs17
miR	mfe	Stable transcript name	Hugo abreviation	Gene description
[truncated: 239 more rows]

[truncated: 6 more sheets: MO-17vs20, FLX17vs20, Fins_17vs20, MO_15vs20, FLX_15vs20, Fins_15vs20]
